# Supplementary material for: Toxoplasma gondii peptide ligands open the gate of the HLA class I binding groove
Source: eLife. 2016 Jan 29;5:e12556. doi: 10.7554/eLife.12556 (PMC4775218; doi:10.7554/eLife.12556)
Supplement: Figure 3—source data 1. — This is the underlying data for Figures 4, 5, and 6. DOI: http://dx.doi.org/10.7554/eLife.12556.006 [file elife-12556-fig3-data1.zip]

Archive with 1 entries (1 files):
- Figure 3-source data 1.csv
