# Supplementary material for: Toxoplasma gondii peptide ligands open the gate of the HLA class I binding groove
Source: eLife. 2016 Jan 29;5:e12556. doi: 10.7554/eLife.12556 (PMC4775218; doi:10.7554/eLife.12556)
Supplement: Figure 3—source data 1. — This is the underlying data for Figures 4, 5, and 6. DOI: http://dx.doi.org/10.7554/eLife.12556.006 [file elife-12556-fig3-data1.zip › Figure 3-source data 1.csv]

Protein Group	Protein ID	Protein Accession	Peptide	Unique	-10lgP	Mass	ppm	m/z	z	RT	Scan	#Spec	Start	End	PTM
10	14237	gi|31645	E.GLMTTVHAITATQKTVDGPSGKLWR.D	Y	82.87	2667.4167	5.6	667.8652	4	35.69	F41:108038	2	173	197	N
10	14237	gi|31645	E.GLM(+15.99)TTVHAITATQKTVDGPSGK.L	Y	80.93	2228.1470	7.1	558.0480	4	25.53	F32:89751	8	173	194	Y
10	14237	gi|31645	E.GLMTTVHAITATQKTVDGPSGK.L	Y	79.62	2212.1521	-1.4	738.3903	3	30.28	F32:92055	8	173	194	N
10	14237	gi|31645	E.GLM(+15.99)TTVHAITATQKTVDGPSGKLWR.D	Y	77.10	2683.4116	-25.0	671.8434	4	31.07	F36:96126	1	173	197	Y
10	14237	gi|31645	E.GLMTTVHAITATQKTVDGPSGKLW.R	Y	75.36	2511.3154	-9.5	628.8301	4	38.83	F36:98858	5	173	196	N
10	14237	gi|31645	E.GLMTTVHAITATQKTVDGPS.G	Y	74.34	2027.0358	6.3	676.6901	3	31.45	F28:70136	8	173	192	N
10	14237	gi|31645	E.GLMTTVHAITATQKTVD.G	N	73.49	1785.9294	6.8	596.3212	3	31.20	F28:70042	17	173	189	N
10	14237	gi|31645	E.GLMTTVHAITATQK.T	N	72.18	1470.7865	1.8	736.4019	2	29.79	F33:77428	7	173	186	N
10	14237	gi|31645	E.GLM(+15.99)TTVHAITATQKTVDGPSGKLWRD.G	Y	69.26	2798.4385	-1.8	700.6156	4	32.59	F31:94077	2	173	198	Y
10	14237	gi|31645	E.GLM(+15.99)TTVHAITATQKTVD.G	N	62.86	1801.9244	1.1	601.6494	3	25.33	F28:67973	9	173	189	Y
10	14237	gi|31645	D.PSKIKWGDAGAEYVVESTGVFTTMEK.A	Y	60.42	2829.3894	-3.8	708.3519	4	42.67	F16:83499	6	82	107	N
10	14237	gi|31645	S.STFDAGAGIALNDHFV.K	Y	58.40	1633.7736	-15.3	817.8816	2	41.98	F9:93484	7	293	308	N
10	14237	gi|31645	E.GLM(+15.99)TTVHAITATQK.T	N	55.82	1486.7814	-9.5	496.5964	3	23.84	F33:75258	3	173	186	Y
10	14237	gi|31645	F.GIVEGLMTTV.H	N	55.10	1018.5369	14.6	510.2831	2	45.67	F11:91036	9	169	178	N
10	14237	gi|31645	E.GLMTTVHAITATQKTVDGPSG.K	Y	54.87	2084.0571	30.5	695.7142	3	31.46	F28:70137	3	173	193	N
10	14237	gi|31645	E.GLMTTVHAITATQ.K	N	54.62	1342.6915	-8.8	672.3471	2	33.64	F19:88442	8	173	185	N
10	14237	gi|31645	N.FGIVEGLMTTV.H	N	54.30	1165.6052	-11.5	583.8032	2	53.03	F17:87275	4	168	178	N
10	14237	gi|31645	E.GLM(+15.99)TTVHAITATQKTVDGPS.G	Y	53.85	2043.0306	2.8	682.0194	3	27.01	F15:75130	3	173	192	Y
10	14237	gi|31645	E.YVVESTGVFTTM.E	N	49.55	1332.6272	11.9	667.3288	2	42.28	F11:89854	9	94	105	N
10	14237	gi|31645	E.GLMTTVHAITATQ(+.98)KTVDGPSGKLWRD.G	Y	48.23	2783.4275	-2.1	696.8627	4	35.11	F35:89984	2	173	198	Y
10	14237	gi|31645	F.GIVEGLM(+15.99)TTV.H	N	47.91	1034.5317	-10.1	518.2679	2	35.63	F8:86276	9	169	178	Y
10	14237	gi|31645	E.GLM(+15.99)TTVHAITATQ(+.98)KTVDGPSGKLWRD.G	Y	45.73	2799.4226	11.6	700.8710	4	32.65	F31:94107	2	173	198	Y
10	14237	gi|31645	E.YVVESTGVFTTM(+15.99).E	N	45.35	1348.6221	14.7	675.3282	2	33.90	F10:76513	6	94	105	Y
10	14237	gi|31645	E.GLMTTVHAITAT.Q	N	44.59	1214.6329	-2.4	608.3223	2	34.09	F18:85686	3	173	184	N
10	14237	gi|31645	G.LMTTVHAITATQK.T	N	44.09	1413.7650	1.3	472.2629	3	24.28	F32:89294	3	174	186	N
10	14237	gi|31645	E.GLM(+15.99)TTVHAITA.T	N	43.71	1129.5802	0.0	565.7974	2	28.00	F12:90246	3	173	183	Y
10	14237	gi|31645	E.GLMTTVHAI.T	N	43.63	941.5004	2.4	471.7586	2	32.62	F14:85405	6	173	181	N
10	14237	gi|31645	F.GIVEGLMTT.V	N	43.41	919.4684	0.6	460.7418	2	37.76	F9:92005	4	169	177	N
10	14237	gi|31645	E.GLM(+15.99)TTVHAI.T	N	43.30	957.4954	-11.2	479.7496	2	27.12	F9:88256	2	173	181	Y
10	14237	gi|31645	T.GM(+15.99)AFRVPTA.N	N	41.62	964.4800	2.9	483.2487	2	26.85	F16:77930	9	230	238	Y
10	14237	gi|31645	G.L(+42.01)M(+15.99)TTVHAITATQKTVDGPSGK.L	Y	40.81	2213.1362	6.7	554.2950	4	29.67	F33:77380	1	174	194	Y
10	14237	gi|31645	E.GLM(+15.99)TTVHAITATQ.K	N	40.64	1358.6864	3.2	680.3527	2	28.53	F14:83962	3	173	185	Y
10	14237	gi|31645	E.YVVESTGVFT.T	N	40.23	1100.5389	-13.8	551.2692	2	35.16	F9:91090	4	94	103	N
10	14237	gi|31645	G.LMTTVHAITATQKTVDGPSGK.L	Y	40.00	2155.1306	-2.7	539.7885	4	25.65	F31:91620	2	174	194	N
10	14237	gi|31645	S.STFDAGAGIAL.N	Y	39.94	1021.5080	-8.2	511.7571	2	40.35	F8:87934	1	293	303	N
10	14237	gi|31645	G.KLTGMAFRV.P	N	39.37	1021.5742	-19.1	341.5255	3	30.30	F36:95866	8	227	235	N
10	14237	gi|31645	D.GPSGKLWR.D	Y	39.22	899.4977	2.1	300.8405	3	23.59	F32:89058	5	190	197	N
10	14237	gi|31645	L.MTTVHAITATQK.T	N	39.11	1300.6809	-2.6	651.3461	2	29.85	F33:77446	1	175	186	N
10	14237	gi|31645	E.YVVESTGVFTT.M	N	37.99	1201.5867	8.0	601.8054	2	34.95	F10:76884	5	94	104	N
10	14237	gi|31645	D.NEFGYSNRVVDLMAHMASKE	Y	37.07	2297.0569	-1.5	575.2706	4	42.06	F18:88487	3	316	335	N
10	14237	gi|31645	E.GLM(+15.99)TTVHAITATQ(+.98)KTVDGPSGK.L	Y	36.98	2229.1311	13.3	558.2975	4	24.81	F19:85341	2	173	194	Y
10	14237	gi|31645	T.GMAFRVPTA.N	N	36.68	948.4851	3.0	475.2513	2	31.31	F28:70088	14	230	238	N
10	14237	gi|31645	E.GLM(+15.99)TTVHAIT.A	N	34.53	1058.5431	-2.8	530.2773	2	25.74	F10:73628	2	173	182	Y
10	14237	gi|31645	G.LMTTVHAITATQ(+.98)KTVDGPSGK.L	Y	33.69	2156.1147	11.0	540.0419	4	25.59	F31:91598	1	174	194	Y
10	14237	gi|31645	K.TVDGPSGKLWR.D	Y	33.37	1214.6407	14.7	405.8935	3	24.04	F15:74090	2	187	197	N
10	14237	gi|31645	E.GLMTTVHAITATQKTV.D	N	32.99	1670.9026	-15.7	557.9661	3	33.08	F34:90952	1	173	188	N
10	14237	gi|31645	G.L(+42.01)M(+15.99)TTVHAITATQKTVDGPSGKLWRD.G	Y	32.95	2783.4275	0.7	696.8646	4	35.50	F35:90117	1	174	198	Y
10	14237	gi|31645	E.GLMTTVHAITA.T	N	32.48	1113.5852	-6.5	557.7963	2	32.99	F16:80099	1	173	183	N
10	14237	gi|31645	G.IVEGLMTTV.H	N	32.41	961.5154	-2.6	481.7638	2	39.08	F13:89427	2	170	178	N
10	14237	gi|31645	I.ALNDHFVKL.I	Y	32.17	1055.5763	12.6	352.8705	3	30.64	F14:84711	12	302	310	N
10	14237	gi|31645	E.GLMTTVHAIT.A	N	30.49	1042.5481	12.3	522.2877	2	31.16	F15:76600	2	173	182	N
10	14237	gi|31645	N.YMVYMFQYDSTHGKFHGTV.K	N	30.18	2310.0237	13.9	578.5212	4	38.15	F31:96045	1	42	60	N
10	14237	gi|31645	K.RVIISAPSAD.A	Y	30.02	1027.5662	-22.7	514.7787	2	23.63	F8:82047	3	118	127	N
10	14237	gi|31645	G.LM(+15.99)TTVHAITATQK.T	N	30.01	1429.7599	8.4	477.5979	3	20.33	F17:75745	1	174	186	Y
10	14237	gi|31645	K.LISWYDNEF.G	Y	29.94	1185.5342	16.0	593.7839	2	49.17	F10:81873	1	310	318	N
10	14237	gi|31645	G.LMTTVHAITA.T	N	27.55	1056.5637	-3.5	529.2873	2	27.00	F16:77980	1	174	183	N
10	14237	gi|31645	F.RVPTANVSV.V	N	27.05	941.5294	-2.3	471.7709	2	22.40	F10:72453	2	234	242	N
10	14237	gi|31645	G.ILGYTEHQVV.S	Y	26.76	1157.6080	-28.7	579.7947	2	29.25	F10:74879	4	273	282	N
10	14237	gi|31645	F.GIVE(+21.98)GLMTTV.H	N	26.47	1040.5188	11.8	521.2728	2	45.55	F11:90995	3	169	178	Y
10	14237	gi|31645	G.LMTTVHAI.T	N	25.22	884.4790	8.4	443.2505	2	28.51	F14:83958	6	174	181	N
10	14237	gi|31645	V.IISAPSADAPM.F	Y	24.13	1071.5270	-21.1	536.7595	2	29.46	F8:84096	1	120	130	N
10	14237	gi|31645	R.AAFNSGKVDIVAIND.P	N	21.88	1532.7834	-22.2	767.3820	2	34.33	F9:90797	1	21	35	N
10	14237	gi|31645	K.VIHDNFGIVEGL.M	Y	21.76	1311.6823	8.8	656.8542	2	41.05	F10:79022	2	163	174	N
10	14237	gi|31645	R.VVDLMAHMA.S	N	21.54	985.4725	2.0	493.7445	2	34.33	F14:86007	1	324	332	N
10	14237	gi|31645	A.GIALNDHFV.K	Y	19.58	984.5029	-16.8	493.2505	2	34.55	F9:90877	3	300	308	N
10	14237	gi|31645	N.PITIFQERD.P	Y	19.42	1117.5768	0.5	559.7960	2	32.91	F13:87256	5	73	81	N
10	14237	gi|31645	R.IGRLVTRAAFNSGKVDIVAIN(+.98)D.P	N	18.90	2329.2754	-9.6	583.3206	4	33.33	F35:89364	1	14	35	Y
10	14238	gi|7669492	E.GLMTTVHAITATQKTVDGPSGKLWR.D	Y	82.87	2667.4167	5.6	667.8652	4	35.69	F41:108038	2	173	197	N
10	14238	gi|7669492	E.GLM(+15.99)TTVHAITATQKTVDGPSGK.L	Y	80.93	2228.1470	7.1	558.0480	4	25.53	F32:89751	8	173	194	Y
10	14238	gi|7669492	E.GLMTTVHAITATQKTVDGPSGK.L	Y	79.62	2212.1521	-1.4	738.3903	3	30.28	F32:92055	8	173	194	N
10	14238	gi|7669492	E.GLM(+15.99)TTVHAITATQKTVDGPSGKLWR.D	Y	77.10	2683.4116	-25.0	671.8434	4	31.07	F36:96126	1	173	197	Y
10	14238	gi|7669492	E.GLMTTVHAITATQKTVDGPSGKLW.R	Y	75.36	2511.3154	-9.5	628.8301	4	38.83	F36:98858	5	173	196	N
10	14238	gi|7669492	E.GLMTTVHAITATQKTVDGPS.G	Y	74.34	2027.0358	6.3	676.6901	3	31.45	F28:70136	8	173	192	N
10	14238	gi|7669492	E.GLMTTVHAITATQKTVD.G	N	73.49	1785.9294	6.8	596.3212	3	31.20	F28:70042	17	173	189	N
10	14238	gi|7669492	E.GLMTTVHAITATQK.T	N	72.18	1470.7865	1.8	736.4019	2	29.79	F33:77428	7	173	186	N
10	14238	gi|7669492	E.GLM(+15.99)TTVHAITATQKTVDGPSGKLWRD.G	Y	69.26	2798.4385	-1.8	700.6156	4	32.59	F31:94077	2	173	198	Y
10	14238	gi|7669492	E.GLM(+15.99)TTVHAITATQKTVD.G	N	62.86	1801.9244	1.1	601.6494	3	25.33	F28:67973	9	173	189	Y
10	14238	gi|7669492	D.PSKIKWGDAGAEYVVESTGVFTTMEK.A	Y	60.42	2829.3894	-3.8	708.3519	4	42.67	F16:83499	6	82	107	N
10	14238	gi|7669492	S.STFDAGAGIALNDHFV.K	Y	58.40	1633.7736	-15.3	817.8816	2	41.98	F9:93484	7	293	308	N
10	14238	gi|7669492	E.GLM(+15.99)TTVHAITATQK.T	N	55.82	1486.7814	-9.5	496.5964	3	23.84	F33:75258	3	173	186	Y
10	14238	gi|7669492	F.GIVEGLMTTV.H	N	55.10	1018.5369	14.6	510.2831	2	45.67	F11:91036	9	169	178	N
10	14238	gi|7669492	E.GLMTTVHAITATQKTVDGPSG.K	Y	54.87	2084.0571	30.5	695.7142	3	31.46	F28:70137	3	173	193	N
10	14238	gi|7669492	E.GLMTTVHAITATQ.K	N	54.62	1342.6915	-8.8	672.3471	2	33.64	F19:88442	8	173	185	N
10	14238	gi|7669492	N.FGIVEGLMTTV.H	N	54.30	1165.6052	-11.5	583.8032	2	53.03	F17:87275	4	168	178	N
10	14238	gi|7669492	E.GLM(+15.99)TTVHAITATQKTVDGPS.G	Y	53.85	2043.0306	2.8	682.0194	3	27.01	F15:75130	3	173	192	Y
10	14238	gi|7669492	E.YVVESTGVFTTM.E	N	49.55	1332.6272	11.9	667.3288	2	42.28	F11:89854	9	94	105	N
10	14238	gi|7669492	E.GLMTTVHAITATQ(+.98)KTVDGPSGKLWRD.G	Y	48.23	2783.4275	-2.1	696.8627	4	35.11	F35:89984	2	173	198	Y
10	14238	gi|7669492	F.GIVEGLM(+15.99)TTV.H	N	47.91	1034.5317	-10.1	518.2679	2	35.63	F8:86276	9	169	178	Y
10	14238	gi|7669492	E.GLM(+15.99)TTVHAITATQ(+.98)KTVDGPSGKLWRD.G	Y	45.73	2799.4226	11.6	700.8710	4	32.65	F31:94107	2	173	198	Y
10	14238	gi|7669492	E.YVVESTGVFTTM(+15.99).E	N	45.35	1348.6221	14.7	675.3282	2	33.90	F10:76513	6	94	105	Y
10	14238	gi|7669492	E.GLMTTVHAITAT.Q	N	44.59	1214.6329	-2.4	608.3223	2	34.09	F18:85686	3	173	184	N
10	14238	gi|7669492	G.LMTTVHAITATQK.T	N	44.09	1413.7650	1.3	472.2629	3	24.28	F32:89294	3	174	186	N
10	14238	gi|7669492	E.GLM(+15.99)TTVHAITA.T	N	43.71	1129.5802	0.0	565.7974	2	28.00	F12:90246	3	173	183	Y
10	14238	gi|7669492	E.GLMTTVHAI.T	N	43.63	941.5004	2.4	471.7586	2	32.62	F14:85405	6	173	181	N
10	14238	gi|7669492	F.GIVEGLMTT.V	N	43.41	919.4684	0.6	460.7418	2	37.76	F9:92005	4	169	177	N
10	14238	gi|7669492	E.GLM(+15.99)TTVHAI.T	N	43.30	957.4954	-11.2	479.7496	2	27.12	F9:88256	2	173	181	Y
10	14238	gi|7669492	T.GM(+15.99)AFRVPTA.N	N	41.62	964.4800	2.9	483.2487	2	26.85	F16:77930	9	230	238	Y
10	14238	gi|7669492	G.L(+42.01)M(+15.99)TTVHAITATQKTVDGPSGK.L	Y	40.81	2213.1362	6.7	554.2950	4	29.67	F33:77380	1	174	194	Y
10	14238	gi|7669492	E.GLM(+15.99)TTVHAITATQ.K	N	40.64	1358.6864	3.2	680.3527	2	28.53	F14:83962	3	173	185	Y
10	14238	gi|7669492	E.YVVESTGVFT.T	N	40.23	1100.5389	-13.8	551.2692	2	35.16	F9:91090	4	94	103	N
10	14238	gi|7669492	G.LMTTVHAITATQKTVDGPSGK.L	Y	40.00	2155.1306	-2.7	539.7885	4	25.65	F31:91620	2	174	194	N
10	14238	gi|7669492	S.STFDAGAGIAL.N	Y	39.94	1021.5080	-8.2	511.7571	2	40.35	F8:87934	1	293	303	N
10	14238	gi|7669492	G.KLTGMAFRV.P	N	39.37	1021.5742	-19.1	341.5255	3	30.30	F36:95866	8	227	235	N
10	14238	gi|7669492	D.GPSGKLWR.D	Y	39.22	899.4977	2.1	300.8405	3	23.59	F32:89058	5	190	197	N
10	14238	gi|7669492	L.MTTVHAITATQK.T	N	39.11	1300.6809	-2.6	651.3461	2	29.85	F33:77446	1	175	186	N
10	14238	gi|7669492	E.YVVESTGVFTT.M	N	37.99	1201.5867	8.0	601.8054	2	34.95	F10:76884	5	94	104	N
10	14238	gi|7669492	D.NEFGYSNRVVDLMAHMASKE	Y	37.07	2297.0569	-1.5	575.2706	4	42.06	F18:88487	3	316	335	N
10	14238	gi|7669492	E.GLM(+15.99)TTVHAITATQ(+.98)KTVDGPSGK.L	Y	36.98	2229.1311	13.3	558.2975	4	24.81	F19:85341	2	173	194	Y
10	14238	gi|7669492	T.GMAFRVPTA.N	N	36.68	948.4851	3.0	475.2513	2	31.31	F28:70088	14	230	238	N
10	14238	gi|7669492	E.GLM(+15.99)TTVHAIT.A	N	34.53	1058.5431	-2.8	530.2773	2	25.74	F10:73628	2	173	182	Y
10	14238	gi|7669492	G.LMTTVHAITATQ(+.98)KTVDGPSGK.L	Y	33.69	2156.1147	11.0	540.0419	4	25.59	F31:91598	1	174	194	Y
10	14238	gi|7669492	K.TVDGPSGKLWR.D	Y	33.37	1214.6407	14.7	405.8935	3	24.04	F15:74090	2	187	197	N
10	14238	gi|7669492	E.GLMTTVHAITATQKTV.D	N	32.99	1670.9026	-15.7	557.9661	3	33.08	F34:90952	1	173	188	N
10	14238	gi|7669492	G.L(+42.01)M(+15.99)TTVHAITATQKTVDGPSGKLWRD.G	Y	32.95	2783.4275	0.7	696.8646	4	35.50	F35:90117	1	174	198	Y
10	14238	gi|7669492	E.GLMTTVHAITA.T	N	32.48	1113.5852	-6.5	557.7963	2	32.99	F16:80099	1	173	183	N
10	14238	gi|7669492	G.IVEGLMTTV.H	N	32.41	961.5154	-2.6	481.7638	2	39.08	F13:89427	2	170	178	N
10	14238	gi|7669492	I.ALNDHFVKL.I	Y	32.17	1055.5763	12.6	352.8705	3	30.64	F14:84711	12	302	310	N
10	14238	gi|7669492	E.GLMTTVHAIT.A	N	30.49	1042.5481	12.3	522.2877	2	31.16	F15:76600	2	173	182	N
10	14238	gi|7669492	N.YMVYMFQYDSTHGKFHGTV.K	N	30.18	2310.0237	13.9	578.5212	4	38.15	F31:96045	1	42	60	N
10	14238	gi|7669492	K.RVIISAPSAD.A	Y	30.02	1027.5662	-22.7	514.7787	2	23.63	F8:82047	3	118	127	N
10	14238	gi|7669492	G.LM(+15.99)TTVHAITATQK.T	N	30.01	1429.7599	8.4	477.5979	3	20.33	F17:75745	1	174	186	Y
10	14238	gi|7669492	K.LISWYDNEF.G	Y	29.94	1185.5342	16.0	593.7839	2	49.17	F10:81873	1	310	318	N
10	14238	gi|7669492	G.LMTTVHAITA.T	N	27.55	1056.5637	-3.5	529.2873	2	27.00	F16:77980	1	174	183	N
10	14238	gi|7669492	F.RVPTANVSV.V	N	27.05	941.5294	-2.3	471.7709	2	22.40	F10:72453	2	234	242	N
10	14238	gi|7669492	G.ILGYTEHQVV.S	Y	26.76	1157.6080	-28.7	579.7947	2	29.25	F10:74879	4	273	282	N
10	14238	gi|7669492	F.GIVE(+21.98)GLMTTV.H	N	26.47	1040.5188	11.8	521.2728	2	45.55	F11:90995	3	169	178	Y
10	14238	gi|7669492	G.LMTTVHAI.T	N	25.22	884.4790	8.4	443.2505	2	28.51	F14:83958	6	174	181	N
10	14238	gi|7669492	V.IISAPSADAPM.F	Y	24.13	1071.5270	-21.1	536.7595	2	29.46	F8:84096	1	120	130	N
10	14238	gi|7669492	R.AAFNSGKVDIVAIND.P	N	21.88	1532.7834	-22.2	767.3820	2	34.33	F9:90797	1	21	35	N
10	14238	gi|7669492	K.VIHDNFGIVEGL.M	Y	21.76	1311.6823	8.8	656.8542	2	41.05	F10:79022	2	163	174	N
10	14238	gi|7669492	R.VVDLMAHMA.S	N	21.54	985.4725	2.0	493.7445	2	34.33	F14:86007	1	324	332	N
10	14238	gi|7669492	A.GIALNDHFV.K	Y	19.58	984.5029	-16.8	493.2505	2	34.55	F9:90877	3	300	308	N
10	14238	gi|7669492	N.PITIFQERD.P	Y	19.42	1117.5768	0.5	559.7960	2	32.91	F13:87256	5	73	81	N
10	14238	gi|7669492	R.IGRLVTRAAFNSGKVDIVAIN(+.98)D.P	N	18.90	2329.2754	-9.6	583.3206	4	33.33	F35:89364	1	14	35	Y
10	14239	gi|67464043	E.GLMTTVHAITATQKTVDGPSGKLWR.D	Y	82.87	2667.4167	5.6	667.8652	4	35.69	F41:108038	2	176	200	N
10	14239	gi|67464043	E.GLM(+15.99)TTVHAITATQKTVDGPSGK.L	Y	80.93	2228.1470	7.1	558.0480	4	25.53	F32:89751	8	176	197	Y
10	14239	gi|67464043	E.GLMTTVHAITATQKTVDGPSGK.L	Y	79.62	2212.1521	-1.4	738.3903	3	30.28	F32:92055	8	176	197	N
10	14239	gi|67464043	E.GLM(+15.99)TTVHAITATQKTVDGPSGKLWR.D	Y	77.10	2683.4116	-25.0	671.8434	4	31.07	F36:96126	1	176	200	Y
10	14239	gi|67464043	E.GLMTTVHAITATQKTVDGPSGKLW.R	Y	75.36	2511.3154	-9.5	628.8301	4	38.83	F36:98858	5	176	199	N
10	14239	gi|67464043	E.GLMTTVHAITATQKTVDGPS.G	Y	74.34	2027.0358	6.3	676.6901	3	31.45	F28:70136	8	176	195	N
10	14239	gi|67464043	E.GLMTTVHAITATQKTVD.G	N	73.49	1785.9294	6.8	596.3212	3	31.20	F28:70042	17	176	192	N
10	14239	gi|67464043	E.GLMTTVHAITATQK.T	N	72.18	1470.7865	1.8	736.4019	2	29.79	F33:77428	7	176	189	N
10	14239	gi|67464043	E.GLM(+15.99)TTVHAITATQKTVDGPSGKLWRD.G	Y	69.26	2798.4385	-1.8	700.6156	4	32.59	F31:94077	2	176	201	Y
10	14239	gi|67464043	E.GLM(+15.99)TTVHAITATQKTVD.G	N	62.86	1801.9244	1.1	601.6494	3	25.33	F28:67973	9	176	192	Y
10	14239	gi|67464043	D.PSKIKWGDAGAEYVVESTGVFTTMEK.A	Y	60.42	2829.3894	-3.8	708.3519	4	42.67	F16:83499	6	85	110	N
10	14239	gi|67464043	S.STFDAGAGIALNDHFV.K	Y	58.40	1633.7736	-15.3	817.8816	2	41.98	F9:93484	7	296	311	N
10	14239	gi|67464043	E.GLM(+15.99)TTVHAITATQK.T	N	55.82	1486.7814	-9.5	496.5964	3	23.84	F33:75258	3	176	189	Y
10	14239	gi|67464043	F.GIVEGLMTTV.H	N	55.10	1018.5369	14.6	510.2831	2	45.67	F11:91036	9	172	181	N
10	14239	gi|67464043	E.GLMTTVHAITATQKTVDGPSG.K	Y	54.87	2084.0571	30.5	695.7142	3	31.46	F28:70137	3	176	196	N
10	14239	gi|67464043	E.GLMTTVHAITATQ.K	N	54.62	1342.6915	-8.8	672.3471	2	33.64	F19:88442	8	176	188	N
10	14239	gi|67464043	N.FGIVEGLMTTV.H	N	54.30	1165.6052	-11.5	583.8032	2	53.03	F17:87275	4	171	181	N
10	14239	gi|67464043	E.GLM(+15.99)TTVHAITATQKTVDGPS.G	Y	53.85	2043.0306	2.8	682.0194	3	27.01	F15:75130	3	176	195	Y
10	14239	gi|67464043	E.YVVESTGVFTTM.E	N	49.55	1332.6272	11.9	667.3288	2	42.28	F11:89854	9	97	108	N
10	14239	gi|67464043	E.GLMTTVHAITATQ(+.98)KTVDGPSGKLWRD.G	Y	48.23	2783.4275	-2.1	696.8627	4	35.11	F35:89984	2	176	201	Y
10	14239	gi|67464043	F.GIVEGLM(+15.99)TTV.H	N	47.91	1034.5317	-10.1	518.2679	2	35.63	F8:86276	9	172	181	Y
10	14239	gi|67464043	E.GLM(+15.99)TTVHAITATQ(+.98)KTVDGPSGKLWRD.G	Y	45.73	2799.4226	11.6	700.8710	4	32.65	F31:94107	2	176	201	Y
10	14239	gi|67464043	E.YVVESTGVFTTM(+15.99).E	N	45.35	1348.6221	14.7	675.3282	2	33.90	F10:76513	6	97	108	Y
10	14239	gi|67464043	E.GLMTTVHAITAT.Q	N	44.59	1214.6329	-2.4	608.3223	2	34.09	F18:85686	3	176	187	N
10	14239	gi|67464043	G.LMTTVHAITATQK.T	N	44.09	1413.7650	1.3	472.2629	3	24.28	F32:89294	3	177	189	N
10	14239	gi|67464043	E.GLM(+15.99)TTVHAITA.T	N	43.71	1129.5802	0.0	565.7974	2	28.00	F12:90246	3	176	186	Y
10	14239	gi|67464043	E.GLMTTVHAI.T	N	43.63	941.5004	2.4	471.7586	2	32.62	F14:85405	6	176	184	N
10	14239	gi|67464043	F.GIVEGLMTT.V	N	43.41	919.4684	0.6	460.7418	2	37.76	F9:92005	4	172	180	N
10	14239	gi|67464043	E.GLM(+15.99)TTVHAI.T	N	43.30	957.4954	-11.2	479.7496	2	27.12	F9:88256	2	176	184	Y
10	14239	gi|67464043	T.GM(+15.99)AFRVPTA.N	N	41.62	964.4800	2.9	483.2487	2	26.85	F16:77930	9	233	241	Y
10	14239	gi|67464043	G.L(+42.01)M(+15.99)TTVHAITATQKTVDGPSGK.L	Y	40.81	2213.1362	6.7	554.2950	4	29.67	F33:77380	1	177	197	Y
10	14239	gi|67464043	E.GLM(+15.99)TTVHAITATQ.K	N	40.64	1358.6864	3.2	680.3527	2	28.53	F14:83962	3	176	188	Y
10	14239	gi|67464043	E.YVVESTGVFT.T	N	40.23	1100.5389	-13.8	551.2692	2	35.16	F9:91090	4	97	106	N
10	14239	gi|67464043	G.LMTTVHAITATQKTVDGPSGK.L	Y	40.00	2155.1306	-2.7	539.7885	4	25.65	F31:91620	2	177	197	N
10	14239	gi|67464043	S.STFDAGAGIAL.N	Y	39.94	1021.5080	-8.2	511.7571	2	40.35	F8:87934	1	296	306	N
10	14239	gi|67464043	G.KLTGMAFRV.P	N	39.37	1021.5742	-19.1	341.5255	3	30.30	F36:95866	8	230	238	N
10	14239	gi|67464043	D.GPSGKLWR.D	Y	39.22	899.4977	2.1	300.8405	3	23.59	F32:89058	5	193	200	N
10	14239	gi|67464043	L.MTTVHAITATQK.T	N	39.11	1300.6809	-2.6	651.3461	2	29.85	F33:77446	1	178	189	N
10	14239	gi|67464043	E.YVVESTGVFTT.M	N	37.99	1201.5867	8.0	601.8054	2	34.95	F10:76884	5	97	107	N
10	14239	gi|67464043	D.NEFGYSNRVVDLMAHMASKE	Y	37.07	2297.0569	-1.5	575.2706	4	42.06	F18:88487	3	319	338	N
10	14239	gi|67464043	E.GLM(+15.99)TTVHAITATQ(+.98)KTVDGPSGK.L	Y	36.98	2229.1311	13.3	558.2975	4	24.81	F19:85341	2	176	197	Y
10	14239	gi|67464043	T.GMAFRVPTA.N	N	36.68	948.4851	3.0	475.2513	2	31.31	F28:70088	14	233	241	N
10	14239	gi|67464043	E.GLM(+15.99)TTVHAIT.A	N	34.53	1058.5431	-2.8	530.2773	2	25.74	F10:73628	2	176	185	Y
10	14239	gi|67464043	G.LMTTVHAITATQ(+.98)KTVDGPSGK.L	Y	33.69	2156.1147	11.0	540.0419	4	25.59	F31:91598	1	177	197	Y
10	14239	gi|67464043	K.TVDGPSGKLWR.D	Y	33.37	1214.6407	14.7	405.8935	3	24.04	F15:74090	2	190	200	N
10	14239	gi|67464043	E.GLMTTVHAITATQKTV.D	N	32.99	1670.9026	-15.7	557.9661	3	33.08	F34:90952	1	176	191	N
10	14239	gi|67464043	G.L(+42.01)M(+15.99)TTVHAITATQKTVDGPSGKLWRD.G	Y	32.95	2783.4275	0.7	696.8646	4	35.50	F35:90117	1	177	201	Y
10	14239	gi|67464043	E.GLMTTVHAITA.T	N	32.48	1113.5852	-6.5	557.7963	2	32.99	F16:80099	1	176	186	N
10	14239	gi|67464043	G.IVEGLMTTV.H	N	32.41	961.5154	-2.6	481.7638	2	39.08	F13:89427	2	173	181	N
10	14239	gi|67464043	I.ALNDHFVKL.I	Y	32.17	1055.5763	12.6	352.8705	3	30.64	F14:84711	12	305	313	N
10	14239	gi|67464043	E.GLMTTVHAIT.A	N	30.49	1042.5481	12.3	522.2877	2	31.16	F15:76600	2	176	185	N
10	14239	gi|67464043	N.YMVYMFQYDSTHGKFHGTV.K	N	30.18	2310.0237	13.9	578.5212	4	38.15	F31:96045	1	45	63	N
10	14239	gi|67464043	K.RVIISAPSAD.A	Y	30.02	1027.5662	-22.7	514.7787	2	23.63	F8:82047	3	121	130	N
10	14239	gi|67464043	G.LM(+15.99)TTVHAITATQK.T	N	30.01	1429.7599	8.4	477.5979	3	20.33	F17:75745	1	177	189	Y
10	14239	gi|67464043	K.LISWYDNEF.G	Y	29.94	1185.5342	16.0	593.7839	2	49.17	F10:81873	1	313	321	N
10	14239	gi|67464043	G.LMTTVHAITA.T	N	27.55	1056.5637	-3.5	529.2873	2	27.00	F16:77980	1	177	186	N
10	14239	gi|67464043	F.RVPTANVSV.V	N	27.05	941.5294	-2.3	471.7709	2	22.40	F10:72453	2	237	245	N
10	14239	gi|67464043	G.ILGYTEHQVV.S	Y	26.76	1157.6080	-28.7	579.7947	2	29.25	F10:74879	4	276	285	N
10	14239	gi|67464043	F.GIVE(+21.98)GLMTTV.H	N	26.47	1040.5188	11.8	521.2728	2	45.55	F11:90995	3	172	181	Y
10	14239	gi|67464043	G.LMTTVHAI.T	N	25.22	884.4790	8.4	443.2505	2	28.51	F14:83958	6	177	184	N
10	14239	gi|67464043	V.IISAPSADAPM.F	Y	24.13	1071.5270	-21.1	536.7595	2	29.46	F8:84096	1	123	133	N
10	14239	gi|67464043	R.AAFNSGKVDIVAIND.P	N	21.88	1532.7834	-22.2	767.3820	2	34.33	F9:90797	1	24	38	N
10	14239	gi|67464043	K.VIHDNFGIVEGL.M	Y	21.76	1311.6823	8.8	656.8542	2	41.05	F10:79022	2	166	177	N
10	14239	gi|67464043	R.VVDLMAHMA.S	N	21.54	985.4725	2.0	493.7445	2	34.33	F14:86007	1	327	335	N
10	14239	gi|67464043	A.GIALNDHFV.K	Y	19.58	984.5029	-16.8	493.2505	2	34.55	F9:90877	3	303	311	N
10	14239	gi|67464043	N.PITIFQERD.P	Y	19.42	1117.5768	0.5	559.7960	2	32.91	F13:87256	5	76	84	N
10	14239	gi|67464043	R.IGRLVTRAAFNSGKVDIVAIN(+.98)D.P	N	18.90	2329.2754	-9.6	583.3206	4	33.33	F35:89364	1	17	38	Y
2	14612	gi|1263196	K.ALFEEVPELLTEAEKKEWVEK.L	Y	72.02	2516.3049	-1.8	630.0824	4	50.47	F7:88444	44	509	529	N
2	14612	gi|1263196	K.ALFEEVPELLTEAEKKEWVEKLTE.V	Y	64.64	2859.4792	15.1	715.8879	4	52.87	F10:83151	12	509	532	N
2	14612	gi|1263196	N.AIDQYVTGTIGEDEDLIKWK.A	Y	63.92	2293.1477	16.7	765.4026	3	44.92	F10:80377	4	489	508	N
2	14612	gi|1263196	K.RAEISNAIDQYVTGTIGEDEDLIKWK.A	Y	63.83	2963.4875	1.5	741.8802	4	51.76	F13:93878	2	483	508	N
2	14612	gi|1263196	K.TGVKRAEISNAIDQYVTGTIGEDEDLIK.W	Y	62.47	3034.5459	-37.3	759.6155	4	46.75	F9:95160	3	479	506	N
2	14612	gi|1263196	K.ALFEEVPELLTEAEKKE.W	Y	61.52	1974.0197	9.5	659.0201	3	48.89	F5:75125	6	509	525	N
2	14612	gi|1263196	I.SNAIDQYVTGTIGEDEDLIKWK.A	Y	60.89	2494.2227	17.4	832.4293	3	49.32	F10:81913	7	487	508	N
2	14612	gi|1263196	I.SNAIDQYVTGTIGEDEDLIK.W	Y	60.69	2180.0483	-25.9	727.6712	3	46.30	F4:83133	2	487	506	N
2	14612	gi|1263196	K.ALFEEVPELLTEAEKKEWVEKL.T	Y	59.53	2629.3889	22.0	658.3690	4	54.15	F11:93990	13	509	530	N
2	14612	gi|1263196	K.ALFEEVPELLTEAEKKEW(+15.99)VEK.L	Y	59.20	2532.2998	1.8	634.0834	4	49.22	F7:88011	2	509	529	Y
2	14612	gi|1263196	S.NAIDQYVTGTIGEDEDLIKWK.A	Y	58.05	2407.1907	-1.7	803.4028	3	48.97	F10:81800	5	488	508	N
2	14612	gi|1263196	K.ALFEEVPELLTEAEK.K	Y	57.07	1716.8821	-1.3	573.3005	3	51.54	F6:89130	23	509	523	N
2	14612	gi|1263196	K.ALFEEVPELLTEAEKK.E	Y	56.50	1844.9771	2.0	616.0009	3	47.54	F7:87410	19	509	524	N
2	14612	gi|1263196	D.Q(-17.03)YVTGTIGEDEDLIKWK.A	Y	54.84	1976.9730	15.1	989.5087	2	44.59	F10:80257	6	492	508	Y
2	14612	gi|1263196	K.ALFEEVPELLTEAEKKEWVE.K	Y	54.76	2388.2100	2.4	797.0792	3	55.04	F6:90348	27	509	528	N
2	14612	gi|1263196	S.NAIDQYVTGTIGEDEDLIK.W	Y	54.33	2093.0164	-18.3	698.6666	3	45.90	F4:82990	3	488	506	N
2	14612	gi|1263196	A.EISNAIDQYVTGTIGEDEDLIK.W	Y	53.88	2422.1750	13.4	808.4098	3	51.37	F5:76002	1	485	506	N
2	14612	gi|1263196	K.ALFEEVPELLTEA.E	Y	53.43	1459.7446	7.8	730.8853	2	56.35	F5:78159	31	509	521	N
2	14612	gi|1263196	K.RAEISNAIDQ(+.98)YVTGTIGEDEDLIKWK.A	Y	52.81	2964.4717	27.9	742.1459	4	51.64	F13:93838	1	483	508	Y
2	14612	gi|1263196	A.EISNAIDQYVTGTIGEDEDLIKWK.A	Y	52.71	2736.3494	-5.5	913.1187	3	53.51	F10:83384	3	485	508	N
2	14612	gi|1263196	K.TGVKRAEISNAIDQYVTGTIGEDEDLI.K	Y	52.60	2906.4509	-0.5	969.8238	3	49.31	F7:88037	16	479	505	N
2	14612	gi|1263196	D.Q(-17.03)YVTGTIGEDEDLIK.W	Y	52.54	1662.7988	-16.0	832.3934	2	41.11	F3:82950	6	492	506	Y
2	14612	gi|1263196	E.ISNAIDQYVTGTIGEDEDLIKWK.A	Y	52.52	2607.3066	20.0	870.1269	3	51.78	F12:98598	5	486	508	N
2	14612	gi|1263196	A.IDQYVTGTIGEDEDLIKWK.A	Y	52.27	2222.1106	0.5	741.7112	3	42.00	F13:90457	4	490	508	N
2	14612	gi|1263196	K.ALFEEVPE(+21.98)LLTEA.E	Y	52.20	1481.7266	16.0	741.8824	2	55.89	F5:78000	7	509	521	Y
2	14612	gi|1263196	K.ALFEEVPELLTEAE.K	Y	51.99	1588.7871	-12.5	530.5964	3	55.24	F3:90070	13	509	522	N
2	14612	gi|1263196	R.AEISNAIDQYVTGTIGEDEDLIKWK.A	Y	51.98	2807.3865	17.2	936.8189	3	54.90	F10:83874	5	484	508	N
2	14612	gi|1263196	S.NAIDQYVTGTIGEDEDLIKW.K	Y	49.98	2279.0957	7.0	760.7112	3	54.23	F7:89751	3	488	507	N
2	14612	gi|1263196	K.ALFEEVPELLTEAEKKEW(+15.99)VE.K	Y	48.48	2404.2048	3.0	802.4113	3	52.61	F6:89499	6	509	528	Y
2	14612	gi|1263196	N.AIDQYVTGTIGEDEDLIK.W	Y	48.36	1978.9735	-33.3	990.4611	2	41.57	F4:81483	3	489	506	N
2	14612	gi|1263196	K.ALFEEVPELLT.E	Y	47.98	1259.6649	6.2	630.8436	2	53.15	F7:89385	4	509	519	N
2	14612	gi|1263196	K.ALFEEVPELLTE.A	Y	47.73	1388.7075	4.8	695.3644	2	53.82	F5:76893	10	509	520	N
2	14612	gi|1263196	K.ALFEEVPELLTEAEKKEWVEKLTEVS.I	Y	47.46	3045.5796	3.8	762.4051	4	54.53	F13:94837	25	509	534	N
2	14612	gi|1263196	K.ALFEEVPE(+21.98)LLTEAE.K	Y	46.62	1610.7690	-27.9	806.3693	2	55.47	F3:90140	3	509	522	Y
2	14612	gi|1263196	K.TGVKRAEISNAIDQ(+.98)YVTGTIGEDEDLIKW.K	Y	46.53	3221.6091	16.6	806.4229	4	53.54	F13:94505	4	479	507	Y
2	14612	gi|1263196	K.TGVKRAEISNAIDQ(+.98)YVTGTIGEDEDLIK.W	Y	45.75	3035.5298	-11.4	759.8810	4	46.61	F9:95113	1	479	506	Y
2	14612	gi|1263196	K.TGVKRAEISN(+.98)AIDQYVTGTIGEDEDLI.K	Y	45.36	2907.4348	14.9	970.1666	3	46.67	F5:74348	5	479	505	Y
2	14612	gi|1263196	I.SN(+.98)AIDQYVTGTIGEDEDLIKWK.A	Y	44.63	2495.2068	1.6	832.7442	3	49.76	F7:88196	2	487	508	Y
2	14612	gi|1263196	K.ALFEEVPE(+21.98)LLT.E	Y	43.90	1281.6469	6.6	641.8349	2	53.20	F7:89405	3	509	519	Y
2	14612	gi|1263196	K.ALFEEVPELLTEAEKKEW.V	Y	43.40	2160.0989	-15.2	721.0293	3	55.38	F8:93212	4	509	526	N
2	14612	gi|1263196	S.N(+.98)AIDQYVTGTIGEDEDLIKWK.A	Y	43.25	2408.1746	-19.3	803.7166	3	51.85	F8:91964	3	488	508	Y
2	14612	gi|1263196	K.ALFEEVPE(+21.98)LLTE.A	Y	42.45	1410.6895	-19.5	706.3383	2	53.59	F4:85679	3	509	520	Y
2	14612	gi|1263196	G.TIGEDEDLIKWK.A	Y	40.52	1445.7401	11.6	482.9262	3	33.46	F6:82760	7	497	508	N
2	14612	gi|1263196	K.ALFEEVPELLTEAEKKEWVEKLTEV.S	Y	40.27	2958.5476	14.8	740.6552	4	55.90	F13:95321	13	509	533	N
2	14612	gi|1263196	K.ALFEEVPELLTEAEKKEWVEKLT.E	Y	38.90	2730.4368	4.9	911.1573	3	54.01	F12:99369	3	509	531	N
2	14612	gi|1263196	E.ISNAIDQYVTGTIGEDEDLIK.W	Y	38.02	2293.1326	8.5	765.3913	3	48.68	F6:88104	1	486	506	N
2	14612	gi|1263196	S.NAIDQYVTGTIGEDEDLI.K	Y	37.16	1964.9214	-8.0	655.9758	3	50.87	F3:86439	6	488	505	N
2	14612	gi|1263196	Q.YVTGTIGEDEDLI.K	Y	37.00	1423.6719	-15.7	712.8320	2	40.71	F2:81384	3	493	505	N
2	14612	gi|1263196	G.TIGEDEDLIKW.K	Y	35.24	1317.6453	-7.6	659.8249	2	41.69	F3:83153	6	497	507	N
2	14612	gi|1263196	D.Q(-17.03)YVTGTIGE(+21.98)DEDLIK.W	Y	34.87	1684.7808	-21.8	843.3793	2	41.06	F3:82927	2	492	506	Y
2	14612	gi|1263196	D.Q(-17.03)YVTGTIGEDEDLIKW.K	Y	34.69	1848.8782	-29.6	925.4190	2	53.55	F8:92565	1	492	507	Y
2	14612	gi|1263196	D.Q(-17.03)YVTGTIGEDEDLI.K	Y	33.78	1534.7039	-7.3	768.3536	2	49.90	F2:84619	3	492	505	Y
2	14612	gi|1263196	C.NLYPFVKTV.A	Y	33.45	1079.6016	-5.8	540.8049	2	38.01	F31:95992	9	101	109	N
2	14612	gi|1263196	K.ALFEEVPEL.L	Y	33.18	1045.5331	-10.9	523.7681	2	48.71	F4:83975	9	509	517	N
2	14612	gi|1263196	N.AIDQYVTGTIGEDEDLI.K	Y	32.37	1850.8785	-20.0	926.4280	2	47.38	F3:85138	3	489	505	N
2	14612	gi|1263196	A.RLDFNLIRV.V	Y	32.10	1144.6716	-12.2	573.3361	2	39.75	F34:93296	5	89	97	N
2	14612	gi|1263196	K.ALFEEVPELL.T	Y	31.35	1158.6172	-4.2	580.3134	2	55.24	F7:90117	6	509	518	N
2	14612	gi|1263196	D.AFFPFRDNVDRAK.R	Y	31.16	1581.8052	-14.3	396.4529	4	30.75	F33:77766	4	539	551	N
2	14612	gi|1263196	K.TGVKRAEISNAIDQYVTGTIGEDEDL.I	Y	30.18	2793.3667	-9.5	932.1207	3	44.46	F7:86339	3	479	504	N
2	14612	gi|1263196	K.ALFEEVPELLTEAEKKEWVEKLTEVSISSD.A	Y	30.11	3447.7546	14.6	862.9585	4	56.03	F13:95372	2	509	538	N
2	14612	gi|1263196	K.ALFEEVPE(+21.98)L.L	Y	29.30	1067.5150	-12.4	534.7582	2	48.32	F4:83838	2	509	517	Y
2	14612	gi|1263196	K.ALFEE(+21.98)VPEL.L	Y	28.96	1067.5150	-18.9	534.7547	2	48.25	F4:83817	2	509	517	Y
2	14612	gi|1263196	K.ALFEEVPELLTEAEKKEWVEKLTEVSIS.S	Y	28.66	3245.6958	9.8	812.4392	4	55.18	F14:93325	9	509	536	N
2	14612	gi|1263196	K.ALFEEVPELLTEAEKKEWVEKLTEVSISSDA.F	Y	25.97	3518.7917	13.0	880.7166	4	56.17	F13:95416	4	509	539	N
2	14612	gi|1263196	E.ISN(+.98)AIDQYVTGTIGEDEDLIKWK.A	Y	25.17	2608.2908	-40.6	870.4022	3	51.55	F9:96851	2	486	508	Y
2	14615	gi|119590935	K.ALFEEVPELLTEAEKKEWVEK.L	Y	72.02	2516.3049	-1.8	630.0824	4	50.47	F7:88444	44	509	529	N
2	14615	gi|119590935	K.ALFEEVPELLTEAEKKEWVEKLTE.V	Y	64.64	2859.4792	15.1	715.8879	4	52.87	F10:83151	12	509	532	N
2	14615	gi|119590935	N.AIDQYVTGTIGEDEDLIKWK.A	Y	63.92	2293.1477	16.7	765.4026	3	44.92	F10:80377	4	489	508	N
2	14615	gi|119590935	K.RAEISNAIDQYVTGTIGEDEDLIKWK.A	Y	63.83	2963.4875	1.5	741.8802	4	51.76	F13:93878	2	483	508	N
2	14615	gi|119590935	K.TGVKRAEISNAIDQYVTGTIGEDEDLIK.W	Y	62.47	3034.5459	-37.3	759.6155	4	46.75	F9:95160	3	479	506	N
2	14615	gi|119590935	K.ALFEEVPELLTEAEKKE.W	Y	61.52	1974.0197	9.5	659.0201	3	48.89	F5:75125	6	509	525	N
2	14615	gi|119590935	I.SNAIDQYVTGTIGEDEDLIKWK.A	Y	60.89	2494.2227	17.4	832.4293	3	49.32	F10:81913	7	487	508	N
2	14615	gi|119590935	I.SNAIDQYVTGTIGEDEDLIK.W	Y	60.69	2180.0483	-25.9	727.6712	3	46.30	F4:83133	2	487	506	N
2	14615	gi|119590935	K.ALFEEVPELLTEAEKKEWVEKL.T	Y	59.53	2629.3889	22.0	658.3690	4	54.15	F11:93990	13	509	530	N
2	14615	gi|119590935	K.ALFEEVPELLTEAEKKEW(+15.99)VEK.L	Y	59.20	2532.2998	1.8	634.0834	4	49.22	F7:88011	2	509	529	Y
2	14615	gi|119590935	S.NAIDQYVTGTIGEDEDLIKWK.A	Y	58.05	2407.1907	-1.7	803.4028	3	48.97	F10:81800	5	488	508	N
2	14615	gi|119590935	K.ALFEEVPELLTEAEK.K	Y	57.07	1716.8821	-1.3	573.3005	3	51.54	F6:89130	23	509	523	N
2	14615	gi|119590935	K.ALFEEVPELLTEAEKK.E	Y	56.50	1844.9771	2.0	616.0009	3	47.54	F7:87410	19	509	524	N
2	14615	gi|119590935	D.Q(-17.03)YVTGTIGEDEDLIKWK.A	Y	54.84	1976.9730	15.1	989.5087	2	44.59	F10:80257	6	492	508	Y
2	14615	gi|119590935	K.ALFEEVPELLTEAEKKEWVE.K	Y	54.76	2388.2100	2.4	797.0792	3	55.04	F6:90348	27	509	528	N
2	14615	gi|119590935	S.NAIDQYVTGTIGEDEDLIK.W	Y	54.33	2093.0164	-18.3	698.6666	3	45.90	F4:82990	3	488	506	N
2	14615	gi|119590935	A.EISNAIDQYVTGTIGEDEDLIK.W	Y	53.88	2422.1750	13.4	808.4098	3	51.37	F5:76002	1	485	506	N
2	14615	gi|119590935	K.ALFEEVPELLTEA.E	Y	53.43	1459.7446	7.8	730.8853	2	56.35	F5:78159	31	509	521	N
2	14615	gi|119590935	K.RAEISNAIDQ(+.98)YVTGTIGEDEDLIKWK.A	Y	52.81	2964.4717	27.9	742.1459	4	51.64	F13:93838	1	483	508	Y
2	14615	gi|119590935	A.EISNAIDQYVTGTIGEDEDLIKWK.A	Y	52.71	2736.3494	-5.5	913.1187	3	53.51	F10:83384	3	485	508	N
2	14615	gi|119590935	K.TGVKRAEISNAIDQYVTGTIGEDEDLI.K	Y	52.60	2906.4509	-0.5	969.8238	3	49.31	F7:88037	16	479	505	N
2	14615	gi|119590935	D.Q(-17.03)YVTGTIGEDEDLIK.W	Y	52.54	1662.7988	-16.0	832.3934	2	41.11	F3:82950	6	492	506	Y
2	14615	gi|119590935	E.ISNAIDQYVTGTIGEDEDLIKWK.A	Y	52.52	2607.3066	20.0	870.1269	3	51.78	F12:98598	5	486	508	N
2	14615	gi|119590935	A.IDQYVTGTIGEDEDLIKWK.A	Y	52.27	2222.1106	0.5	741.7112	3	42.00	F13:90457	4	490	508	N
2	14615	gi|119590935	K.ALFEEVPE(+21.98)LLTEA.E	Y	52.20	1481.7266	16.0	741.8824	2	55.89	F5:78000	7	509	521	Y
2	14615	gi|119590935	K.ALFEEVPELLTEAE.K	Y	51.99	1588.7871	-12.5	530.5964	3	55.24	F3:90070	13	509	522	N
2	14615	gi|119590935	R.AEISNAIDQYVTGTIGEDEDLIKWK.A	Y	51.98	2807.3865	17.2	936.8189	3	54.90	F10:83874	5	484	508	N
2	14615	gi|119590935	S.NAIDQYVTGTIGEDEDLIKW.K	Y	49.98	2279.0957	7.0	760.7112	3	54.23	F7:89751	3	488	507	N
2	14615	gi|119590935	K.ALFEEVPELLTEAEKKEW(+15.99)VE.K	Y	48.48	2404.2048	3.0	802.4113	3	52.61	F6:89499	6	509	528	Y
2	14615	gi|119590935	N.AIDQYVTGTIGEDEDLIK.W	Y	48.36	1978.9735	-33.3	990.4611	2	41.57	F4:81483	3	489	506	N
2	14615	gi|119590935	K.ALFEEVPELLT.E	Y	47.98	1259.6649	6.2	630.8436	2	53.15	F7:89385	4	509	519	N
2	14615	gi|119590935	K.ALFEEVPELLTE.A	Y	47.73	1388.7075	4.8	695.3644	2	53.82	F5:76893	10	509	520	N
2	14615	gi|119590935	K.ALFEEVPELLTEAEKKEWVEKLTEVS.I	Y	47.46	3045.5796	3.8	762.4051	4	54.53	F13:94837	25	509	534	N
2	14615	gi|119590935	K.ALFEEVPE(+21.98)LLTEAE.K	Y	46.62	1610.7690	-27.9	806.3693	2	55.47	F3:90140	3	509	522	Y
2	14615	gi|119590935	K.TGVKRAEISNAIDQ(+.98)YVTGTIGEDEDLIKW.K	Y	46.53	3221.6091	16.6	806.4229	4	53.54	F13:94505	4	479	507	Y
2	14615	gi|119590935	K.TGVKRAEISNAIDQ(+.98)YVTGTIGEDEDLIK.W	Y	45.75	3035.5298	-11.4	759.8810	4	46.61	F9:95113	1	479	506	Y
2	14615	gi|119590935	K.TGVKRAEISN(+.98)AIDQYVTGTIGEDEDLI.K	Y	45.36	2907.4348	14.9	970.1666	3	46.67	F5:74348	5	479	505	Y
2	14615	gi|119590935	I.SN(+.98)AIDQYVTGTIGEDEDLIKWK.A	Y	44.63	2495.2068	1.6	832.7442	3	49.76	F7:88196	2	487	508	Y
2	14615	gi|119590935	K.ALFEEVPE(+21.98)LLT.E	Y	43.90	1281.6469	6.6	641.8349	2	53.20	F7:89405	3	509	519	Y
2	14615	gi|119590935	K.ALFEEVPELLTEAEKKEW.V	Y	43.40	2160.0989	-15.2	721.0293	3	55.38	F8:93212	4	509	526	N
2	14615	gi|119590935	S.N(+.98)AIDQYVTGTIGEDEDLIKWK.A	Y	43.25	2408.1746	-19.3	803.7166	3	51.85	F8:91964	3	488	508	Y
2	14615	gi|119590935	K.ALFEEVPE(+21.98)LLTE.A	Y	42.45	1410.6895	-19.5	706.3383	2	53.59	F4:85679	3	509	520	Y
2	14615	gi|119590935	G.TIGEDEDLIKWK.A	Y	40.52	1445.7401	11.6	482.9262	3	33.46	F6:82760	7	497	508	N
2	14615	gi|119590935	K.ALFEEVPELLTEAEKKEWVEKLTEV.S	Y	40.27	2958.5476	14.8	740.6552	4	55.90	F13:95321	13	509	533	N
2	14615	gi|119590935	K.ALFEEVPELLTEAEKKEWVEKLT.E	Y	38.90	2730.4368	4.9	911.1573	3	54.01	F12:99369	3	509	531	N
2	14615	gi|119590935	E.ISNAIDQYVTGTIGEDEDLIK.W	Y	38.02	2293.1326	8.5	765.3913	3	48.68	F6:88104	1	486	506	N
2	14615	gi|119590935	S.NAIDQYVTGTIGEDEDLI.K	Y	37.16	1964.9214	-8.0	655.9758	3	50.87	F3:86439	6	488	505	N
2	14615	gi|119590935	Q.YVTGTIGEDEDLI.K	Y	37.00	1423.6719	-15.7	712.8320	2	40.71	F2:81384	3	493	505	N
2	14615	gi|119590935	G.TIGEDEDLIKW.K	Y	35.24	1317.6453	-7.6	659.8249	2	41.69	F3:83153	6	497	507	N
2	14615	gi|119590935	D.Q(-17.03)YVTGTIGE(+21.98)DEDLIK.W	Y	34.87	1684.7808	-21.8	843.3793	2	41.06	F3:82927	2	492	506	Y
2	14615	gi|119590935	D.Q(-17.03)YVTGTIGEDEDLIKW.K	Y	34.69	1848.8782	-29.6	925.4190	2	53.55	F8:92565	1	492	507	Y
2	14615	gi|119590935	D.Q(-17.03)YVTGTIGEDEDLI.K	Y	33.78	1534.7039	-7.3	768.3536	2	49.90	F2:84619	3	492	505	Y
2	14615	gi|119590935	C.NLYPFVKTV.A	Y	33.45	1079.6016	-5.8	540.8049	2	38.01	F31:95992	9	101	109	N
2	14615	gi|119590935	K.ALFEEVPEL.L	Y	33.18	1045.5331	-10.9	523.7681	2	48.71	F4:83975	9	509	517	N
2	14615	gi|119590935	N.AIDQYVTGTIGEDEDLI.K	Y	32.37	1850.8785	-20.0	926.4280	2	47.38	F3:85138	3	489	505	N
2	14615	gi|119590935	A.RLDFNLIRV.V	Y	32.10	1144.6716	-12.2	573.3361	2	39.75	F34:93296	5	89	97	N
2	14615	gi|119590935	K.ALFEEVPELL.T	Y	31.35	1158.6172	-4.2	580.3134	2	55.24	F7:90117	6	509	518	N
2	14615	gi|119590935	D.AFFPFRDNVDRAK.R	Y	31.16	1581.8052	-14.3	396.4529	4	30.75	F33:77766	4	539	551	N
2	14615	gi|119590935	K.TGVKRAEISNAIDQYVTGTIGEDEDL.I	Y	30.18	2793.3667	-9.5	932.1207	3	44.46	F7:86339	3	479	504	N
2	14615	gi|119590935	K.ALFEEVPELLTEAEKKEWVEKLTEVSISSD.A	Y	30.11	3447.7546	14.6	862.9585	4	56.03	F13:95372	2	509	538	N
2	14615	gi|119590935	K.ALFEEVPE(+21.98)L.L	Y	29.30	1067.5150	-12.4	534.7582	2	48.32	F4:83838	2	509	517	Y
2	14615	gi|119590935	K.ALFEE(+21.98)VPEL.L	Y	28.96	1067.5150	-18.9	534.7547	2	48.25	F4:83817	2	509	517	Y
2	14615	gi|119590935	K.ALFEEVPELLTEAEKKEWVEKLTEVSIS.S	Y	28.66	3245.6958	9.8	812.4392	4	55.18	F14:93325	9	509	536	N
2	14615	gi|119590935	K.ALFEEVPELLTEAEKKEWVEKLTEVSISSDA.F	Y	25.97	3518.7917	13.0	880.7166	4	56.17	F13:95416	4	509	539	N
2	14615	gi|119590935	E.ISN(+.98)AIDQYVTGTIGEDEDLIKWK.A	Y	25.17	2608.2908	-40.6	870.4022	3	51.55	F9:96851	2	486	508	Y
2	14616	gi|119590931	K.ALFEEVPELLTEAEKKEWVEK.L	Y	72.02	2516.3049	-1.8	630.0824	4	50.47	F7:88444	44	510	530	N
2	14616	gi|119590931	K.ALFEEVPELLTEAEKKEWVEKLTE.V	Y	64.64	2859.4792	15.1	715.8879	4	52.87	F10:83151	12	510	533	N
2	14616	gi|119590931	N.AIDQYVTGTIGEDEDLIKWK.A	Y	63.92	2293.1477	16.7	765.4026	3	44.92	F10:80377	4	490	509	N
2	14616	gi|119590931	K.RAEISNAIDQYVTGTIGEDEDLIKWK.A	Y	63.83	2963.4875	1.5	741.8802	4	51.76	F13:93878	2	484	509	N
2	14616	gi|119590931	K.TGVKRAEISNAIDQYVTGTIGEDEDLIK.W	Y	62.47	3034.5459	-37.3	759.6155	4	46.75	F9:95160	3	480	507	N
2	14616	gi|119590931	K.ALFEEVPELLTEAEKKE.W	Y	61.52	1974.0197	9.5	659.0201	3	48.89	F5:75125	6	510	526	N
2	14616	gi|119590931	I.SNAIDQYVTGTIGEDEDLIKWK.A	Y	60.89	2494.2227	17.4	832.4293	3	49.32	F10:81913	7	488	509	N
2	14616	gi|119590931	I.SNAIDQYVTGTIGEDEDLIK.W	Y	60.69	2180.0483	-25.9	727.6712	3	46.30	F4:83133	2	488	507	N
2	14616	gi|119590931	K.ALFEEVPELLTEAEKKEWVEKL.T	Y	59.53	2629.3889	22.0	658.3690	4	54.15	F11:93990	13	510	531	N
2	14616	gi|119590931	K.ALFEEVPELLTEAEKKEW(+15.99)VEK.L	Y	59.20	2532.2998	1.8	634.0834	4	49.22	F7:88011	2	510	530	Y
2	14616	gi|119590931	S.NAIDQYVTGTIGEDEDLIKWK.A	Y	58.05	2407.1907	-1.7	803.4028	3	48.97	F10:81800	5	489	509	N
2	14616	gi|119590931	K.ALFEEVPELLTEAEK.K	Y	57.07	1716.8821	-1.3	573.3005	3	51.54	F6:89130	23	510	524	N
2	14616	gi|119590931	K.ALFEEVPELLTEAEKK.E	Y	56.50	1844.9771	2.0	616.0009	3	47.54	F7:87410	19	510	525	N
2	14616	gi|119590931	D.Q(-17.03)YVTGTIGEDEDLIKWK.A	Y	54.84	1976.9730	15.1	989.5087	2	44.59	F10:80257	6	493	509	Y
2	14616	gi|119590931	K.ALFEEVPELLTEAEKKEWVE.K	Y	54.76	2388.2100	2.4	797.0792	3	55.04	F6:90348	27	510	529	N
2	14616	gi|119590931	S.NAIDQYVTGTIGEDEDLIK.W	Y	54.33	2093.0164	-18.3	698.6666	3	45.90	F4:82990	3	489	507	N
2	14616	gi|119590931	A.EISNAIDQYVTGTIGEDEDLIK.W	Y	53.88	2422.1750	13.4	808.4098	3	51.37	F5:76002	1	486	507	N
2	14616	gi|119590931	K.ALFEEVPELLTEA.E	Y	53.43	1459.7446	7.8	730.8853	2	56.35	F5:78159	31	510	522	N
2	14616	gi|119590931	K.RAEISNAIDQ(+.98)YVTGTIGEDEDLIKWK.A	Y	52.81	2964.4717	27.9	742.1459	4	51.64	F13:93838	1	484	509	Y
2	14616	gi|119590931	A.EISNAIDQYVTGTIGEDEDLIKWK.A	Y	52.71	2736.3494	-5.5	913.1187	3	53.51	F10:83384	3	486	509	N
2	14616	gi|119590931	K.TGVKRAEISNAIDQYVTGTIGEDEDLI.K	Y	52.60	2906.4509	-0.5	969.8238	3	49.31	F7:88037	16	480	506	N
2	14616	gi|119590931	D.Q(-17.03)YVTGTIGEDEDLIK.W	Y	52.54	1662.7988	-16.0	832.3934	2	41.11	F3:82950	6	493	507	Y
2	14616	gi|119590931	E.ISNAIDQYVTGTIGEDEDLIKWK.A	Y	52.52	2607.3066	20.0	870.1269	3	51.78	F12:98598	5	487	509	N
2	14616	gi|119590931	A.IDQYVTGTIGEDEDLIKWK.A	Y	52.27	2222.1106	0.5	741.7112	3	42.00	F13:90457	4	491	509	N
2	14616	gi|119590931	K.ALFEEVPE(+21.98)LLTEA.E	Y	52.20	1481.7266	16.0	741.8824	2	55.89	F5:78000	7	510	522	Y
2	14616	gi|119590931	K.ALFEEVPELLTEAE.K	Y	51.99	1588.7871	-12.5	530.5964	3	55.24	F3:90070	13	510	523	N
2	14616	gi|119590931	R.AEISNAIDQYVTGTIGEDEDLIKWK.A	Y	51.98	2807.3865	17.2	936.8189	3	54.90	F10:83874	5	485	509	N
2	14616	gi|119590931	S.NAIDQYVTGTIGEDEDLIKW.K	Y	49.98	2279.0957	7.0	760.7112	3	54.23	F7:89751	3	489	508	N
2	14616	gi|119590931	K.ALFEEVPELLTEAEKKEW(+15.99)VE.K	Y	48.48	2404.2048	3.0	802.4113	3	52.61	F6:89499	6	510	529	Y
2	14616	gi|119590931	N.AIDQYVTGTIGEDEDLIK.W	Y	48.36	1978.9735	-33.3	990.4611	2	41.57	F4:81483	3	490	507	N
2	14616	gi|119590931	K.ALFEEVPELLT.E	Y	47.98	1259.6649	6.2	630.8436	2	53.15	F7:89385	4	510	520	N
2	14616	gi|119590931	K.ALFEEVPELLTE.A	Y	47.73	1388.7075	4.8	695.3644	2	53.82	F5:76893	10	510	521	N
2	14616	gi|119590931	K.ALFEEVPELLTEAEKKEWVEKLTEVS.I	Y	47.46	3045.5796	3.8	762.4051	4	54.53	F13:94837	25	510	535	N
2	14616	gi|119590931	K.ALFEEVPE(+21.98)LLTEAE.K	Y	46.62	1610.7690	-27.9	806.3693	2	55.47	F3:90140	3	510	523	Y
2	14616	gi|119590931	K.TGVKRAEISNAIDQ(+.98)YVTGTIGEDEDLIKW.K	Y	46.53	3221.6091	16.6	806.4229	4	53.54	F13:94505	4	480	508	Y
2	14616	gi|119590931	K.TGVKRAEISNAIDQ(+.98)YVTGTIGEDEDLIK.W	Y	45.75	3035.5298	-11.4	759.8810	4	46.61	F9:95113	1	480	507	Y
2	14616	gi|119590931	K.TGVKRAEISN(+.98)AIDQYVTGTIGEDEDLI.K	Y	45.36	2907.4348	14.9	970.1666	3	46.67	F5:74348	5	480	506	Y
2	14616	gi|119590931	I.SN(+.98)AIDQYVTGTIGEDEDLIKWK.A	Y	44.63	2495.2068	1.6	832.7442	3	49.76	F7:88196	2	488	509	Y
2	14616	gi|119590931	K.ALFEEVPE(+21.98)LLT.E	Y	43.90	1281.6469	6.6	641.8349	2	53.20	F7:89405	3	510	520	Y
2	14616	gi|119590931	K.ALFEEVPELLTEAEKKEW.V	Y	43.40	2160.0989	-15.2	721.0293	3	55.38	F8:93212	4	510	527	N
2	14616	gi|119590931	S.N(+.98)AIDQYVTGTIGEDEDLIKWK.A	Y	43.25	2408.1746	-19.3	803.7166	3	51.85	F8:91964	3	489	509	Y
2	14616	gi|119590931	K.ALFEEVPE(+21.98)LLTE.A	Y	42.45	1410.6895	-19.5	706.3383	2	53.59	F4:85679	3	510	521	Y
2	14616	gi|119590931	G.TIGEDEDLIKWK.A	Y	40.52	1445.7401	11.6	482.9262	3	33.46	F6:82760	7	498	509	N
2	14616	gi|119590931	K.ALFEEVPELLTEAEKKEWVEKLTEV.S	Y	40.27	2958.5476	14.8	740.6552	4	55.90	F13:95321	13	510	534	N
2	14616	gi|119590931	K.ALFEEVPELLTEAEKKEWVEKLT.E	Y	38.90	2730.4368	4.9	911.1573	3	54.01	F12:99369	3	510	532	N
2	14616	gi|119590931	E.ISNAIDQYVTGTIGEDEDLIK.W	Y	38.02	2293.1326	8.5	765.3913	3	48.68	F6:88104	1	487	507	N
2	14616	gi|119590931	S.NAIDQYVTGTIGEDEDLI.K	Y	37.16	1964.9214	-8.0	655.9758	3	50.87	F3:86439	6	489	506	N
2	14616	gi|119590931	Q.YVTGTIGEDEDLI.K	Y	37.00	1423.6719	-15.7	712.8320	2	40.71	F2:81384	3	494	506	N
2	14616	gi|119590931	G.TIGEDEDLIKW.K	Y	35.24	1317.6453	-7.6	659.8249	2	41.69	F3:83153	6	498	508	N
2	14616	gi|119590931	D.Q(-17.03)YVTGTIGE(+21.98)DEDLIK.W	Y	34.87	1684.7808	-21.8	843.3793	2	41.06	F3:82927	2	493	507	Y
2	14616	gi|119590931	D.Q(-17.03)YVTGTIGEDEDLIKW.K	Y	34.69	1848.8782	-29.6	925.4190	2	53.55	F8:92565	1	493	508	Y
2	14616	gi|119590931	D.Q(-17.03)YVTGTIGEDEDLI.K	Y	33.78	1534.7039	-7.3	768.3536	2	49.90	F2:84619	3	493	506	Y
2	14616	gi|119590931	C.NLYPFVKTV.A	Y	33.45	1079.6016	-5.8	540.8049	2	38.01	F31:95992	9	102	110	N
2	14616	gi|119590931	K.ALFEEVPEL.L	Y	33.18	1045.5331	-10.9	523.7681	2	48.71	F4:83975	9	510	518	N
2	14616	gi|119590931	N.AIDQYVTGTIGEDEDLI.K	Y	32.37	1850.8785	-20.0	926.4280	2	47.38	F3:85138	3	490	506	N
2	14616	gi|119590931	A.RLDFNLIRV.V	Y	32.10	1144.6716	-12.2	573.3361	2	39.75	F34:93296	5	90	98	N
2	14616	gi|119590931	K.ALFEEVPELL.T	Y	31.35	1158.6172	-4.2	580.3134	2	55.24	F7:90117	6	510	519	N
2	14616	gi|119590931	D.AFFPFRDNVDRAK.R	Y	31.16	1581.8052	-14.3	396.4529	4	30.75	F33:77766	4	540	552	N
2	14616	gi|119590931	K.TGVKRAEISNAIDQYVTGTIGEDEDL.I	Y	30.18	2793.3667	-9.5	932.1207	3	44.46	F7:86339	3	480	505	N
2	14616	gi|119590931	K.ALFEEVPELLTEAEKKEWVEKLTEVSISSD.A	Y	30.11	3447.7546	14.6	862.9585	4	56.03	F13:95372	2	510	539	N
2	14616	gi|119590931	K.ALFEEVPE(+21.98)L.L	Y	29.30	1067.5150	-12.4	534.7582	2	48.32	F4:83838	2	510	518	Y
2	14616	gi|119590931	K.ALFEE(+21.98)VPEL.L	Y	28.96	1067.5150	-18.9	534.7547	2	48.25	F4:83817	2	510	518	Y
2	14616	gi|119590931	K.ALFEEVPELLTEAEKKEWVEKLTEVSIS.S	Y	28.66	3245.6958	9.8	812.4392	4	55.18	F14:93325	9	510	537	N
2	14616	gi|119590931	K.ALFEEVPELLTEAEKKEWVEKLTEVSISSDA.F	Y	25.97	3518.7917	13.0	880.7166	4	56.17	F13:95416	4	510	540	N
2	14616	gi|119590931	E.ISN(+.98)AIDQYVTGTIGEDEDLIKWK.A	Y	25.17	2608.2908	-40.6	870.4022	3	51.55	F9:96851	2	487	509	Y
2	14617	gi|20127454	K.ALFEEVPELLTEAEKKEWVEK.L	Y	72.02	2516.3049	-1.8	630.0824	4	50.47	F7:88444	44	510	530	N
2	14617	gi|20127454	K.ALFEEVPELLTEAEKKEWVEKLTE.V	Y	64.64	2859.4792	15.1	715.8879	4	52.87	F10:83151	12	510	533	N
2	14617	gi|20127454	N.AIDQYVTGTIGEDEDLIKWK.A	Y	63.92	2293.1477	16.7	765.4026	3	44.92	F10:80377	4	490	509	N
2	14617	gi|20127454	K.RAEISNAIDQYVTGTIGEDEDLIKWK.A	Y	63.83	2963.4875	1.5	741.8802	4	51.76	F13:93878	2	484	509	N
2	14617	gi|20127454	K.TGVKRAEISNAIDQYVTGTIGEDEDLIK.W	Y	62.47	3034.5459	-37.3	759.6155	4	46.75	F9:95160	3	480	507	N
2	14617	gi|20127454	K.ALFEEVPELLTEAEKKE.W	Y	61.52	1974.0197	9.5	659.0201	3	48.89	F5:75125	6	510	526	N
2	14617	gi|20127454	I.SNAIDQYVTGTIGEDEDLIKWK.A	Y	60.89	2494.2227	17.4	832.4293	3	49.32	F10:81913	7	488	509	N
2	14617	gi|20127454	I.SNAIDQYVTGTIGEDEDLIK.W	Y	60.69	2180.0483	-25.9	727.6712	3	46.30	F4:83133	2	488	507	N
2	14617	gi|20127454	K.ALFEEVPELLTEAEKKEWVEKL.T	Y	59.53	2629.3889	22.0	658.3690	4	54.15	F11:93990	13	510	531	N
2	14617	gi|20127454	K.ALFEEVPELLTEAEKKEW(+15.99)VEK.L	Y	59.20	2532.2998	1.8	634.0834	4	49.22	F7:88011	2	510	530	Y
2	14617	gi|20127454	S.NAIDQYVTGTIGEDEDLIKWK.A	Y	58.05	2407.1907	-1.7	803.4028	3	48.97	F10:81800	5	489	509	N
2	14617	gi|20127454	K.ALFEEVPELLTEAEK.K	Y	57.07	1716.8821	-1.3	573.3005	3	51.54	F6:89130	23	510	524	N
2	14617	gi|20127454	K.ALFEEVPELLTEAEKK.E	Y	56.50	1844.9771	2.0	616.0009	3	47.54	F7:87410	19	510	525	N
2	14617	gi|20127454	D.Q(-17.03)YVTGTIGEDEDLIKWK.A	Y	54.84	1976.9730	15.1	989.5087	2	44.59	F10:80257	6	493	509	Y
2	14617	gi|20127454	K.ALFEEVPELLTEAEKKEWVE.K	Y	54.76	2388.2100	2.4	797.0792	3	55.04	F6:90348	27	510	529	N
2	14617	gi|20127454	S.NAIDQYVTGTIGEDEDLIK.W	Y	54.33	2093.0164	-18.3	698.6666	3	45.90	F4:82990	3	489	507	N
2	14617	gi|20127454	A.EISNAIDQYVTGTIGEDEDLIK.W	Y	53.88	2422.1750	13.4	808.4098	3	51.37	F5:76002	1	486	507	N
2	14617	gi|20127454	K.ALFEEVPELLTEA.E	Y	53.43	1459.7446	7.8	730.8853	2	56.35	F5:78159	31	510	522	N
2	14617	gi|20127454	K.RAEISNAIDQ(+.98)YVTGTIGEDEDLIKWK.A	Y	52.81	2964.4717	27.9	742.1459	4	51.64	F13:93838	1	484	509	Y
2	14617	gi|20127454	A.EISNAIDQYVTGTIGEDEDLIKWK.A	Y	52.71	2736.3494	-5.5	913.1187	3	53.51	F10:83384	3	486	509	N
2	14617	gi|20127454	K.TGVKRAEISNAIDQYVTGTIGEDEDLI.K	Y	52.60	2906.4509	-0.5	969.8238	3	49.31	F7:88037	16	480	506	N
2	14617	gi|20127454	D.Q(-17.03)YVTGTIGEDEDLIK.W	Y	52.54	1662.7988	-16.0	832.3934	2	41.11	F3:82950	6	493	507	Y
2	14617	gi|20127454	E.ISNAIDQYVTGTIGEDEDLIKWK.A	Y	52.52	2607.3066	20.0	870.1269	3	51.78	F12:98598	5	487	509	N
2	14617	gi|20127454	A.IDQYVTGTIGEDEDLIKWK.A	Y	52.27	2222.1106	0.5	741.7112	3	42.00	F13:90457	4	491	509	N
2	14617	gi|20127454	K.ALFEEVPE(+21.98)LLTEA.E	Y	52.20	1481.7266	16.0	741.8824	2	55.89	F5:78000	7	510	522	Y
2	14617	gi|20127454	K.ALFEEVPELLTEAE.K	Y	51.99	1588.7871	-12.5	530.5964	3	55.24	F3:90070	13	510	523	N
2	14617	gi|20127454	R.AEISNAIDQYVTGTIGEDEDLIKWK.A	Y	51.98	2807.3865	17.2	936.8189	3	54.90	F10:83874	5	485	509	N
2	14617	gi|20127454	S.NAIDQYVTGTIGEDEDLIKW.K	Y	49.98	2279.0957	7.0	760.7112	3	54.23	F7:89751	3	489	508	N
2	14617	gi|20127454	K.ALFEEVPELLTEAEKKEW(+15.99)VE.K	Y	48.48	2404.2048	3.0	802.4113	3	52.61	F6:89499	6	510	529	Y
2	14617	gi|20127454	N.AIDQYVTGTIGEDEDLIK.W	Y	48.36	1978.9735	-33.3	990.4611	2	41.57	F4:81483	3	490	507	N
2	14617	gi|20127454	K.ALFEEVPELLT.E	Y	47.98	1259.6649	6.2	630.8436	2	53.15	F7:89385	4	510	520	N
2	14617	gi|20127454	K.ALFEEVPELLTE.A	Y	47.73	1388.7075	4.8	695.3644	2	53.82	F5:76893	10	510	521	N
2	14617	gi|20127454	K.ALFEEVPELLTEAEKKEWVEKLTEVS.I	Y	47.46	3045.5796	3.8	762.4051	4	54.53	F13:94837	25	510	535	N
2	14617	gi|20127454	K.ALFEEVPE(+21.98)LLTEAE.K	Y	46.62	1610.7690	-27.9	806.3693	2	55.47	F3:90140	3	510	523	Y
2	14617	gi|20127454	K.TGVKRAEISNAIDQ(+.98)YVTGTIGEDEDLIKW.K	Y	46.53	3221.6091	16.6	806.4229	4	53.54	F13:94505	4	480	508	Y
2	14617	gi|20127454	K.TGVKRAEISNAIDQ(+.98)YVTGTIGEDEDLIK.W	Y	45.75	3035.5298	-11.4	759.8810	4	46.61	F9:95113	1	480	507	Y
2	14617	gi|20127454	K.TGVKRAEISN(+.98)AIDQYVTGTIGEDEDLI.K	Y	45.36	2907.4348	14.9	970.1666	3	46.67	F5:74348	5	480	506	Y
2	14617	gi|20127454	I.SN(+.98)AIDQYVTGTIGEDEDLIKWK.A	Y	44.63	2495.2068	1.6	832.7442	3	49.76	F7:88196	2	488	509	Y
2	14617	gi|20127454	K.ALFEEVPE(+21.98)LLT.E	Y	43.90	1281.6469	6.6	641.8349	2	53.20	F7:89405	3	510	520	Y
2	14617	gi|20127454	K.ALFEEVPELLTEAEKKEW.V	Y	43.40	2160.0989	-15.2	721.0293	3	55.38	F8:93212	4	510	527	N
2	14617	gi|20127454	S.N(+.98)AIDQYVTGTIGEDEDLIKWK.A	Y	43.25	2408.1746	-19.3	803.7166	3	51.85	F8:91964	3	489	509	Y
2	14617	gi|20127454	K.ALFEEVPE(+21.98)LLTE.A	Y	42.45	1410.6895	-19.5	706.3383	2	53.59	F4:85679	3	510	521	Y
2	14617	gi|20127454	G.TIGEDEDLIKWK.A	Y	40.52	1445.7401	11.6	482.9262	3	33.46	F6:82760	7	498	509	N
2	14617	gi|20127454	K.ALFEEVPELLTEAEKKEWVEKLTEV.S	Y	40.27	2958.5476	14.8	740.6552	4	55.90	F13:95321	13	510	534	N
2	14617	gi|20127454	K.ALFEEVPELLTEAEKKEWVEKLT.E	Y	38.90	2730.4368	4.9	911.1573	3	54.01	F12:99369	3	510	532	N
2	14617	gi|20127454	E.ISNAIDQYVTGTIGEDEDLIK.W	Y	38.02	2293.1326	8.5	765.3913	3	48.68	F6:88104	1	487	507	N
2	14617	gi|20127454	S.NAIDQYVTGTIGEDEDLI.K	Y	37.16	1964.9214	-8.0	655.9758	3	50.87	F3:86439	6	489	506	N
2	14617	gi|20127454	Q.YVTGTIGEDEDLI.K	Y	37.00	1423.6719	-15.7	712.8320	2	40.71	F2:81384	3	494	506	N
2	14617	gi|20127454	G.TIGEDEDLIKW.K	Y	35.24	1317.6453	-7.6	659.8249	2	41.69	F3:83153	6	498	508	N
2	14617	gi|20127454	D.Q(-17.03)YVTGTIGE(+21.98)DEDLIK.W	Y	34.87	1684.7808	-21.8	843.3793	2	41.06	F3:82927	2	493	507	Y
2	14617	gi|20127454	D.Q(-17.03)YVTGTIGEDEDLIKW.K	Y	34.69	1848.8782	-29.6	925.4190	2	53.55	F8:92565	1	493	508	Y
2	14617	gi|20127454	D.Q(-17.03)YVTGTIGEDEDLI.K	Y	33.78	1534.7039	-7.3	768.3536	2	49.90	F2:84619	3	493	506	Y
2	14617	gi|20127454	C.NLYPFVKTV.A	Y	33.45	1079.6016	-5.8	540.8049	2	38.01	F31:95992	9	102	110	N
2	14617	gi|20127454	K.ALFEEVPEL.L	Y	33.18	1045.5331	-10.9	523.7681	2	48.71	F4:83975	9	510	518	N
2	14617	gi|20127454	N.AIDQYVTGTIGEDEDLI.K	Y	32.37	1850.8785	-20.0	926.4280	2	47.38	F3:85138	3	490	506	N
2	14617	gi|20127454	A.RLDFNLIRV.V	Y	32.10	1144.6716	-12.2	573.3361	2	39.75	F34:93296	5	90	98	N
2	14617	gi|20127454	K.ALFEEVPELL.T	Y	31.35	1158.6172	-4.2	580.3134	2	55.24	F7:90117	6	510	519	N
2	14617	gi|20127454	D.AFFPFRDNVDRAK.R	Y	31.16	1581.8052	-14.3	396.4529	4	30.75	F33:77766	4	540	552	N
2	14617	gi|20127454	K.TGVKRAEISNAIDQYVTGTIGEDEDL.I	Y	30.18	2793.3667	-9.5	932.1207	3	44.46	F7:86339	3	480	505	N
2	14617	gi|20127454	K.ALFEEVPELLTEAEKKEWVEKLTEVSISSD.A	Y	30.11	3447.7546	14.6	862.9585	4	56.03	F13:95372	2	510	539	N
2	14617	gi|20127454	K.ALFEEVPE(+21.98)L.L	Y	29.30	1067.5150	-12.4	534.7582	2	48.32	F4:83838	2	510	518	Y
2	14617	gi|20127454	K.ALFEE(+21.98)VPEL.L	Y	28.96	1067.5150	-18.9	534.7547	2	48.25	F4:83817	2	510	518	Y
2	14617	gi|20127454	K.ALFEEVPELLTEAEKKEWVEKLTEVSIS.S	Y	28.66	3245.6958	9.8	812.4392	4	55.18	F14:93325	9	510	537	N
2	14617	gi|20127454	K.ALFEEVPELLTEAEKKEWVEKLTEVSISSDA.F	Y	25.97	3518.7917	13.0	880.7166	4	56.17	F13:95416	4	510	540	N
2	14617	gi|20127454	E.ISN(+.98)AIDQYVTGTIGEDEDLIKWK.A	Y	25.17	2608.2908	-40.6	870.4022	3	51.55	F9:96851	2	487	509	Y
2	14618	gi|189053643	K.ALFEEVPELLTEAEKKEWVEK.L	Y	72.02	2516.3049	-1.8	630.0824	4	50.47	F7:88444	44	510	530	N
2	14618	gi|189053643	K.ALFEEVPELLTEAEKKEWVEKLTE.V	Y	64.64	2859.4792	15.1	715.8879	4	52.87	F10:83151	12	510	533	N
2	14618	gi|189053643	N.AIDQYVTGTIGEDEDLIKWK.A	Y	63.92	2293.1477	16.7	765.4026	3	44.92	F10:80377	4	490	509	N
2	14618	gi|189053643	K.RAEISNAIDQYVTGTIGEDEDLIKWK.A	Y	63.83	2963.4875	1.5	741.8802	4	51.76	F13:93878	2	484	509	N
2	14618	gi|189053643	K.TGVKRAEISNAIDQYVTGTIGEDEDLIK.W	Y	62.47	3034.5459	-37.3	759.6155	4	46.75	F9:95160	3	480	507	N
2	14618	gi|189053643	K.ALFEEVPELLTEAEKKE.W	Y	61.52	1974.0197	9.5	659.0201	3	48.89	F5:75125	6	510	526	N
2	14618	gi|189053643	I.SNAIDQYVTGTIGEDEDLIKWK.A	Y	60.89	2494.2227	17.4	832.4293	3	49.32	F10:81913	7	488	509	N
2	14618	gi|189053643	I.SNAIDQYVTGTIGEDEDLIK.W	Y	60.69	2180.0483	-25.9	727.6712	3	46.30	F4:83133	2	488	507	N
2	14618	gi|189053643	K.ALFEEVPELLTEAEKKEWVEKL.T	Y	59.53	2629.3889	22.0	658.3690	4	54.15	F11:93990	13	510	531	N
2	14618	gi|189053643	K.ALFEEVPELLTEAEKKEW(+15.99)VEK.L	Y	59.20	2532.2998	1.8	634.0834	4	49.22	F7:88011	2	510	530	Y
2	14618	gi|189053643	S.NAIDQYVTGTIGEDEDLIKWK.A	Y	58.05	2407.1907	-1.7	803.4028	3	48.97	F10:81800	5	489	509	N
2	14618	gi|189053643	K.ALFEEVPELLTEAEK.K	Y	57.07	1716.8821	-1.3	573.3005	3	51.54	F6:89130	23	510	524	N
2	14618	gi|189053643	K.ALFEEVPELLTEAEKK.E	Y	56.50	1844.9771	2.0	616.0009	3	47.54	F7:87410	19	510	525	N
2	14618	gi|189053643	D.Q(-17.03)YVTGTIGEDEDLIKWK.A	Y	54.84	1976.9730	15.1	989.5087	2	44.59	F10:80257	6	493	509	Y
2	14618	gi|189053643	K.ALFEEVPELLTEAEKKEWVE.K	Y	54.76	2388.2100	2.4	797.0792	3	55.04	F6:90348	27	510	529	N
2	14618	gi|189053643	S.NAIDQYVTGTIGEDEDLIK.W	Y	54.33	2093.0164	-18.3	698.6666	3	45.90	F4:82990	3	489	507	N
2	14618	gi|189053643	A.EISNAIDQYVTGTIGEDEDLIK.W	Y	53.88	2422.1750	13.4	808.4098	3	51.37	F5:76002	1	486	507	N
2	14618	gi|189053643	K.ALFEEVPELLTEA.E	Y	53.43	1459.7446	7.8	730.8853	2	56.35	F5:78159	31	510	522	N
2	14618	gi|189053643	K.RAEISNAIDQ(+.98)YVTGTIGEDEDLIKWK.A	Y	52.81	2964.4717	27.9	742.1459	4	51.64	F13:93838	1	484	509	Y
2	14618	gi|189053643	A.EISNAIDQYVTGTIGEDEDLIKWK.A	Y	52.71	2736.3494	-5.5	913.1187	3	53.51	F10:83384	3	486	509	N
2	14618	gi|189053643	K.TGVKRAEISNAIDQYVTGTIGEDEDLI.K	Y	52.60	2906.4509	-0.5	969.8238	3	49.31	F7:88037	16	480	506	N
2	14618	gi|189053643	D.Q(-17.03)YVTGTIGEDEDLIK.W	Y	52.54	1662.7988	-16.0	832.3934	2	41.11	F3:82950	6	493	507	Y
2	14618	gi|189053643	E.ISNAIDQYVTGTIGEDEDLIKWK.A	Y	52.52	2607.3066	20.0	870.1269	3	51.78	F12:98598	5	487	509	N
2	14618	gi|189053643	A.IDQYVTGTIGEDEDLIKWK.A	Y	52.27	2222.1106	0.5	741.7112	3	42.00	F13:90457	4	491	509	N
2	14618	gi|189053643	K.ALFEEVPE(+21.98)LLTEA.E	Y	52.20	1481.7266	16.0	741.8824	2	55.89	F5:78000	7	510	522	Y
2	14618	gi|189053643	K.ALFEEVPELLTEAE.K	Y	51.99	1588.7871	-12.5	530.5964	3	55.24	F3:90070	13	510	523	N
2	14618	gi|189053643	R.AEISNAIDQYVTGTIGEDEDLIKWK.A	Y	51.98	2807.3865	17.2	936.8189	3	54.90	F10:83874	5	485	509	N
2	14618	gi|189053643	S.NAIDQYVTGTIGEDEDLIKW.K	Y	49.98	2279.0957	7.0	760.7112	3	54.23	F7:89751	3	489	508	N
2	14618	gi|189053643	K.ALFEEVPELLTEAEKKEW(+15.99)VE.K	Y	48.48	2404.2048	3.0	802.4113	3	52.61	F6:89499	6	510	529	Y
2	14618	gi|189053643	N.AIDQYVTGTIGEDEDLIK.W	Y	48.36	1978.9735	-33.3	990.4611	2	41.57	F4:81483	3	490	507	N
2	14618	gi|189053643	K.ALFEEVPELLT.E	Y	47.98	1259.6649	6.2	630.8436	2	53.15	F7:89385	4	510	520	N
2	14618	gi|189053643	K.ALFEEVPELLTE.A	Y	47.73	1388.7075	4.8	695.3644	2	53.82	F5:76893	10	510	521	N
2	14618	gi|189053643	K.ALFEEVPELLTEAEKKEWVEKLTEVS.I	Y	47.46	3045.5796	3.8	762.4051	4	54.53	F13:94837	25	510	535	N
2	14618	gi|189053643	K.ALFEEVPE(+21.98)LLTEAE.K	Y	46.62	1610.7690	-27.9	806.3693	2	55.47	F3:90140	3	510	523	Y
2	14618	gi|189053643	K.TGVKRAEISNAIDQ(+.98)YVTGTIGEDEDLIKW.K	Y	46.53	3221.6091	16.6	806.4229	4	53.54	F13:94505	4	480	508	Y
2	14618	gi|189053643	K.TGVKRAEISNAIDQ(+.98)YVTGTIGEDEDLIK.W	Y	45.75	3035.5298	-11.4	759.8810	4	46.61	F9:95113	1	480	507	Y
2	14618	gi|189053643	K.TGVKRAEISN(+.98)AIDQYVTGTIGEDEDLI.K	Y	45.36	2907.4348	14.9	970.1666	3	46.67	F5:74348	5	480	506	Y
2	14618	gi|189053643	I.SN(+.98)AIDQYVTGTIGEDEDLIKWK.A	Y	44.63	2495.2068	1.6	832.7442	3	49.76	F7:88196	2	488	509	Y
2	14618	gi|189053643	K.ALFEEVPE(+21.98)LLT.E	Y	43.90	1281.6469	6.6	641.8349	2	53.20	F7:89405	3	510	520	Y
2	14618	gi|189053643	K.ALFEEVPELLTEAEKKEW.V	Y	43.40	2160.0989	-15.2	721.0293	3	55.38	F8:93212	4	510	527	N
2	14618	gi|189053643	S.N(+.98)AIDQYVTGTIGEDEDLIKWK.A	Y	43.25	2408.1746	-19.3	803.7166	3	51.85	F8:91964	3	489	509	Y
2	14618	gi|189053643	K.ALFEEVPE(+21.98)LLTE.A	Y	42.45	1410.6895	-19.5	706.3383	2	53.59	F4:85679	3	510	521	Y
2	14618	gi|189053643	G.TIGEDEDLIKWK.A	Y	40.52	1445.7401	11.6	482.9262	3	33.46	F6:82760	7	498	509	N
2	14618	gi|189053643	K.ALFEEVPELLTEAEKKEWVEKLTEV.S	Y	40.27	2958.5476	14.8	740.6552	4	55.90	F13:95321	13	510	534	N
2	14618	gi|189053643	K.ALFEEVPELLTEAEKKEWVEKLT.E	Y	38.90	2730.4368	4.9	911.1573	3	54.01	F12:99369	3	510	532	N
2	14618	gi|189053643	E.ISNAIDQYVTGTIGEDEDLIK.W	Y	38.02	2293.1326	8.5	765.3913	3	48.68	F6:88104	1	487	507	N
2	14618	gi|189053643	S.NAIDQYVTGTIGEDEDLI.K	Y	37.16	1964.9214	-8.0	655.9758	3	50.87	F3:86439	6	489	506	N
2	14618	gi|189053643	Q.YVTGTIGEDEDLI.K	Y	37.00	1423.6719	-15.7	712.8320	2	40.71	F2:81384	3	494	506	N
2	14618	gi|189053643	G.TIGEDEDLIKW.K	Y	35.24	1317.6453	-7.6	659.8249	2	41.69	F3:83153	6	498	508	N
2	14618	gi|189053643	D.Q(-17.03)YVTGTIGE(+21.98)DEDLIK.W	Y	34.87	1684.7808	-21.8	843.3793	2	41.06	F3:82927	2	493	507	Y
2	14618	gi|189053643	D.Q(-17.03)YVTGTIGEDEDLIKW.K	Y	34.69	1848.8782	-29.6	925.4190	2	53.55	F8:92565	1	493	508	Y
2	14618	gi|189053643	D.Q(-17.03)YVTGTIGEDEDLI.K	Y	33.78	1534.7039	-7.3	768.3536	2	49.90	F2:84619	3	493	506	Y
2	14618	gi|189053643	C.NLYPFVKTV.A	Y	33.45	1079.6016	-5.8	540.8049	2	38.01	F31:95992	9	102	110	N
2	14618	gi|189053643	K.ALFEEVPEL.L	Y	33.18	1045.5331	-10.9	523.7681	2	48.71	F4:83975	9	510	518	N
2	14618	gi|189053643	N.AIDQYVTGTIGEDEDLI.K	Y	32.37	1850.8785	-20.0	926.4280	2	47.38	F3:85138	3	490	506	N
2	14618	gi|189053643	A.RLDFNLIRV.V	Y	32.10	1144.6716	-12.2	573.3361	2	39.75	F34:93296	5	90	98	N
2	14618	gi|189053643	K.ALFEEVPELL.T	Y	31.35	1158.6172	-4.2	580.3134	2	55.24	F7:90117	6	510	519	N
2	14618	gi|189053643	D.AFFPFRDNVDRAK.R	Y	31.16	1581.8052	-14.3	396.4529	4	30.75	F33:77766	4	540	552	N
2	14618	gi|189053643	K.TGVKRAEISNAIDQYVTGTIGEDEDL.I	Y	30.18	2793.3667	-9.5	932.1207	3	44.46	F7:86339	3	480	505	N
2	14618	gi|189053643	K.ALFEEVPELLTEAEKKEWVEKLTEVSISSD.A	Y	30.11	3447.7546	14.6	862.9585	4	56.03	F13:95372	2	510	539	N
2	14618	gi|189053643	K.ALFEEVPE(+21.98)L.L	Y	29.30	1067.5150	-12.4	534.7582	2	48.32	F4:83838	2	510	518	Y
2	14618	gi|189053643	K.ALFEE(+21.98)VPEL.L	Y	28.96	1067.5150	-18.9	534.7547	2	48.25	F4:83817	2	510	518	Y
2	14618	gi|189053643	K.ALFEEVPELLTEAEKKEWVEKLTEVSIS.S	Y	28.66	3245.6958	9.8	812.4392	4	55.18	F14:93325	9	510	537	N
2	14618	gi|189053643	K.ALFEEVPELLTEAEKKEWVEKLTEVSISSDA.F	Y	25.97	3518.7917	13.0	880.7166	4	56.17	F13:95416	4	510	540	N
2	14618	gi|189053643	E.ISN(+.98)AIDQYVTGTIGEDEDLIKWK.A	Y	25.17	2608.2908	-40.6	870.4022	3	51.55	F9:96851	2	487	509	Y
2	14635	gi|119590929	K.ALFEEVPELLTEAEKKEWVEK.L	Y	72.02	2516.3049	-1.8	630.0824	4	50.47	F7:88444	44	451	471	N
2	14635	gi|119590929	K.ALFEEVPELLTEAEKKEWVEKLTE.V	Y	64.64	2859.4792	15.1	715.8879	4	52.87	F10:83151	12	451	474	N
2	14635	gi|119590929	N.AIDQYVTGTIGEDEDLIKWK.A	Y	63.92	2293.1477	16.7	765.4026	3	44.92	F10:80377	4	431	450	N
2	14635	gi|119590929	K.RAEISNAIDQYVTGTIGEDEDLIKWK.A	Y	63.83	2963.4875	1.5	741.8802	4	51.76	F13:93878	2	425	450	N
2	14635	gi|119590929	K.TGVKRAEISNAIDQYVTGTIGEDEDLIK.W	Y	62.47	3034.5459	-37.3	759.6155	4	46.75	F9:95160	3	421	448	N
2	14635	gi|119590929	K.ALFEEVPELLTEAEKKE.W	Y	61.52	1974.0197	9.5	659.0201	3	48.89	F5:75125	6	451	467	N
2	14635	gi|119590929	I.SNAIDQYVTGTIGEDEDLIKWK.A	Y	60.89	2494.2227	17.4	832.4293	3	49.32	F10:81913	7	429	450	N
2	14635	gi|119590929	I.SNAIDQYVTGTIGEDEDLIK.W	Y	60.69	2180.0483	-25.9	727.6712	3	46.30	F4:83133	2	429	448	N
2	14635	gi|119590929	K.ALFEEVPELLTEAEKKEWVEKL.T	Y	59.53	2629.3889	22.0	658.3690	4	54.15	F11:93990	13	451	472	N
2	14635	gi|119590929	K.ALFEEVPELLTEAEKKEW(+15.99)VEK.L	Y	59.20	2532.2998	1.8	634.0834	4	49.22	F7:88011	2	451	471	Y
2	14635	gi|119590929	S.NAIDQYVTGTIGEDEDLIKWK.A	Y	58.05	2407.1907	-1.7	803.4028	3	48.97	F10:81800	5	430	450	N
2	14635	gi|119590929	K.ALFEEVPELLTEAEK.K	Y	57.07	1716.8821	-1.3	573.3005	3	51.54	F6:89130	23	451	465	N
2	14635	gi|119590929	K.ALFEEVPELLTEAEKK.E	Y	56.50	1844.9771	2.0	616.0009	3	47.54	F7:87410	19	451	466	N
2	14635	gi|119590929	D.Q(-17.03)YVTGTIGEDEDLIKWK.A	Y	54.84	1976.9730	15.1	989.5087	2	44.59	F10:80257	6	434	450	Y
2	14635	gi|119590929	K.ALFEEVPELLTEAEKKEWVE.K	Y	54.76	2388.2100	2.4	797.0792	3	55.04	F6:90348	27	451	470	N
2	14635	gi|119590929	S.NAIDQYVTGTIGEDEDLIK.W	Y	54.33	2093.0164	-18.3	698.6666	3	45.90	F4:82990	3	430	448	N
2	14635	gi|119590929	A.EISNAIDQYVTGTIGEDEDLIK.W	Y	53.88	2422.1750	13.4	808.4098	3	51.37	F5:76002	1	427	448	N
2	14635	gi|119590929	K.ALFEEVPELLTEA.E	Y	53.43	1459.7446	7.8	730.8853	2	56.35	F5:78159	31	451	463	N
2	14635	gi|119590929	K.RAEISNAIDQ(+.98)YVTGTIGEDEDLIKWK.A	Y	52.81	2964.4717	27.9	742.1459	4	51.64	F13:93838	1	425	450	Y
2	14635	gi|119590929	A.EISNAIDQYVTGTIGEDEDLIKWK.A	Y	52.71	2736.3494	-5.5	913.1187	3	53.51	F10:83384	3	427	450	N
2	14635	gi|119590929	K.TGVKRAEISNAIDQYVTGTIGEDEDLI.K	Y	52.60	2906.4509	-0.5	969.8238	3	49.31	F7:88037	16	421	447	N
2	14635	gi|119590929	D.Q(-17.03)YVTGTIGEDEDLIK.W	Y	52.54	1662.7988	-16.0	832.3934	2	41.11	F3:82950	6	434	448	Y
2	14635	gi|119590929	E.ISNAIDQYVTGTIGEDEDLIKWK.A	Y	52.52	2607.3066	20.0	870.1269	3	51.78	F12:98598	5	428	450	N
2	14635	gi|119590929	A.IDQYVTGTIGEDEDLIKWK.A	Y	52.27	2222.1106	0.5	741.7112	3	42.00	F13:90457	4	432	450	N
2	14635	gi|119590929	K.ALFEEVPE(+21.98)LLTEA.E	Y	52.20	1481.7266	16.0	741.8824	2	55.89	F5:78000	7	451	463	Y
2	14635	gi|119590929	K.ALFEEVPELLTEAE.K	Y	51.99	1588.7871	-12.5	530.5964	3	55.24	F3:90070	13	451	464	N
2	14635	gi|119590929	R.AEISNAIDQYVTGTIGEDEDLIKWK.A	Y	51.98	2807.3865	17.2	936.8189	3	54.90	F10:83874	5	426	450	N
2	14635	gi|119590929	S.NAIDQYVTGTIGEDEDLIKW.K	Y	49.98	2279.0957	7.0	760.7112	3	54.23	F7:89751	3	430	449	N
2	14635	gi|119590929	K.ALFEEVPELLTEAEKKEW(+15.99)VE.K	Y	48.48	2404.2048	3.0	802.4113	3	52.61	F6:89499	6	451	470	Y
2	14635	gi|119590929	N.AIDQYVTGTIGEDEDLIK.W	Y	48.36	1978.9735	-33.3	990.4611	2	41.57	F4:81483	3	431	448	N
2	14635	gi|119590929	K.ALFEEVPELLT.E	Y	47.98	1259.6649	6.2	630.8436	2	53.15	F7:89385	4	451	461	N
2	14635	gi|119590929	K.ALFEEVPELLTE.A	Y	47.73	1388.7075	4.8	695.3644	2	53.82	F5:76893	10	451	462	N
2	14635	gi|119590929	K.ALFEEVPELLTEAEKKEWVEKLTEVS.I	Y	47.46	3045.5796	3.8	762.4051	4	54.53	F13:94837	25	451	476	N
2	14635	gi|119590929	K.ALFEEVPE(+21.98)LLTEAE.K	Y	46.62	1610.7690	-27.9	806.3693	2	55.47	F3:90140	3	451	464	Y
2	14635	gi|119590929	K.TGVKRAEISNAIDQ(+.98)YVTGTIGEDEDLIKW.K	Y	46.53	3221.6091	16.6	806.4229	4	53.54	F13:94505	4	421	449	Y
2	14635	gi|119590929	K.TGVKRAEISNAIDQ(+.98)YVTGTIGEDEDLIK.W	Y	45.75	3035.5298	-11.4	759.8810	4	46.61	F9:95113	1	421	448	Y
2	14635	gi|119590929	K.TGVKRAEISN(+.98)AIDQYVTGTIGEDEDLI.K	Y	45.36	2907.4348	14.9	970.1666	3	46.67	F5:74348	5	421	447	Y
2	14635	gi|119590929	I.SN(+.98)AIDQYVTGTIGEDEDLIKWK.A	Y	44.63	2495.2068	1.6	832.7442	3	49.76	F7:88196	2	429	450	Y
2	14635	gi|119590929	K.ALFEEVPE(+21.98)LLT.E	Y	43.90	1281.6469	6.6	641.8349	2	53.20	F7:89405	3	451	461	Y
2	14635	gi|119590929	K.ALFEEVPELLTEAEKKEW.V	Y	43.40	2160.0989	-15.2	721.0293	3	55.38	F8:93212	4	451	468	N
2	14635	gi|119590929	S.N(+.98)AIDQYVTGTIGEDEDLIKWK.A	Y	43.25	2408.1746	-19.3	803.7166	3	51.85	F8:91964	3	430	450	Y
2	14635	gi|119590929	K.ALFEEVPE(+21.98)LLTE.A	Y	42.45	1410.6895	-19.5	706.3383	2	53.59	F4:85679	3	451	462	Y
2	14635	gi|119590929	G.TIGEDEDLIKWK.A	Y	40.52	1445.7401	11.6	482.9262	3	33.46	F6:82760	7	439	450	N
2	14635	gi|119590929	K.ALFEEVPELLTEAEKKEWVEKLTEV.S	Y	40.27	2958.5476	14.8	740.6552	4	55.90	F13:95321	13	451	475	N
2	14635	gi|119590929	K.ALFEEVPELLTEAEKKEWVEKLT.E	Y	38.90	2730.4368	4.9	911.1573	3	54.01	F12:99369	3	451	473	N
2	14635	gi|119590929	E.ISNAIDQYVTGTIGEDEDLIK.W	Y	38.02	2293.1326	8.5	765.3913	3	48.68	F6:88104	1	428	448	N
2	14635	gi|119590929	S.NAIDQYVTGTIGEDEDLI.K	Y	37.16	1964.9214	-8.0	655.9758	3	50.87	F3:86439	6	430	447	N
2	14635	gi|119590929	Q.YVTGTIGEDEDLI.K	Y	37.00	1423.6719	-15.7	712.8320	2	40.71	F2:81384	3	435	447	N
2	14635	gi|119590929	G.TIGEDEDLIKW.K	Y	35.24	1317.6453	-7.6	659.8249	2	41.69	F3:83153	6	439	449	N
2	14635	gi|119590929	D.Q(-17.03)YVTGTIGE(+21.98)DEDLIK.W	Y	34.87	1684.7808	-21.8	843.3793	2	41.06	F3:82927	2	434	448	Y
2	14635	gi|119590929	D.Q(-17.03)YVTGTIGEDEDLIKW.K	Y	34.69	1848.8782	-29.6	925.4190	2	53.55	F8:92565	1	434	449	Y
2	14635	gi|119590929	D.Q(-17.03)YVTGTIGEDEDLI.K	Y	33.78	1534.7039	-7.3	768.3536	2	49.90	F2:84619	3	434	447	Y
2	14635	gi|119590929	C.NLYPFVKTV.A	Y	33.45	1079.6016	-5.8	540.8049	2	38.01	F31:95992	9	43	51	N
2	14635	gi|119590929	K.ALFEEVPEL.L	Y	33.18	1045.5331	-10.9	523.7681	2	48.71	F4:83975	9	451	459	N
2	14635	gi|119590929	N.AIDQYVTGTIGEDEDLI.K	Y	32.37	1850.8785	-20.0	926.4280	2	47.38	F3:85138	3	431	447	N
2	14635	gi|119590929	A.RLDFNLIRV.V	Y	32.10	1144.6716	-12.2	573.3361	2	39.75	F34:93296	5	31	39	N
2	14635	gi|119590929	K.ALFEEVPELL.T	Y	31.35	1158.6172	-4.2	580.3134	2	55.24	F7:90117	6	451	460	N
2	14635	gi|119590929	D.AFFPFRDNVDRAK.R	Y	31.16	1581.8052	-14.3	396.4529	4	30.75	F33:77766	4	481	493	N
2	14635	gi|119590929	K.TGVKRAEISNAIDQYVTGTIGEDEDL.I	Y	30.18	2793.3667	-9.5	932.1207	3	44.46	F7:86339	3	421	446	N
2	14635	gi|119590929	K.ALFEEVPELLTEAEKKEWVEKLTEVSISSD.A	Y	30.11	3447.7546	14.6	862.9585	4	56.03	F13:95372	2	451	480	N
2	14635	gi|119590929	K.ALFEEVPE(+21.98)L.L	Y	29.30	1067.5150	-12.4	534.7582	2	48.32	F4:83838	2	451	459	Y
2	14635	gi|119590929	K.ALFEE(+21.98)VPEL.L	Y	28.96	1067.5150	-18.9	534.7547	2	48.25	F4:83817	2	451	459	Y
2	14635	gi|119590929	K.ALFEEVPELLTEAEKKEWVEKLTEVSIS.S	Y	28.66	3245.6958	9.8	812.4392	4	55.18	F14:93325	9	451	478	N
2	14635	gi|119590929	K.ALFEEVPELLTEAEKKEWVEKLTEVSISSDA.F	Y	25.97	3518.7917	13.0	880.7166	4	56.17	F13:95416	4	451	481	N
2	14635	gi|119590929	E.ISN(+.98)AIDQYVTGTIGEDEDLIKWK.A	Y	25.17	2608.2908	-40.6	870.4022	3	51.55	F9:96851	2	428	450	Y
2	14636	gi|194389804	K.ALFEEVPELLTEAEKKEWVEK.L	Y	72.02	2516.3049	-1.8	630.0824	4	50.47	F7:88444	44	451	471	N
2	14636	gi|194389804	K.ALFEEVPELLTEAEKKEWVEKLTE.V	Y	64.64	2859.4792	15.1	715.8879	4	52.87	F10:83151	12	451	474	N
2	14636	gi|194389804	N.AIDQYVTGTIGEDEDLIKWK.A	Y	63.92	2293.1477	16.7	765.4026	3	44.92	F10:80377	4	431	450	N
2	14636	gi|194389804	K.RAEISNAIDQYVTGTIGEDEDLIKWK.A	Y	63.83	2963.4875	1.5	741.8802	4	51.76	F13:93878	2	425	450	N
2	14636	gi|194389804	K.TGVKRAEISNAIDQYVTGTIGEDEDLIK.W	Y	62.47	3034.5459	-37.3	759.6155	4	46.75	F9:95160	3	421	448	N
2	14636	gi|194389804	K.ALFEEVPELLTEAEKKE.W	Y	61.52	1974.0197	9.5	659.0201	3	48.89	F5:75125	6	451	467	N
2	14636	gi|194389804	I.SNAIDQYVTGTIGEDEDLIKWK.A	Y	60.89	2494.2227	17.4	832.4293	3	49.32	F10:81913	7	429	450	N
2	14636	gi|194389804	I.SNAIDQYVTGTIGEDEDLIK.W	Y	60.69	2180.0483	-25.9	727.6712	3	46.30	F4:83133	2	429	448	N
2	14636	gi|194389804	K.ALFEEVPELLTEAEKKEWVEKL.T	Y	59.53	2629.3889	22.0	658.3690	4	54.15	F11:93990	13	451	472	N
2	14636	gi|194389804	K.ALFEEVPELLTEAEKKEW(+15.99)VEK.L	Y	59.20	2532.2998	1.8	634.0834	4	49.22	F7:88011	2	451	471	Y
2	14636	gi|194389804	S.NAIDQYVTGTIGEDEDLIKWK.A	Y	58.05	2407.1907	-1.7	803.4028	3	48.97	F10:81800	5	430	450	N
2	14636	gi|194389804	K.ALFEEVPELLTEAEK.K	Y	57.07	1716.8821	-1.3	573.3005	3	51.54	F6:89130	23	451	465	N
2	14636	gi|194389804	K.ALFEEVPELLTEAEKK.E	Y	56.50	1844.9771	2.0	616.0009	3	47.54	F7:87410	19	451	466	N
2	14636	gi|194389804	D.Q(-17.03)YVTGTIGEDEDLIKWK.A	Y	54.84	1976.9730	15.1	989.5087	2	44.59	F10:80257	6	434	450	Y
2	14636	gi|194389804	K.ALFEEVPELLTEAEKKEWVE.K	Y	54.76	2388.2100	2.4	797.0792	3	55.04	F6:90348	27	451	470	N
2	14636	gi|194389804	S.NAIDQYVTGTIGEDEDLIK.W	Y	54.33	2093.0164	-18.3	698.6666	3	45.90	F4:82990	3	430	448	N
2	14636	gi|194389804	A.EISNAIDQYVTGTIGEDEDLIK.W	Y	53.88	2422.1750	13.4	808.4098	3	51.37	F5:76002	1	427	448	N
2	14636	gi|194389804	K.ALFEEVPELLTEA.E	Y	53.43	1459.7446	7.8	730.8853	2	56.35	F5:78159	31	451	463	N
2	14636	gi|194389804	K.RAEISNAIDQ(+.98)YVTGTIGEDEDLIKWK.A	Y	52.81	2964.4717	27.9	742.1459	4	51.64	F13:93838	1	425	450	Y
2	14636	gi|194389804	A.EISNAIDQYVTGTIGEDEDLIKWK.A	Y	52.71	2736.3494	-5.5	913.1187	3	53.51	F10:83384	3	427	450	N
2	14636	gi|194389804	K.TGVKRAEISNAIDQYVTGTIGEDEDLI.K	Y	52.60	2906.4509	-0.5	969.8238	3	49.31	F7:88037	16	421	447	N
2	14636	gi|194389804	D.Q(-17.03)YVTGTIGEDEDLIK.W	Y	52.54	1662.7988	-16.0	832.3934	2	41.11	F3:82950	6	434	448	Y
2	14636	gi|194389804	E.ISNAIDQYVTGTIGEDEDLIKWK.A	Y	52.52	2607.3066	20.0	870.1269	3	51.78	F12:98598	5	428	450	N
2	14636	gi|194389804	A.IDQYVTGTIGEDEDLIKWK.A	Y	52.27	2222.1106	0.5	741.7112	3	42.00	F13:90457	4	432	450	N
2	14636	gi|194389804	K.ALFEEVPE(+21.98)LLTEA.E	Y	52.20	1481.7266	16.0	741.8824	2	55.89	F5:78000	7	451	463	Y
2	14636	gi|194389804	K.ALFEEVPELLTEAE.K	Y	51.99	1588.7871	-12.5	530.5964	3	55.24	F3:90070	13	451	464	N
2	14636	gi|194389804	R.AEISNAIDQYVTGTIGEDEDLIKWK.A	Y	51.98	2807.3865	17.2	936.8189	3	54.90	F10:83874	5	426	450	N
2	14636	gi|194389804	S.NAIDQYVTGTIGEDEDLIKW.K	Y	49.98	2279.0957	7.0	760.7112	3	54.23	F7:89751	3	430	449	N
2	14636	gi|194389804	K.ALFEEVPELLTEAEKKEW(+15.99)VE.K	Y	48.48	2404.2048	3.0	802.4113	3	52.61	F6:89499	6	451	470	Y
2	14636	gi|194389804	N.AIDQYVTGTIGEDEDLIK.W	Y	48.36	1978.9735	-33.3	990.4611	2	41.57	F4:81483	3	431	448	N
2	14636	gi|194389804	K.ALFEEVPELLT.E	Y	47.98	1259.6649	6.2	630.8436	2	53.15	F7:89385	4	451	461	N
2	14636	gi|194389804	K.ALFEEVPELLTE.A	Y	47.73	1388.7075	4.8	695.3644	2	53.82	F5:76893	10	451	462	N
2	14636	gi|194389804	K.ALFEEVPELLTEAEKKEWVEKLTEVS.I	Y	47.46	3045.5796	3.8	762.4051	4	54.53	F13:94837	25	451	476	N
2	14636	gi|194389804	K.ALFEEVPE(+21.98)LLTEAE.K	Y	46.62	1610.7690	-27.9	806.3693	2	55.47	F3:90140	3	451	464	Y
2	14636	gi|194389804	K.TGVKRAEISNAIDQ(+.98)YVTGTIGEDEDLIKW.K	Y	46.53	3221.6091	16.6	806.4229	4	53.54	F13:94505	4	421	449	Y
2	14636	gi|194389804	K.TGVKRAEISNAIDQ(+.98)YVTGTIGEDEDLIK.W	Y	45.75	3035.5298	-11.4	759.8810	4	46.61	F9:95113	1	421	448	Y
2	14636	gi|194389804	K.TGVKRAEISN(+.98)AIDQYVTGTIGEDEDLI.K	Y	45.36	2907.4348	14.9	970.1666	3	46.67	F5:74348	5	421	447	Y
2	14636	gi|194389804	I.SN(+.98)AIDQYVTGTIGEDEDLIKWK.A	Y	44.63	2495.2068	1.6	832.7442	3	49.76	F7:88196	2	429	450	Y
2	14636	gi|194389804	K.ALFEEVPE(+21.98)LLT.E	Y	43.90	1281.6469	6.6	641.8349	2	53.20	F7:89405	3	451	461	Y
2	14636	gi|194389804	K.ALFEEVPELLTEAEKKEW.V	Y	43.40	2160.0989	-15.2	721.0293	3	55.38	F8:93212	4	451	468	N
2	14636	gi|194389804	S.N(+.98)AIDQYVTGTIGEDEDLIKWK.A	Y	43.25	2408.1746	-19.3	803.7166	3	51.85	F8:91964	3	430	450	Y
2	14636	gi|194389804	K.ALFEEVPE(+21.98)LLTE.A	Y	42.45	1410.6895	-19.5	706.3383	2	53.59	F4:85679	3	451	462	Y
2	14636	gi|194389804	G.TIGEDEDLIKWK.A	Y	40.52	1445.7401	11.6	482.9262	3	33.46	F6:82760	7	439	450	N
2	14636	gi|194389804	K.ALFEEVPELLTEAEKKEWVEKLTEV.S	Y	40.27	2958.5476	14.8	740.6552	4	55.90	F13:95321	13	451	475	N
2	14636	gi|194389804	K.ALFEEVPELLTEAEKKEWVEKLT.E	Y	38.90	2730.4368	4.9	911.1573	3	54.01	F12:99369	3	451	473	N
2	14636	gi|194389804	E.ISNAIDQYVTGTIGEDEDLIK.W	Y	38.02	2293.1326	8.5	765.3913	3	48.68	F6:88104	1	428	448	N
2	14636	gi|194389804	S.NAIDQYVTGTIGEDEDLI.K	Y	37.16	1964.9214	-8.0	655.9758	3	50.87	F3:86439	6	430	447	N
2	14636	gi|194389804	Q.YVTGTIGEDEDLI.K	Y	37.00	1423.6719	-15.7	712.8320	2	40.71	F2:81384	3	435	447	N
2	14636	gi|194389804	G.TIGEDEDLIKW.K	Y	35.24	1317.6453	-7.6	659.8249	2	41.69	F3:83153	6	439	449	N
2	14636	gi|194389804	D.Q(-17.03)YVTGTIGE(+21.98)DEDLIK.W	Y	34.87	1684.7808	-21.8	843.3793	2	41.06	F3:82927	2	434	448	Y
2	14636	gi|194389804	D.Q(-17.03)YVTGTIGEDEDLIKW.K	Y	34.69	1848.8782	-29.6	925.4190	2	53.55	F8:92565	1	434	449	Y
2	14636	gi|194389804	D.Q(-17.03)YVTGTIGEDEDLI.K	Y	33.78	1534.7039	-7.3	768.3536	2	49.90	F2:84619	3	434	447	Y
2	14636	gi|194389804	C.NLYPFVKTV.A	Y	33.45	1079.6016	-5.8	540.8049	2	38.01	F31:95992	9	43	51	N
2	14636	gi|194389804	K.ALFEEVPEL.L	Y	33.18	1045.5331	-10.9	523.7681	2	48.71	F4:83975	9	451	459	N
2	14636	gi|194389804	N.AIDQYVTGTIGEDEDLI.K	Y	32.37	1850.8785	-20.0	926.4280	2	47.38	F3:85138	3	431	447	N
2	14636	gi|194389804	A.RLDFNLIRV.V	Y	32.10	1144.6716	-12.2	573.3361	2	39.75	F34:93296	5	31	39	N
2	14636	gi|194389804	K.ALFEEVPELL.T	Y	31.35	1158.6172	-4.2	580.3134	2	55.24	F7:90117	6	451	460	N
2	14636	gi|194389804	D.AFFPFRDNVDRAK.R	Y	31.16	1581.8052	-14.3	396.4529	4	30.75	F33:77766	4	481	493	N
2	14636	gi|194389804	K.TGVKRAEISNAIDQYVTGTIGEDEDL.I	Y	30.18	2793.3667	-9.5	932.1207	3	44.46	F7:86339	3	421	446	N
2	14636	gi|194389804	K.ALFEEVPELLTEAEKKEWVEKLTEVSISSD.A	Y	30.11	3447.7546	14.6	862.9585	4	56.03	F13:95372	2	451	480	N
2	14636	gi|194389804	K.ALFEEVPE(+21.98)L.L	Y	29.30	1067.5150	-12.4	534.7582	2	48.32	F4:83838	2	451	459	Y
2	14636	gi|194389804	K.ALFEE(+21.98)VPEL.L	Y	28.96	1067.5150	-18.9	534.7547	2	48.25	F4:83817	2	451	459	Y
2	14636	gi|194389804	K.ALFEEVPELLTEAEKKEWVEKLTEVSIS.S	Y	28.66	3245.6958	9.8	812.4392	4	55.18	F14:93325	9	451	478	N
2	14636	gi|194389804	K.ALFEEVPELLTEAEKKEWVEKLTEVSISSDA.F	Y	25.97	3518.7917	13.0	880.7166	4	56.17	F13:95416	4	451	481	N
2	14636	gi|194389804	E.ISN(+.98)AIDQYVTGTIGEDEDLIKWK.A	Y	25.17	2608.2908	-40.6	870.4022	3	51.55	F9:96851	2	428	450	Y
32	14256	gi|31542947	R.ALMLQGVDLLADAVAVTMGPKG.R	Y	79.52	2169.1538	-2.7	724.0566	3	66.64	F34:102767	6	38	59	N
32	14256	gi|31542947	R.ALMLQGVDLLADAVAVTMGPK.G	Y	72.51	2112.1323	6.5	705.0560	3	67.84	F33:90899	5	38	58	N
32	14256	gi|31542947	K.RIQEIIEQLDVTTSEYEKEKLNERLA.K	Y	62.93	3146.6458	12.0	787.6782	4	44.98	F11:90798	6	370	395	N
32	14256	gi|31542947	A.LMLQGVDLLADAVAVTMGPKG.R	Y	62.79	2098.1167	-5.7	700.3755	3	64.28	F34:101941	2	39	59	N
32	14256	gi|31542947	S.SIQSIVPALEIANAHRKP.L	N	62.39	1943.0952	-16.3	486.7732	4	35.11	F34:91661	3	253	270	N
32	14256	gi|31542947	K.RIQEIIEQLDVTTSEYEKEKLNER.L	Y	61.57	2962.5247	26.3	741.6579	4	42.82	F11:90044	3	370	393	N
32	14256	gi|31542947	K.RIQEIIEQ(+.98)LDVTTSEYEKEKLNE.R	Y	60.54	2807.4075	-13.0	702.8500	4	44.38	F8:89345	5	370	392	Y
32	14256	gi|31542947	R.ALMLQGVDLLADAVAVTMGPKGR.T	Y	55.65	2325.2549	4.1	776.0954	3	62.98	F38:102451	1	38	60	N
32	14256	gi|31542947	K.RIQEIIEQLDVTTSEYEKEKLNE.R	Y	54.52	2806.4236	-23.2	702.5969	4	44.42	F8:89358	5	370	392	N
32	14256	gi|31542947	R.ALMLQGVDLLADAVAVTMGPKGRT.V	Y	54.18	2426.3025	13.9	809.7860	3	62.52	F38:102287	1	38	61	N
32	14256	gi|31542947	T.VIIEQSWGSPKV.T	Y	54.00	1341.7292	-10.5	671.8649	2	32.94	F17:80207	13	62	73	N
32	14256	gi|31542947	S.SIQSIVPALEIANAHR.K	N	53.91	1717.9475	5.3	573.6595	3	38.65	F29:89085	3	253	268	N
32	14256	gi|31542947	K.RIQEIIEQ(+.98)LDVTTSEYEKEKLNER.L	Y	51.69	2963.5088	20.5	741.8997	4	42.29	F10:79461	4	370	393	Y
32	14256	gi|31542947	K.RIQEIIEQ(+.98)LDVTTSEYEKEKLNERLA.K	Y	48.55	3147.6299	21.2	787.9314	4	45.06	F11:90825	1	370	395	Y
32	14256	gi|31542947	R.ALMLQGVD(+21.98)LLADA.V	Y	47.40	1350.6829	6.9	676.3534	2	54.79	F11:94215	5	38	50	Y
32	14256	gi|31542947	R.ALMLQGVDLLADAVAVTM(+15.99)GPKGR.T	Y	45.47	2341.2498	-7.6	781.4180	3	55.24	F34:98761	3	38	60	Y
32	14256	gi|31542947	R.ALMLQGVDLLADA.V	Y	45.22	1328.7009	14.9	665.3676	2	54.73	F11:94196	14	38	50	N
32	14256	gi|31542947	R.ALMLQGVDLLAD.A	Y	39.45	1257.6638	10.6	629.8458	2	51.67	F10:82741	8	38	49	N
32	14256	gi|31542947	K.RIQEIIEQLDVTTSEYEKE.K	Y	39.44	2322.1589	-0.1	775.0602	3	44.14	F7:86214	2	370	388	N
32	14256	gi|31542947	A.LLDAAGVASL.L	N	38.75	928.5229	-4.4	465.2667	2	39.97	F11:89037	1	529	538	N
32	14256	gi|31542947	S.SIQSIVPALEIANAH.R	N	37.91	1561.8463	-1.5	781.9293	2	42.62	F16:83490	3	253	267	N
32	14256	gi|31542947	T.ALLDAAGVASL.L	N	37.48	999.5600	13.0	500.7938	2	43.90	F11:90419	1	528	538	N
32	14256	gi|31542947	K.RIQ(+.98)EIIEQLDVTTSEYEKEKLNE.R	Y	37.10	2807.4075	12.8	702.8681	4	44.45	F7:86334	1	370	392	Y
32	14256	gi|31542947	D.LLADAVAVTM.G	Y	37.07	1002.5419	19.5	502.2880	2	41.14	F12:94856	5	46	55	N
32	14256	gi|31542947	K.RIQEIIEQLDVTTSEYEKEKLNERL.A	Y	36.96	3075.6086	20.2	769.9250	4	45.58	F11:91007	1	370	394	N
32	14256	gi|31542947	K.TLNDELEIIEGM.K	N	36.65	1375.6541	-11.6	688.8263	2	51.87	F2:87425	1	206	217	N
32	14256	gi|31542947	A.KLSDGVAVLK.V	N	35.04	1028.6229	6.3	515.3220	2	24.41	F14:82510	6	396	405	N
32	14256	gi|31542947	K.RIQEIIEQLDVTTSEYEKEKLNERLAKLSDGVAVLK.V	Y	34.45	4157.2583	22.9	1040.3457	4	46.51	F29:91847	1	370	405	N
32	14256	gi|31542947	K.RIQEIIEQLDVTTSE.Y	Y	34.22	1772.9155	-16.8	591.9692	3	41.35	F8:88288	1	370	384	N
32	14256	gi|31542947	L.MLQGVDLLADAVAV.T	Y	33.56	1413.7537	9.7	707.8909	2	56.69	F13:95600	7	40	53	N
32	14256	gi|31542947	R.ALMLQGVDLLADAVAVT.M	Y	33.18	1698.9226	-4.0	567.3126	3	62.28	F16:90369	5	38	54	N
32	14256	gi|31542947	R.ALM(+15.99)LQGVDLLADA.V	Y	32.75	1344.6959	12.0	673.3633	2	50.36	F11:92673	8	38	50	Y
32	14256	gi|31542947	A.LMLQGVDLLADAVAVT.M	Y	32.64	1627.8855	-2.0	814.9484	2	59.96	F16:89574	2	39	54	N
32	14256	gi|31542947	A.LMLQGVDLLADA.V	Y	32.43	1257.6638	11.2	629.8463	2	53.61	F12:99232	7	39	50	N
32	14256	gi|31542947	L.MLQGVDLLADA.V	Y	31.07	1144.5798	-6.0	573.2938	2	46.92	F8:90237	22	40	50	N
32	14256	gi|31542947	D.LLADAVAVTM(+15.99).G	Y	31.02	1018.5369	-1.8	510.2748	2	30.62	F10:75359	2	46	55	Y
32	14256	gi|31542947	P.KVTKDGVTVA.K	N	30.66	1016.5866	2.3	509.3018	2	19.72	F6:77884	3	72	81	N
32	14256	gi|31542947	D.LLADAVAVT.M	Y	29.89	871.5015	-11.4	436.7530	2	31.70	F8:84895	4	46	54	N
32	14256	gi|31542947	G.YISPYFINT.S	N	29.36	1116.5491	39.0	559.3036	2	41.19	F19:91112	4	223	231	N
32	14256	gi|31542947	L.MLQGVDLLADAVA.V	Y	28.23	1314.6853	18.3	658.3619	2	51.28	F10:82605	6	40	52	N
32	14256	gi|31542947	L.MLQGVD(+21.98)LLADA.V	Y	28.16	1166.5618	-1.3	584.2874	2	46.79	F8:90192	4	40	50	Y
32	14256	gi|31542947	D.GVTVAKSIDLKDKYK.N	N	26.97	1663.9508	12.4	417.0001	4	21.04	F17:76004	1	77	91	N
32	14256	gi|31542947	R.ALMLQGVDLLADAVA.V	Y	25.11	1498.8065	6.8	750.4156	2	59.57	F13:96581	3	38	52	N
32	14256	gi|31542947	A.KLSDGVAVL.K	N	23.14	900.5280	0.3	451.2714	2	30.75	F9:89541	6	396	404	N
32	14256	gi|31542947	A.LLDAAGVASLL.T	N	22.22	1041.6069	-6.4	521.8074	2	52.03	F17:86924	3	529	539	N
32	14256	gi|31542947	R.ALMLQGVDLLADAV.A	Y	21.91	1427.7694	-0.5	714.8916	2	59.69	F13:96638	1	38	51	N
32	14256	gi|31542947	K.VTKDGVTVA.K	N	21.52	888.4916	-13.4	445.2471	2	19.90	F3:75492	1	73	81	N
32	14256	gi|31542947	R.VLAPHLTRA.Y	N	20.86	976.5818	-5.4	489.2955	2	18.98	F28:65670	6	17	25	N
32	14256	gi|31542947	L.MLQGVDLLADAV.A	Y	20.67	1243.6482	4.3	622.8340	2	51.82	F10:82787	3	40	51	N
32	14256	gi|31542947	K.FGADARALM.L	N	20.19	950.4644	3.7	476.2412	2	31.39	F12:91433	1	32	40	N
32	14256	gi|31542947	L.M(+15.99)LQGVDLLADA.V	Y	19.89	1160.5747	4.4	581.2972	2	44.15	F5:73470	6	40	50	Y
32	14257	gi|77702086	R.ALMLQGVDLLADAVAVTMGPKG.R	Y	79.52	2169.1538	-2.7	724.0566	3	66.64	F34:102767	6	38	59	N
32	14257	gi|77702086	R.ALMLQGVDLLADAVAVTMGPK.G	Y	72.51	2112.1323	6.5	705.0560	3	67.84	F33:90899	5	38	58	N
32	14257	gi|77702086	K.RIQEIIEQLDVTTSEYEKEKLNERLA.K	Y	62.93	3146.6458	12.0	787.6782	4	44.98	F11:90798	6	372	397	N
32	14257	gi|77702086	A.LMLQGVDLLADAVAVTMGPKG.R	Y	62.79	2098.1167	-5.7	700.3755	3	64.28	F34:101941	2	39	59	N
32	14257	gi|77702086	S.SIQSIVPALEIANAHRKP.L	N	62.39	1943.0952	-16.3	486.7732	4	35.11	F34:91661	3	255	272	N
32	14257	gi|77702086	K.RIQEIIEQLDVTTSEYEKEKLNER.L	Y	61.57	2962.5247	26.3	741.6579	4	42.82	F11:90044	3	372	395	N
32	14257	gi|77702086	K.RIQEIIEQ(+.98)LDVTTSEYEKEKLNE.R	Y	60.54	2807.4075	-13.0	702.8500	4	44.38	F8:89345	5	372	394	Y
32	14257	gi|77702086	R.ALMLQGVDLLADAVAVTMGPKGR.T	Y	55.65	2325.2549	4.1	776.0954	3	62.98	F38:102451	1	38	60	N
32	14257	gi|77702086	K.RIQEIIEQLDVTTSEYEKEKLNE.R	Y	54.52	2806.4236	-23.2	702.5969	4	44.42	F8:89358	5	372	394	N
32	14257	gi|77702086	R.ALMLQGVDLLADAVAVTMGPKGRT.V	Y	54.18	2426.3025	13.9	809.7860	3	62.52	F38:102287	1	38	61	N
32	14257	gi|77702086	T.VIIEQSWGSPKV.T	Y	54.00	1341.7292	-10.5	671.8649	2	32.94	F17:80207	13	62	73	N
32	14257	gi|77702086	S.SIQSIVPALEIANAHR.K	N	53.91	1717.9475	5.3	573.6595	3	38.65	F29:89085	3	255	270	N
32	14257	gi|77702086	K.RIQEIIEQ(+.98)LDVTTSEYEKEKLNER.L	Y	51.69	2963.5088	20.5	741.8997	4	42.29	F10:79461	4	372	395	Y
32	14257	gi|77702086	K.RIQEIIEQ(+.98)LDVTTSEYEKEKLNERLA.K	Y	48.55	3147.6299	21.2	787.9314	4	45.06	F11:90825	1	372	397	Y
32	14257	gi|77702086	R.ALMLQGVD(+21.98)LLADA.V	Y	47.40	1350.6829	6.9	676.3534	2	54.79	F11:94215	5	38	50	Y
32	14257	gi|77702086	R.ALMLQGVDLLADAVAVTM(+15.99)GPKGR.T	Y	45.47	2341.2498	-7.6	781.4180	3	55.24	F34:98761	3	38	60	Y
32	14257	gi|77702086	R.ALMLQGVDLLADA.V	Y	45.22	1328.7009	14.9	665.3676	2	54.73	F11:94196	14	38	50	N
32	14257	gi|77702086	R.ALMLQGVDLLAD.A	Y	39.45	1257.6638	10.6	629.8458	2	51.67	F10:82741	8	38	49	N
32	14257	gi|77702086	K.RIQEIIEQLDVTTSEYEKE.K	Y	39.44	2322.1589	-0.1	775.0602	3	44.14	F7:86214	2	372	390	N
32	14257	gi|77702086	A.LLDAAGVASL.L	N	38.75	928.5229	-4.4	465.2667	2	39.97	F11:89037	1	531	540	N
32	14257	gi|77702086	S.SIQSIVPALEIANAH.R	N	37.91	1561.8463	-1.5	781.9293	2	42.62	F16:83490	3	255	269	N
32	14257	gi|77702086	T.ALLDAAGVASL.L	N	37.48	999.5600	13.0	500.7938	2	43.90	F11:90419	1	530	540	N
32	14257	gi|77702086	K.RIQ(+.98)EIIEQLDVTTSEYEKEKLNE.R	Y	37.10	2807.4075	12.8	702.8681	4	44.45	F7:86334	1	372	394	Y
32	14257	gi|77702086	D.LLADAVAVTM.G	Y	37.07	1002.5419	19.5	502.2880	2	41.14	F12:94856	5	46	55	N
32	14257	gi|77702086	K.RIQEIIEQLDVTTSEYEKEKLNERL.A	Y	36.96	3075.6086	20.2	769.9250	4	45.58	F11:91007	1	372	396	N
32	14257	gi|77702086	K.TLNDELEIIEGM.K	N	36.65	1375.6541	-11.6	688.8263	2	51.87	F2:87425	1	208	219	N
32	14257	gi|77702086	A.KLSDGVAVLK.V	N	35.04	1028.6229	6.3	515.3220	2	24.41	F14:82510	6	398	407	N
32	14257	gi|77702086	K.RIQEIIEQLDVTTSEYEKEKLNERLAKLSDGVAVLK.V	Y	34.45	4157.2583	22.9	1040.3457	4	46.51	F29:91847	1	372	407	N
32	14257	gi|77702086	K.RIQEIIEQLDVTTSE.Y	Y	34.22	1772.9155	-16.8	591.9692	3	41.35	F8:88288	1	372	386	N
32	14257	gi|77702086	L.MLQGVDLLADAVAV.T	Y	33.56	1413.7537	9.7	707.8909	2	56.69	F13:95600	7	40	53	N
32	14257	gi|77702086	R.ALMLQGVDLLADAVAVT.M	Y	33.18	1698.9226	-4.0	567.3126	3	62.28	F16:90369	5	38	54	N
32	14257	gi|77702086	R.ALM(+15.99)LQGVDLLADA.V	Y	32.75	1344.6959	12.0	673.3633	2	50.36	F11:92673	8	38	50	Y
32	14257	gi|77702086	A.LMLQGVDLLADAVAVT.M	Y	32.64	1627.8855	-2.0	814.9484	2	59.96	F16:89574	2	39	54	N
32	14257	gi|77702086	A.LMLQGVDLLADA.V	Y	32.43	1257.6638	11.2	629.8463	2	53.61	F12:99232	7	39	50	N
32	14257	gi|77702086	L.MLQGVDLLADA.V	Y	31.07	1144.5798	-6.0	573.2938	2	46.92	F8:90237	22	40	50	N
32	14257	gi|77702086	D.LLADAVAVTM(+15.99).G	Y	31.02	1018.5369	-1.8	510.2748	2	30.62	F10:75359	2	46	55	Y
32	14257	gi|77702086	P.KVTKDGVTVA.K	N	30.66	1016.5866	2.3	509.3018	2	19.72	F6:77884	3	72	81	N
32	14257	gi|77702086	D.LLADAVAVT.M	Y	29.89	871.5015	-11.4	436.7530	2	31.70	F8:84895	4	46	54	N
32	14257	gi|77702086	G.YISPYFINT.S	N	29.36	1116.5491	39.0	559.3036	2	41.19	F19:91112	4	225	233	N
32	14257	gi|77702086	L.MLQGVDLLADAVA.V	Y	28.23	1314.6853	18.3	658.3619	2	51.28	F10:82605	6	40	52	N
32	14257	gi|77702086	L.MLQGVD(+21.98)LLADA.V	Y	28.16	1166.5618	-1.3	584.2874	2	46.79	F8:90192	4	40	50	Y
32	14257	gi|77702086	D.GVTVAKSIDLKDKYK.N	N	26.97	1663.9508	12.4	417.0001	4	21.04	F17:76004	1	77	91	N
32	14257	gi|77702086	R.ALMLQGVDLLADAVA.V	Y	25.11	1498.8065	6.8	750.4156	2	59.57	F13:96581	3	38	52	N
32	14257	gi|77702086	A.KLSDGVAVL.K	N	23.14	900.5280	0.3	451.2714	2	30.75	F9:89541	6	398	406	N
32	14257	gi|77702086	A.LLDAAGVASLL.T	N	22.22	1041.6069	-6.4	521.8074	2	52.03	F17:86924	3	531	541	N
32	14257	gi|77702086	R.ALMLQGVDLLADAV.A	Y	21.91	1427.7694	-0.5	714.8916	2	59.69	F13:96638	1	38	51	N
32	14257	gi|77702086	K.VTKDGVTVA.K	N	21.52	888.4916	-13.4	445.2471	2	19.90	F3:75492	1	73	81	N
32	14257	gi|77702086	R.VLAPHLTRA.Y	N	20.86	976.5818	-5.4	489.2955	2	18.98	F28:65670	6	17	25	N
32	14257	gi|77702086	L.MLQGVDLLADAV.A	Y	20.67	1243.6482	4.3	622.8340	2	51.82	F10:82787	3	40	51	N
32	14257	gi|77702086	K.FGADARALM.L	N	20.19	950.4644	3.7	476.2412	2	31.39	F12:91433	1	32	40	N
32	14257	gi|77702086	L.M(+15.99)LQGVDLLADA.V	Y	19.89	1160.5747	4.4	581.2972	2	44.15	F5:73470	6	40	50	Y
32	14258	gi|221042312	R.ALMLQGVDLLADAVAVTMGPKG.R	Y	79.52	2169.1538	-2.7	724.0566	3	66.64	F34:102767	6	38	59	N
32	14258	gi|221042312	R.ALMLQGVDLLADAVAVTMGPK.G	Y	72.51	2112.1323	6.5	705.0560	3	67.84	F33:90899	5	38	58	N
32	14258	gi|221042312	K.RIQEIIEQLDVTTSEYEKEKLNERLA.K	Y	62.93	3146.6458	12.0	787.6782	4	44.98	F11:90798	6	361	386	N
32	14258	gi|221042312	A.LMLQGVDLLADAVAVTMGPKG.R	Y	62.79	2098.1167	-5.7	700.3755	3	64.28	F34:101941	2	39	59	N
32	14258	gi|221042312	S.SIQSIVPALEIANAHRKP.L	N	62.39	1943.0952	-16.3	486.7732	4	35.11	F34:91661	3	244	261	N
32	14258	gi|221042312	K.RIQEIIEQLDVTTSEYEKEKLNER.L	Y	61.57	2962.5247	26.3	741.6579	4	42.82	F11:90044	3	361	384	N
32	14258	gi|221042312	K.RIQEIIEQ(+.98)LDVTTSEYEKEKLNE.R	Y	60.54	2807.4075	-13.0	702.8500	4	44.38	F8:89345	5	361	383	Y
32	14258	gi|221042312	R.ALMLQGVDLLADAVAVTMGPKGR.T	Y	55.65	2325.2549	4.1	776.0954	3	62.98	F38:102451	1	38	60	N
32	14258	gi|221042312	K.RIQEIIEQLDVTTSEYEKEKLNE.R	Y	54.52	2806.4236	-23.2	702.5969	4	44.42	F8:89358	5	361	383	N
32	14258	gi|221042312	R.ALMLQGVDLLADAVAVTMGPKGRT.V	Y	54.18	2426.3025	13.9	809.7860	3	62.52	F38:102287	1	38	61	N
32	14258	gi|221042312	T.VIIEQSWGSPKV.T	Y	54.00	1341.7292	-10.5	671.8649	2	32.94	F17:80207	13	62	73	N
32	14258	gi|221042312	S.SIQSIVPALEIANAHR.K	N	53.91	1717.9475	5.3	573.6595	3	38.65	F29:89085	3	244	259	N
32	14258	gi|221042312	K.RIQEIIEQ(+.98)LDVTTSEYEKEKLNER.L	Y	51.69	2963.5088	20.5	741.8997	4	42.29	F10:79461	4	361	384	Y
32	14258	gi|221042312	K.RIQEIIEQ(+.98)LDVTTSEYEKEKLNERLA.K	Y	48.55	3147.6299	21.2	787.9314	4	45.06	F11:90825	1	361	386	Y
32	14258	gi|221042312	R.ALMLQGVD(+21.98)LLADA.V	Y	47.40	1350.6829	6.9	676.3534	2	54.79	F11:94215	5	38	50	Y
32	14258	gi|221042312	R.ALMLQGVDLLADAVAVTM(+15.99)GPKGR.T	Y	45.47	2341.2498	-7.6	781.4180	3	55.24	F34:98761	3	38	60	Y
32	14258	gi|221042312	R.ALMLQGVDLLADA.V	Y	45.22	1328.7009	14.9	665.3676	2	54.73	F11:94196	14	38	50	N
32	14258	gi|221042312	R.ALMLQGVDLLAD.A	Y	39.45	1257.6638	10.6	629.8458	2	51.67	F10:82741	8	38	49	N
32	14258	gi|221042312	K.RIQEIIEQLDVTTSEYEKE.K	Y	39.44	2322.1589	-0.1	775.0602	3	44.14	F7:86214	2	361	379	N
32	14258	gi|221042312	A.LLDAAGVASL.L	N	38.75	928.5229	-4.4	465.2667	2	39.97	F11:89037	1	520	529	N
32	14258	gi|221042312	S.SIQSIVPALEIANAH.R	N	37.91	1561.8463	-1.5	781.9293	2	42.62	F16:83490	3	244	258	N
32	14258	gi|221042312	T.ALLDAAGVASL.L	N	37.48	999.5600	13.0	500.7938	2	43.90	F11:90419	1	519	529	N
32	14258	gi|221042312	K.RIQ(+.98)EIIEQLDVTTSEYEKEKLNE.R	Y	37.10	2807.4075	12.8	702.8681	4	44.45	F7:86334	1	361	383	Y
32	14258	gi|221042312	D.LLADAVAVTM.G	Y	37.07	1002.5419	19.5	502.2880	2	41.14	F12:94856	5	46	55	N
32	14258	gi|221042312	K.RIQEIIEQLDVTTSEYEKEKLNERL.A	Y	36.96	3075.6086	20.2	769.9250	4	45.58	F11:91007	1	361	385	N
32	14258	gi|221042312	K.TLNDELEIIEGM.K	N	36.65	1375.6541	-11.6	688.8263	2	51.87	F2:87425	1	197	208	N
32	14258	gi|221042312	A.KLSDGVAVLK.V	N	35.04	1028.6229	6.3	515.3220	2	24.41	F14:82510	6	387	396	N
32	14258	gi|221042312	K.RIQEIIEQLDVTTSEYEKEKLNERLAKLSDGVAVLK.V	Y	34.45	4157.2583	22.9	1040.3457	4	46.51	F29:91847	1	361	396	N
32	14258	gi|221042312	K.RIQEIIEQLDVTTSE.Y	Y	34.22	1772.9155	-16.8	591.9692	3	41.35	F8:88288	1	361	375	N
32	14258	gi|221042312	L.MLQGVDLLADAVAV.T	Y	33.56	1413.7537	9.7	707.8909	2	56.69	F13:95600	7	40	53	N
32	14258	gi|221042312	R.ALMLQGVDLLADAVAVT.M	Y	33.18	1698.9226	-4.0	567.3126	3	62.28	F16:90369	5	38	54	N
32	14258	gi|221042312	R.ALM(+15.99)LQGVDLLADA.V	Y	32.75	1344.6959	12.0	673.3633	2	50.36	F11:92673	8	38	50	Y
32	14258	gi|221042312	A.LMLQGVDLLADAVAVT.M	Y	32.64	1627.8855	-2.0	814.9484	2	59.96	F16:89574	2	39	54	N
32	14258	gi|221042312	A.LMLQGVDLLADA.V	Y	32.43	1257.6638	11.2	629.8463	2	53.61	F12:99232	7	39	50	N
32	14258	gi|221042312	L.MLQGVDLLADA.V	Y	31.07	1144.5798	-6.0	573.2938	2	46.92	F8:90237	22	40	50	N
32	14258	gi|221042312	D.LLADAVAVTM(+15.99).G	Y	31.02	1018.5369	-1.8	510.2748	2	30.62	F10:75359	2	46	55	Y
32	14258	gi|221042312	P.KVTKDGVTVA.K	N	30.66	1016.5866	2.3	509.3018	2	19.72	F6:77884	3	72	81	N
32	14258	gi|221042312	D.LLADAVAVT.M	Y	29.89	871.5015	-11.4	436.7530	2	31.70	F8:84895	4	46	54	N
32	14258	gi|221042312	G.YISPYFINT.S	N	29.36	1116.5491	39.0	559.3036	2	41.19	F19:91112	4	214	222	N
32	14258	gi|221042312	L.MLQGVDLLADAVA.V	Y	28.23	1314.6853	18.3	658.3619	2	51.28	F10:82605	6	40	52	N
32	14258	gi|221042312	L.MLQGVD(+21.98)LLADA.V	Y	28.16	1166.5618	-1.3	584.2874	2	46.79	F8:90192	4	40	50	Y
32	14258	gi|221042312	D.GVTVAKSIDLKDKYK.N	N	26.97	1663.9508	12.4	417.0001	4	21.04	F17:76004	1	77	91	N
32	14258	gi|221042312	R.ALMLQGVDLLADAVA.V	Y	25.11	1498.8065	6.8	750.4156	2	59.57	F13:96581	3	38	52	N
32	14258	gi|221042312	A.KLSDGVAVL.K	N	23.14	900.5280	0.3	451.2714	2	30.75	F9:89541	6	387	395	N
32	14258	gi|221042312	A.LLDAAGVASLL.T	N	22.22	1041.6069	-6.4	521.8074	2	52.03	F17:86924	3	520	530	N
32	14258	gi|221042312	R.ALMLQGVDLLADAV.A	Y	21.91	1427.7694	-0.5	714.8916	2	59.69	F13:96638	1	38	51	N
32	14258	gi|221042312	K.VTKDGVTVA.K	N	21.52	888.4916	-13.4	445.2471	2	19.90	F3:75492	1	73	81	N
32	14258	gi|221042312	R.VLAPHLTRA.Y	N	20.86	976.5818	-5.4	489.2955	2	18.98	F28:65670	6	17	25	N
32	14258	gi|221042312	L.MLQGVDLLADAV.A	Y	20.67	1243.6482	4.3	622.8340	2	51.82	F10:82787	3	40	51	N
32	14258	gi|221042312	K.FGADARALM.L	N	20.19	950.4644	3.7	476.2412	2	31.39	F12:91433	1	32	40	N
32	14258	gi|221042312	L.M(+15.99)LQGVDLLADA.V	Y	19.89	1160.5747	4.4	581.2972	2	44.15	F5:73470	6	40	50	Y
32	14259	gi|221042412	R.ALMLQGVDLLADAVAVTMGPKG.R	Y	79.52	2169.1538	-2.7	724.0566	3	66.64	F34:102767	6	38	59	N
32	14259	gi|221042412	R.ALMLQGVDLLADAVAVTMGPK.G	Y	72.51	2112.1323	6.5	705.0560	3	67.84	F33:90899	5	38	58	N
32	14259	gi|221042412	K.RIQEIIEQLDVTTSEYEKEKLNERLA.K	Y	62.93	3146.6458	12.0	787.6782	4	44.98	F11:90798	6	314	339	N
32	14259	gi|221042412	A.LMLQGVDLLADAVAVTMGPKG.R	Y	62.79	2098.1167	-5.7	700.3755	3	64.28	F34:101941	2	39	59	N
32	14259	gi|221042412	S.SIQSIVPALEIANAHRKP.L	N	62.39	1943.0952	-16.3	486.7732	4	35.11	F34:91661	3	197	214	N
32	14259	gi|221042412	K.RIQEIIEQLDVTTSEYEKEKLNER.L	Y	61.57	2962.5247	26.3	741.6579	4	42.82	F11:90044	3	314	337	N
32	14259	gi|221042412	K.RIQEIIEQ(+.98)LDVTTSEYEKEKLNE.R	Y	60.54	2807.4075	-13.0	702.8500	4	44.38	F8:89345	5	314	336	Y
32	14259	gi|221042412	R.ALMLQGVDLLADAVAVTMGPKGR.T	Y	55.65	2325.2549	4.1	776.0954	3	62.98	F38:102451	1	38	60	N
32	14259	gi|221042412	K.RIQEIIEQLDVTTSEYEKEKLNE.R	Y	54.52	2806.4236	-23.2	702.5969	4	44.42	F8:89358	5	314	336	N
32	14259	gi|221042412	R.ALMLQGVDLLADAVAVTMGPKGRT.V	Y	54.18	2426.3025	13.9	809.7860	3	62.52	F38:102287	1	38	61	N
32	14259	gi|221042412	T.VIIEQSWGSPKV.T	Y	54.00	1341.7292	-10.5	671.8649	2	32.94	F17:80207	13	62	73	N
32	14259	gi|221042412	S.SIQSIVPALEIANAHR.K	N	53.91	1717.9475	5.3	573.6595	3	38.65	F29:89085	3	197	212	N
32	14259	gi|221042412	K.RIQEIIEQ(+.98)LDVTTSEYEKEKLNER.L	Y	51.69	2963.5088	20.5	741.8997	4	42.29	F10:79461	4	314	337	Y
32	14259	gi|221042412	K.RIQEIIEQ(+.98)LDVTTSEYEKEKLNERLA.K	Y	48.55	3147.6299	21.2	787.9314	4	45.06	F11:90825	1	314	339	Y
32	14259	gi|221042412	R.ALMLQGVD(+21.98)LLADA.V	Y	47.40	1350.6829	6.9	676.3534	2	54.79	F11:94215	5	38	50	Y
32	14259	gi|221042412	R.ALMLQGVDLLADAVAVTM(+15.99)GPKGR.T	Y	45.47	2341.2498	-7.6	781.4180	3	55.24	F34:98761	3	38	60	Y
32	14259	gi|221042412	R.ALMLQGVDLLADA.V	Y	45.22	1328.7009	14.9	665.3676	2	54.73	F11:94196	14	38	50	N
32	14259	gi|221042412	R.ALMLQGVDLLAD.A	Y	39.45	1257.6638	10.6	629.8458	2	51.67	F10:82741	8	38	49	N
32	14259	gi|221042412	K.RIQEIIEQLDVTTSEYEKE.K	Y	39.44	2322.1589	-0.1	775.0602	3	44.14	F7:86214	2	314	332	N
32	14259	gi|221042412	A.LLDAAGVASL.L	N	38.75	928.5229	-4.4	465.2667	2	39.97	F11:89037	1	473	482	N
32	14259	gi|221042412	S.SIQSIVPALEIANAH.R	N	37.91	1561.8463	-1.5	781.9293	2	42.62	F16:83490	3	197	211	N
32	14259	gi|221042412	T.ALLDAAGVASL.L	N	37.48	999.5600	13.0	500.7938	2	43.90	F11:90419	1	472	482	N
32	14259	gi|221042412	K.RIQ(+.98)EIIEQLDVTTSEYEKEKLNE.R	Y	37.10	2807.4075	12.8	702.8681	4	44.45	F7:86334	1	314	336	Y
32	14259	gi|221042412	D.LLADAVAVTM.G	Y	37.07	1002.5419	19.5	502.2880	2	41.14	F12:94856	5	46	55	N
32	14259	gi|221042412	K.RIQEIIEQLDVTTSEYEKEKLNERL.A	Y	36.96	3075.6086	20.2	769.9250	4	45.58	F11:91007	1	314	338	N
32	14259	gi|221042412	K.TLNDELEIIEGM.K	N	36.65	1375.6541	-11.6	688.8263	2	51.87	F2:87425	1	150	161	N
32	14259	gi|221042412	A.KLSDGVAVLK.V	N	35.04	1028.6229	6.3	515.3220	2	24.41	F14:82510	6	340	349	N
32	14259	gi|221042412	K.RIQEIIEQLDVTTSEYEKEKLNERLAKLSDGVAVLK.V	Y	34.45	4157.2583	22.9	1040.3457	4	46.51	F29:91847	1	314	349	N
32	14259	gi|221042412	K.RIQEIIEQLDVTTSE.Y	Y	34.22	1772.9155	-16.8	591.9692	3	41.35	F8:88288	1	314	328	N
32	14259	gi|221042412	L.MLQGVDLLADAVAV.T	Y	33.56	1413.7537	9.7	707.8909	2	56.69	F13:95600	7	40	53	N
32	14259	gi|221042412	R.ALMLQGVDLLADAVAVT.M	Y	33.18	1698.9226	-4.0	567.3126	3	62.28	F16:90369	5	38	54	N
32	14259	gi|221042412	R.ALM(+15.99)LQGVDLLADA.V	Y	32.75	1344.6959	12.0	673.3633	2	50.36	F11:92673	8	38	50	Y
32	14259	gi|221042412	A.LMLQGVDLLADAVAVT.M	Y	32.64	1627.8855	-2.0	814.9484	2	59.96	F16:89574	2	39	54	N
32	14259	gi|221042412	A.LMLQGVDLLADA.V	Y	32.43	1257.6638	11.2	629.8463	2	53.61	F12:99232	7	39	50	N
32	14259	gi|221042412	L.MLQGVDLLADA.V	Y	31.07	1144.5798	-6.0	573.2938	2	46.92	F8:90237	22	40	50	N
32	14259	gi|221042412	D.LLADAVAVTM(+15.99).G	Y	31.02	1018.5369	-1.8	510.2748	2	30.62	F10:75359	2	46	55	Y
32	14259	gi|221042412	P.KVTKDGVTVA.K	N	30.66	1016.5866	2.3	509.3018	2	19.72	F6:77884	3	72	81	N
32	14259	gi|221042412	D.LLADAVAVT.M	Y	29.89	871.5015	-11.4	436.7530	2	31.70	F8:84895	4	46	54	N
32	14259	gi|221042412	G.YISPYFINT.S	N	29.36	1116.5491	39.0	559.3036	2	41.19	F19:91112	4	167	175	N
32	14259	gi|221042412	L.MLQGVDLLADAVA.V	Y	28.23	1314.6853	18.3	658.3619	2	51.28	F10:82605	6	40	52	N
32	14259	gi|221042412	L.MLQGVD(+21.98)LLADA.V	Y	28.16	1166.5618	-1.3	584.2874	2	46.79	F8:90192	4	40	50	Y
32	14259	gi|221042412	D.GVTVAKSIDLKDKYK.N	N	26.97	1663.9508	12.4	417.0001	4	21.04	F17:76004	1	77	91	N
32	14259	gi|221042412	R.ALMLQGVDLLADAVA.V	Y	25.11	1498.8065	6.8	750.4156	2	59.57	F13:96581	3	38	52	N
32	14259	gi|221042412	A.KLSDGVAVL.K	N	23.14	900.5280	0.3	451.2714	2	30.75	F9:89541	6	340	348	N
32	14259	gi|221042412	A.LLDAAGVASLL.T	N	22.22	1041.6069	-6.4	521.8074	2	52.03	F17:86924	3	473	483	N
32	14259	gi|221042412	R.ALMLQGVDLLADAV.A	Y	21.91	1427.7694	-0.5	714.8916	2	59.69	F13:96638	1	38	51	N
32	14259	gi|221042412	K.VTKDGVTVA.K	N	21.52	888.4916	-13.4	445.2471	2	19.90	F3:75492	1	73	81	N
32	14259	gi|221042412	R.VLAPHLTRA.Y	N	20.86	976.5818	-5.4	489.2955	2	18.98	F28:65670	6	17	25	N
32	14259	gi|221042412	L.MLQGVDLLADAV.A	Y	20.67	1243.6482	4.3	622.8340	2	51.82	F10:82787	3	40	51	N
32	14259	gi|221042412	K.FGADARALM.L	N	20.19	950.4644	3.7	476.2412	2	31.39	F12:91433	1	32	40	N
32	14259	gi|221042412	L.M(+15.99)LQGVDLLADA.V	Y	19.89	1160.5747	4.4	581.2972	2	44.15	F5:73470	6	40	50	Y
54	15046	gi|62896701	D.PSAFVAAAPVAAATTAAPAAAAAPAKVEAK.E	Y	78.75	2661.4490	0.3	666.3698	4	32.54	F30:84370	2	272	301	N
54	15046	gi|62896701	D.PSAFVAAAPVAAATTAAPAAAAAPAKVE.A	Y	75.98	2462.3169	29.5	821.8038	3	34.81	F19:88857	4	272	299	N
54	15046	gi|62896701	D.PSAFVAAAPVAAATTAAPAAAAAPAKVEA.K	Y	75.38	2533.3540	-7.1	845.4526	3	35.52	F19:89120	8	272	300	N
54	15046	gi|62896701	A.FLADPSAFVAAAPVAAATTAAPAAAAAPAKVEAK.E	Y	70.40	3107.6653	-0.6	777.9232	4	41.55	F33:81568	12	268	301	N
54	15046	gi|62896701	A.FLADPSAFVAAAPVAAATTAAPAAAAAPAK.V	Y	68.59	2680.4224	11.7	894.4918	3	43.89	F33:82396	1	268	297	N
54	15046	gi|62896701	A.FLADPSAFVAAAPVAAATTAAPAAAAAPAKVE.A	Y	61.46	2908.5332	-8.1	728.1347	4	44.55	F29:91169	9	268	299	N
54	15046	gi|62896701	D.PSAFVAAAPVAAATT.A	Y	52.12	1343.7085	-1.7	672.8604	2	32.49	F16:79924	2	272	286	N
54	15046	gi|62896701	A.FLADPSAFVAAAPVAAATTAAPAAAAAPAKVEA.K	Y	50.60	2979.5703	-4.1	745.8968	4	48.96	F30:90168	17	268	300	N
54	15046	gi|62896701	D.PSAFVAAAPVAAATTA.A	Y	48.37	1414.7456	-0.5	708.3797	2	33.86	F16:80403	4	272	287	N
54	15046	gi|62896701	A.FLADPSAFVAAAPVAAATTAAPAA.A	Y	46.74	2171.1262	-0.4	724.7158	3	47.49	F29:92192	14	268	291	N
54	15046	gi|62896701	D.PSAFVAAAPVAAATTAAPAA.A	Y	45.30	1724.9097	-5.7	863.4572	2	35.55	F18:86199	2	272	291	N
54	15046	gi|62896701	A.FLADPSAFVAAAPVAAATTAAPAAAAAPAKVEAKE.E	Y	42.42	3236.7080	4.1	810.1876	4	41.76	F29:90183	1	268	302	N
54	15046	gi|62896701	A.FLADPSAFVAA.A	N	42.19	1107.5601	8.6	554.7921	2	42.94	F15:80744	19	268	278	N
54	15046	gi|62896701	E.TLHSRFLEGV.R	N	41.90	1157.6193	-15.6	579.8079	2	29.28	F18:83989	2	210	219	N
54	15046	gi|62896701	A.FLADPSAFV.A	N	39.17	965.4858	5.7	483.7529	2	44.70	F14:89657	9	268	276	N
54	15046	gi|62896701	M.LLANKVPAAA.R	N	35.85	966.5862	7.2	484.3038	2	22.01	F17:76342	3	102	111	N
54	15046	gi|62896701	M.LLANKVPAA.A	N	33.99	895.5491	-4.5	448.7798	2	21.93	F17:76317	6	102	110	N
54	15046	gi|62896701	A.FLADPSAFVAAAPVAAATTAAPAAA.A	Y	31.69	2242.1633	-3.2	748.3926	3	47.60	F29:92238	5	268	292	N
54	15046	gi|62896701	A.FLADPSAFVAAAPVAAATTAAPA.A	Y	30.83	2100.0891	2.1	701.0385	3	47.48	F29:92191	1	268	290	N
54	15046	gi|62896701	A.FLADPSAFVAAAPVAAATT.A	Y	29.21	1789.9249	2.1	597.6501	3	46.07	F28:75292	2	268	286	N
54	15046	gi|62896701	L.NISPFSFGL.V	N	28.96	980.4967	1.2	491.2562	2	53.60	F30:91807	2	179	187	N
54	15046	gi|62896701	V.VLMGKNTMM.R	N	26.28	1023.4916	-2.5	512.7518	2	27.30	F29:85086	1	53	61	N
54	15046	gi|62896701	D.PSAFVAAAPVAAATTAAPAAAAAPA.K	Y	21.02	2106.1108	-1.3	703.0433	3	36.64	F19:89515	2	272	296	N
54	15047	gi|12654583	D.PSAFVAAAPVAAATTAAPAAAAAPAKVEAK.E	Y	78.75	2661.4490	0.3	666.3698	4	32.54	F30:84370	2	272	301	N
54	15047	gi|12654583	D.PSAFVAAAPVAAATTAAPAAAAAPAKVE.A	Y	75.98	2462.3169	29.5	821.8038	3	34.81	F19:88857	4	272	299	N
54	15047	gi|12654583	D.PSAFVAAAPVAAATTAAPAAAAAPAKVEA.K	Y	75.38	2533.3540	-7.1	845.4526	3	35.52	F19:89120	8	272	300	N
54	15047	gi|12654583	A.FLADPSAFVAAAPVAAATTAAPAAAAAPAKVEAK.E	Y	70.40	3107.6653	-0.6	777.9232	4	41.55	F33:81568	12	268	301	N
54	15047	gi|12654583	A.FLADPSAFVAAAPVAAATTAAPAAAAAPAK.V	Y	68.59	2680.4224	11.7	894.4918	3	43.89	F33:82396	1	268	297	N
54	15047	gi|12654583	A.FLADPSAFVAAAPVAAATTAAPAAAAAPAKVE.A	Y	61.46	2908.5332	-8.1	728.1347	4	44.55	F29:91169	9	268	299	N
54	15047	gi|12654583	D.PSAFVAAAPVAAATT.A	Y	52.12	1343.7085	-1.7	672.8604	2	32.49	F16:79924	2	272	286	N
54	15047	gi|12654583	A.FLADPSAFVAAAPVAAATTAAPAAAAAPAKVEA.K	Y	50.60	2979.5703	-4.1	745.8968	4	48.96	F30:90168	17	268	300	N
54	15047	gi|12654583	D.PSAFVAAAPVAAATTA.A	Y	48.37	1414.7456	-0.5	708.3797	2	33.86	F16:80403	4	272	287	N
54	15047	gi|12654583	A.FLADPSAFVAAAPVAAATTAAPAA.A	Y	46.74	2171.1262	-0.4	724.7158	3	47.49	F29:92192	14	268	291	N
54	15047	gi|12654583	D.PSAFVAAAPVAAATTAAPAA.A	Y	45.30	1724.9097	-5.7	863.4572	2	35.55	F18:86199	2	272	291	N
54	15047	gi|12654583	A.FLADPSAFVAAAPVAAATTAAPAAAAAPAKVEAKE.E	Y	42.42	3236.7080	4.1	810.1876	4	41.76	F29:90183	1	268	302	N
54	15047	gi|12654583	A.FLADPSAFVAA.A	N	42.19	1107.5601	8.6	554.7921	2	42.94	F15:80744	19	268	278	N
54	15047	gi|12654583	E.TLHSRFLEGV.R	N	41.90	1157.6193	-15.6	579.8079	2	29.28	F18:83989	2	210	219	N
54	15047	gi|12654583	A.FLADPSAFV.A	N	39.17	965.4858	5.7	483.7529	2	44.70	F14:89657	9	268	276	N
54	15047	gi|12654583	M.LLANKVPAAA.R	N	35.85	966.5862	7.2	484.3038	2	22.01	F17:76342	3	102	111	N
54	15047	gi|12654583	M.LLANKVPAA.A	N	33.99	895.5491	-4.5	448.7798	2	21.93	F17:76317	6	102	110	N
54	15047	gi|12654583	A.FLADPSAFVAAAPVAAATTAAPAAA.A	Y	31.69	2242.1633	-3.2	748.3926	3	47.60	F29:92238	5	268	292	N
54	15047	gi|12654583	A.FLADPSAFVAAAPVAAATTAAPA.A	Y	30.83	2100.0891	2.1	701.0385	3	47.48	F29:92191	1	268	290	N
54	15047	gi|12654583	A.FLADPSAFVAAAPVAAATT.A	Y	29.21	1789.9249	2.1	597.6501	3	46.07	F28:75292	2	268	286	N
54	15047	gi|12654583	L.NISPFSFGL.V	N	28.96	980.4967	1.2	491.2562	2	53.60	F30:91807	2	179	187	N
54	15047	gi|12654583	V.VLMGKNTMM.R	N	26.28	1023.4916	-2.5	512.7518	2	27.30	F29:85086	1	53	61	N
54	15047	gi|12654583	D.PSAFVAAAPVAAATTAAPAAAAAPA.K	Y	21.02	2106.1108	-1.3	703.0433	3	36.64	F19:89515	2	272	296	N
54	15048	gi|4506667	D.PSAFVAAAPVAAATTAAPAAAAAPAKVEAK.E	Y	78.75	2661.4490	0.3	666.3698	4	32.54	F30:84370	2	272	301	N
54	15048	gi|4506667	D.PSAFVAAAPVAAATTAAPAAAAAPAKVE.A	Y	75.98	2462.3169	29.5	821.8038	3	34.81	F19:88857	4	272	299	N
54	15048	gi|4506667	D.PSAFVAAAPVAAATTAAPAAAAAPAKVEA.K	Y	75.38	2533.3540	-7.1	845.4526	3	35.52	F19:89120	8	272	300	N
54	15048	gi|4506667	A.FLADPSAFVAAAPVAAATTAAPAAAAAPAKVEAK.E	Y	70.40	3107.6653	-0.6	777.9232	4	41.55	F33:81568	12	268	301	N
54	15048	gi|4506667	A.FLADPSAFVAAAPVAAATTAAPAAAAAPAK.V	Y	68.59	2680.4224	11.7	894.4918	3	43.89	F33:82396	1	268	297	N
54	15048	gi|4506667	A.FLADPSAFVAAAPVAAATTAAPAAAAAPAKVE.A	Y	61.46	2908.5332	-8.1	728.1347	4	44.55	F29:91169	9	268	299	N
54	15048	gi|4506667	D.PSAFVAAAPVAAATT.A	Y	52.12	1343.7085	-1.7	672.8604	2	32.49	F16:79924	2	272	286	N
54	15048	gi|4506667	A.FLADPSAFVAAAPVAAATTAAPAAAAAPAKVEA.K	Y	50.60	2979.5703	-4.1	745.8968	4	48.96	F30:90168	17	268	300	N
54	15048	gi|4506667	D.PSAFVAAAPVAAATTA.A	Y	48.37	1414.7456	-0.5	708.3797	2	33.86	F16:80403	4	272	287	N
54	15048	gi|4506667	A.FLADPSAFVAAAPVAAATTAAPAA.A	Y	46.74	2171.1262	-0.4	724.7158	3	47.49	F29:92192	14	268	291	N
54	15048	gi|4506667	D.PSAFVAAAPVAAATTAAPAA.A	Y	45.30	1724.9097	-5.7	863.4572	2	35.55	F18:86199	2	272	291	N
54	15048	gi|4506667	A.FLADPSAFVAAAPVAAATTAAPAAAAAPAKVEAKE.E	Y	42.42	3236.7080	4.1	810.1876	4	41.76	F29:90183	1	268	302	N
54	15048	gi|4506667	A.FLADPSAFVAA.A	N	42.19	1107.5601	8.6	554.7921	2	42.94	F15:80744	19	268	278	N
54	15048	gi|4506667	E.TLHSRFLEGV.R	N	41.90	1157.6193	-15.6	579.8079	2	29.28	F18:83989	2	210	219	N
54	15048	gi|4506667	A.FLADPSAFV.A	N	39.17	965.4858	5.7	483.7529	2	44.70	F14:89657	9	268	276	N
54	15048	gi|4506667	M.LLANKVPAAA.R	N	35.85	966.5862	7.2	484.3038	2	22.01	F17:76342	3	102	111	N
54	15048	gi|4506667	M.LLANKVPAA.A	N	33.99	895.5491	-4.5	448.7798	2	21.93	F17:76317	6	102	110	N
54	15048	gi|4506667	A.FLADPSAFVAAAPVAAATTAAPAAA.A	Y	31.69	2242.1633	-3.2	748.3926	3	47.60	F29:92238	5	268	292	N
54	15048	gi|4506667	A.FLADPSAFVAAAPVAAATTAAPA.A	Y	30.83	2100.0891	2.1	701.0385	3	47.48	F29:92191	1	268	290	N
54	15048	gi|4506667	A.FLADPSAFVAAAPVAAATT.A	Y	29.21	1789.9249	2.1	597.6501	3	46.07	F28:75292	2	268	286	N
54	15048	gi|4506667	L.NISPFSFGL.V	N	28.96	980.4967	1.2	491.2562	2	53.60	F30:91807	2	179	187	N
54	15048	gi|4506667	V.VLMGKNTMM.R	N	26.28	1023.4916	-2.5	512.7518	2	27.30	F29:85086	1	53	61	N
54	15048	gi|4506667	D.PSAFVAAAPVAAATTAAPAAAAAPA.K	Y	21.02	2106.1108	-1.3	703.0433	3	36.64	F19:89515	2	272	296	N
7	14655	gi|194375490	N.FLAPELPAVSEFSTSETMGHSAD.R	Y	87.98	2422.0999	4.9	808.3779	3	46.36	F10:80890	83	192	214	N
7	14655	gi|194375490	N.FLAPELPAVSEFSTSETMGHSADR.L	Y	65.58	2578.2009	-1.6	860.4062	3	43.60	F12:95716	16	192	215	N
7	14655	gi|194375490	N.FLAPELPAVSEFSTSETM(+15.99)GHSAD.R	Y	61.49	2438.0947	11.5	813.7148	3	44.40	F10:80197	43	192	214	Y
7	14655	gi|194375490	N.FLAPELPAVSEFSTSETMGHSADRLAAAFAVSRLEQD.E	Y	60.29	3949.9155	-18.7	988.4677	4	52.48	F18:92156	2	192	228	N
7	14655	gi|194375490	N.FLAPELPAVSEFSTSETMGHSA.D	Y	59.60	2307.0728	15.9	770.0438	3	46.95	F11:91487	3	192	213	N
7	14655	gi|194375490	D.FMYVSQDPKDQLLLGPTYATPK.V	N	58.31	2511.2720	8.1	838.1047	3	39.29	F30:86770	8	326	347	N
7	14655	gi|194375490	N.FLAPELPAVSEFSTSE.T	Y	55.70	1722.8352	20.0	862.4421	2	49.91	F10:82118	4	192	207	N
7	14655	gi|194375490	N.FLAPELPAVSEFSTSETMGHSADRLAAA.F	Y	54.21	2904.3962	5.5	969.1447	3	46.33	F13:91963	8	192	219	N
7	14655	gi|194375490	D.FMYVSQDPKDQLLLGPTYATPKVLEK.A	N	54.11	2980.5620	0.1	746.1479	4	41.35	F31:97167	2	326	351	N
7	14655	gi|194375490	N.FLAPELPAVSEFSTSETM(+15.99).G	Y	52.63	1970.9182	14.3	657.9894	3	49.29	F10:81910	3	192	209	Y
7	14655	gi|194375490	N.FLAPELPAVSEFSTS.E	Y	51.67	1593.7926	9.7	797.9113	2	50.64	F13:93485	15	192	206	N
7	14655	gi|194375490	N.FLAPELPAVSEFSTSETM(+15.99)GHSADR.L	Y	50.76	2594.1958	3.7	865.7424	3	42.02	F12:95174	14	192	215	Y
7	14655	gi|194375490	N.FLAPELPAVSE.F	Y	50.63	1171.6124	-3.6	586.8114	2	42.43	F9:93652	30	192	202	N
7	14655	gi|194375490	D.FMYVSQDPKDQL.L	N	44.20	1469.6860	37.7	735.8780	2	32.80	F10:76120	5	326	337	N
7	14655	gi|194375490	N.FLAPELPAVSEF.S	Y	44.16	1318.6808	9.8	660.3541	2	54.27	F12:99467	5	192	203	N
7	14655	gi|194375490	N.FLAPELPAVSEFSTSETMGHSAD(+21.98).R	Y	41.45	2444.0818	3.6	815.7041	3	46.68	F10:80992	7	192	214	Y
7	14655	gi|194375490	L.IMAEEKALAM(+15.99)G.Y	N	40.08	1178.5675	-16.7	590.2812	2	23.40	F4:75088	3	306	316	Y
7	14655	gi|194375490	L.IMAEEKALAMG.Y	N	39.81	1162.5726	1.1	582.2943	2	28.75	F7:80813	5	306	316	N
7	14655	gi|194375490	N.FLAPELPAVSEFSTSETMGHSADRLAA.A	Y	39.58	2833.3591	32.4	945.4909	3	46.07	F13:91872	1	192	218	N
7	14655	gi|194375490	N.FLAPELPAVSEFSTSE(+21.98)TMGHSAD.R	Y	36.46	2444.0818	9.8	815.7092	3	46.61	F10:80970	5	192	214	Y
7	14655	gi|194375490	D.FMYVSQDPKDQLLL.G	N	35.51	1695.8541	4.2	566.2944	3	44.29	F15:81217	1	326	339	N
7	14655	gi|194375490	N.FLAPELPAVSEFSTSETM(+15.99)GHSADRLAAA.F	Y	33.86	2920.3911	31.2	974.5013	3	43.74	F12:95767	5	192	219	Y
7	14655	gi|194375490	S.FLTDGASAM.L	N	33.53	911.4059	-1.8	456.7094	2	33.05	F9:90352	4	296	304	N
7	14655	gi|194375490	N.FLAPELPAVSEFSTSE(+21.98)TM(+15.99)GHSAD.R	Y	31.09	2460.0767	-2.9	616.0247	4	46.80	F10:81044	4	192	214	Y
7	14655	gi|194375490	E.GLLSDVVPF.K	N	30.15	945.5171	12.3	473.7716	2	54.32	F15:84735	4	245	253	N
7	14655	gi|194375490	A.FIKPYGTVTA.A	N	29.01	1095.5964	-4.4	548.8031	2	27.58	F30:82624	2	282	291	N
7	14655	gi|194375490	D.FMYVSQDPKDQLLLGPTY.A	N	27.71	2114.0393	3.2	705.6893	3	44.16	F18:89230	1	326	343	N
7	14655	gi|194375490	N.FLAPELPAVSEFSTSETMGHSADRLAAAFAVSRLEQDE.Y	Y	27.12	4078.9580	-16.6	1020.7299	4	52.14	F17:86962	2	192	229	N
7	14655	gi|194375490	N.FLAPELPAVSEFSTSETMGH(+15.99)SADR.L	Y	26.14	2594.1958	15.4	865.7526	3	43.88	F10:80017	1	192	215	Y
7	14655	gi|194375490	N.FLAPE(+21.98)LPAVSE.F	Y	23.93	1193.5944	6.3	597.8082	2	47.65	F9:95484	9	192	202	Y
7	14655	gi|194375490	Y.IIFGTVIQEV.K	N	22.43	1117.6383	-13.5	559.8189	2	48.52	F18:90769	3	87	96	N
7	14655	gi|194375490	L.IM(+15.99)AEEKALAMG.Y	N	20.93	1178.5675	-24.4	590.2767	2	24.36	F4:75435	1	306	316	Y
7	14655	gi|194375490	S.FLTDGASAML.I	N	20.55	1024.4899	14.8	513.2598	2	42.52	F11:89935	2	296	305	N
7	14655	gi|194375490	N.FLAPELPAVSEFSTSETM.G	Y	20.51	1954.9233	16.0	978.4846	2	53.23	F11:93668	4	192	209	N
7	14661	gi|194379384	N.FLAPELPAVSEFSTSETMGHSAD.R	Y	87.98	2422.0999	4.9	808.3779	3	46.36	F10:80890	83	201	223	N
7	14661	gi|194379384	N.FLAPELPAVSEFSTSETMGHSADR.L	Y	65.58	2578.2009	-1.6	860.4062	3	43.60	F12:95716	16	201	224	N
7	14661	gi|194379384	N.FLAPELPAVSEFSTSETM(+15.99)GHSAD.R	Y	61.49	2438.0947	11.5	813.7148	3	44.40	F10:80197	43	201	223	Y
7	14661	gi|194379384	N.FLAPELPAVSEFSTSETMGHSADRLAAAFAVSRLEQD.E	Y	60.29	3949.9155	-18.7	988.4677	4	52.48	F18:92156	2	201	237	N
7	14661	gi|194379384	N.FLAPELPAVSEFSTSETMGHSA.D	Y	59.60	2307.0728	15.9	770.0438	3	46.95	F11:91487	3	201	222	N
7	14661	gi|194379384	D.FMYVSQDPKDQLLLGPTYATPK.V	N	58.31	2511.2720	8.1	838.1047	3	39.29	F30:86770	8	335	356	N
7	14661	gi|194379384	N.FLAPELPAVSEFSTSE.T	Y	55.70	1722.8352	20.0	862.4421	2	49.91	F10:82118	4	201	216	N
7	14661	gi|194379384	N.FLAPELPAVSEFSTSETMGHSADRLAAA.F	Y	54.21	2904.3962	5.5	969.1447	3	46.33	F13:91963	8	201	228	N
7	14661	gi|194379384	D.FMYVSQDPKDQLLLGPTYATPKVLEK.A	N	54.11	2980.5620	0.1	746.1479	4	41.35	F31:97167	2	335	360	N
7	14661	gi|194379384	N.FLAPELPAVSEFSTSETM(+15.99).G	Y	52.63	1970.9182	14.3	657.9894	3	49.29	F10:81910	3	201	218	Y
7	14661	gi|194379384	N.FLAPELPAVSEFSTS.E	Y	51.67	1593.7926	9.7	797.9113	2	50.64	F13:93485	15	201	215	N
7	14661	gi|194379384	N.FLAPELPAVSEFSTSETM(+15.99)GHSADR.L	Y	50.76	2594.1958	3.7	865.7424	3	42.02	F12:95174	14	201	224	Y
7	14661	gi|194379384	N.FLAPELPAVSE.F	Y	50.63	1171.6124	-3.6	586.8114	2	42.43	F9:93652	30	201	211	N
7	14661	gi|194379384	D.FMYVSQDPKDQL.L	N	44.20	1469.6860	37.7	735.8780	2	32.80	F10:76120	5	335	346	N
7	14661	gi|194379384	N.FLAPELPAVSEF.S	Y	44.16	1318.6808	9.8	660.3541	2	54.27	F12:99467	5	201	212	N
7	14661	gi|194379384	N.FLAPELPAVSEFSTSETMGHSAD(+21.98).R	Y	41.45	2444.0818	3.6	815.7041	3	46.68	F10:80992	7	201	223	Y
7	14661	gi|194379384	L.IMAEEKALAM(+15.99)G.Y	N	40.08	1178.5675	-16.7	590.2812	2	23.40	F4:75088	3	315	325	Y
7	14661	gi|194379384	L.IMAEEKALAMG.Y	N	39.81	1162.5726	1.1	582.2943	2	28.75	F7:80813	5	315	325	N
7	14661	gi|194379384	N.FLAPELPAVSEFSTSETMGHSADRLAA.A	Y	39.58	2833.3591	32.4	945.4909	3	46.07	F13:91872	1	201	227	N
7	14661	gi|194379384	N.FLAPELPAVSEFSTSE(+21.98)TMGHSAD.R	Y	36.46	2444.0818	9.8	815.7092	3	46.61	F10:80970	5	201	223	Y
7	14661	gi|194379384	D.FMYVSQDPKDQLLL.G	N	35.51	1695.8541	4.2	566.2944	3	44.29	F15:81217	1	335	348	N
7	14661	gi|194379384	N.FLAPELPAVSEFSTSETM(+15.99)GHSADRLAAA.F	Y	33.86	2920.3911	31.2	974.5013	3	43.74	F12:95767	5	201	228	Y
7	14661	gi|194379384	S.FLTDGASAM.L	N	33.53	911.4059	-1.8	456.7094	2	33.05	F9:90352	4	305	313	N
7	14661	gi|194379384	N.FLAPELPAVSEFSTSE(+21.98)TM(+15.99)GHSAD.R	Y	31.09	2460.0767	-2.9	616.0247	4	46.80	F10:81044	4	201	223	Y
7	14661	gi|194379384	E.GLLSDVVPF.K	N	30.15	945.5171	12.3	473.7716	2	54.32	F15:84735	4	254	262	N
7	14661	gi|194379384	A.FIKPYGTVTA.A	N	29.01	1095.5964	-4.4	548.8031	2	27.58	F30:82624	2	291	300	N
7	14661	gi|194379384	D.FMYVSQDPKDQLLLGPTY.A	N	27.71	2114.0393	3.2	705.6893	3	44.16	F18:89230	1	335	352	N
7	14661	gi|194379384	N.FLAPELPAVSEFSTSETMGHSADRLAAAFAVSRLEQDE.Y	Y	27.12	4078.9580	-16.6	1020.7299	4	52.14	F17:86962	2	201	238	N
7	14661	gi|194379384	N.FLAPELPAVSEFSTSETMGH(+15.99)SADR.L	Y	26.14	2594.1958	15.4	865.7526	3	43.88	F10:80017	1	201	224	Y
7	14661	gi|194379384	N.FLAPE(+21.98)LPAVSE.F	Y	23.93	1193.5944	6.3	597.8082	2	47.65	F9:95484	9	201	211	Y
7	14661	gi|194379384	Y.IIFGTVIQEV.K	N	22.43	1117.6383	-13.5	559.8189	2	48.52	F18:90769	3	96	105	N
7	14661	gi|194379384	L.IM(+15.99)AEEKALAMG.Y	N	20.93	1178.5675	-24.4	590.2767	2	24.36	F4:75435	1	315	325	Y
7	14661	gi|194379384	S.FLTDGASAML.I	N	20.55	1024.4899	14.8	513.2598	2	42.52	F11:89935	2	305	314	N
7	14661	gi|194379384	N.FLAPELPAVSEFSTSETM.G	Y	20.51	1954.9233	16.0	978.4846	2	53.23	F11:93668	4	201	218	N
7	14662	gi|4504327	N.FLAPELPAVSEFSTSETMGHSAD.R	Y	87.98	2422.0999	4.9	808.3779	3	46.36	F10:80890	83	206	228	N
7	14662	gi|4504327	N.FLAPELPAVSEFSTSETMGHSADR.L	Y	65.58	2578.2009	-1.6	860.4062	3	43.60	F12:95716	16	206	229	N
7	14662	gi|4504327	N.FLAPELPAVSEFSTSETM(+15.99)GHSAD.R	Y	61.49	2438.0947	11.5	813.7148	3	44.40	F10:80197	43	206	228	Y
7	14662	gi|4504327	N.FLAPELPAVSEFSTSETMGHSADRLAAAFAVSRLEQD.E	Y	60.29	3949.9155	-18.7	988.4677	4	52.48	F18:92156	2	206	242	N
7	14662	gi|4504327	N.FLAPELPAVSEFSTSETMGHSA.D	Y	59.60	2307.0728	15.9	770.0438	3	46.95	F11:91487	3	206	227	N
7	14662	gi|4504327	D.FMYVSQDPKDQLLLGPTYATPK.V	N	58.31	2511.2720	8.1	838.1047	3	39.29	F30:86770	8	340	361	N
7	14662	gi|4504327	N.FLAPELPAVSEFSTSE.T	Y	55.70	1722.8352	20.0	862.4421	2	49.91	F10:82118	4	206	221	N
7	14662	gi|4504327	N.FLAPELPAVSEFSTSETMGHSADRLAAA.F	Y	54.21	2904.3962	5.5	969.1447	3	46.33	F13:91963	8	206	233	N
7	14662	gi|4504327	D.FMYVSQDPKDQLLLGPTYATPKVLEK.A	N	54.11	2980.5620	0.1	746.1479	4	41.35	F31:97167	2	340	365	N
7	14662	gi|4504327	N.FLAPELPAVSEFSTSETM(+15.99).G	Y	52.63	1970.9182	14.3	657.9894	3	49.29	F10:81910	3	206	223	Y
7	14662	gi|4504327	N.FLAPELPAVSEFSTS.E	Y	51.67	1593.7926	9.7	797.9113	2	50.64	F13:93485	15	206	220	N
7	14662	gi|4504327	N.FLAPELPAVSEFSTSETM(+15.99)GHSADR.L	Y	50.76	2594.1958	3.7	865.7424	3	42.02	F12:95174	14	206	229	Y
7	14662	gi|4504327	N.FLAPELPAVSE.F	Y	50.63	1171.6124	-3.6	586.8114	2	42.43	F9:93652	30	206	216	N
7	14662	gi|4504327	D.FMYVSQDPKDQL.L	N	44.20	1469.6860	37.7	735.8780	2	32.80	F10:76120	5	340	351	N
7	14662	gi|4504327	N.FLAPELPAVSEF.S	Y	44.16	1318.6808	9.8	660.3541	2	54.27	F12:99467	5	206	217	N
7	14662	gi|4504327	N.FLAPELPAVSEFSTSETMGHSAD(+21.98).R	Y	41.45	2444.0818	3.6	815.7041	3	46.68	F10:80992	7	206	228	Y
7	14662	gi|4504327	L.IMAEEKALAM(+15.99)G.Y	N	40.08	1178.5675	-16.7	590.2812	2	23.40	F4:75088	3	320	330	Y
7	14662	gi|4504327	L.IMAEEKALAMG.Y	N	39.81	1162.5726	1.1	582.2943	2	28.75	F7:80813	5	320	330	N
7	14662	gi|4504327	N.FLAPELPAVSEFSTSETMGHSADRLAA.A	Y	39.58	2833.3591	32.4	945.4909	3	46.07	F13:91872	1	206	232	N
7	14662	gi|4504327	N.FLAPELPAVSEFSTSE(+21.98)TMGHSAD.R	Y	36.46	2444.0818	9.8	815.7092	3	46.61	F10:80970	5	206	228	Y
7	14662	gi|4504327	D.FMYVSQDPKDQLLL.G	N	35.51	1695.8541	4.2	566.2944	3	44.29	F15:81217	1	340	353	N
7	14662	gi|4504327	N.FLAPELPAVSEFSTSETM(+15.99)GHSADRLAAA.F	Y	33.86	2920.3911	31.2	974.5013	3	43.74	F12:95767	5	206	233	Y
7	14662	gi|4504327	S.FLTDGASAM.L	N	33.53	911.4059	-1.8	456.7094	2	33.05	F9:90352	4	310	318	N
7	14662	gi|4504327	N.FLAPELPAVSEFSTSE(+21.98)TM(+15.99)GHSAD.R	Y	31.09	2460.0767	-2.9	616.0247	4	46.80	F10:81044	4	206	228	Y
7	14662	gi|4504327	E.GLLSDVVPF.K	N	30.15	945.5171	12.3	473.7716	2	54.32	F15:84735	4	259	267	N
7	14662	gi|4504327	A.FIKPYGTVTA.A	N	29.01	1095.5964	-4.4	548.8031	2	27.58	F30:82624	2	296	305	N
7	14662	gi|4504327	D.FMYVSQDPKDQLLLGPTY.A	N	27.71	2114.0393	3.2	705.6893	3	44.16	F18:89230	1	340	357	N
7	14662	gi|4504327	N.FLAPELPAVSEFSTSETMGHSADRLAAAFAVSRLEQDE.Y	Y	27.12	4078.9580	-16.6	1020.7299	4	52.14	F17:86962	2	206	243	N
7	14662	gi|4504327	N.FLAPELPAVSEFSTSETMGH(+15.99)SADR.L	Y	26.14	2594.1958	15.4	865.7526	3	43.88	F10:80017	1	206	229	Y
7	14662	gi|4504327	N.FLAPE(+21.98)LPAVSE.F	Y	23.93	1193.5944	6.3	597.8082	2	47.65	F9:95484	9	206	216	Y
7	14662	gi|4504327	Y.IIFGTVIQEV.K	N	22.43	1117.6383	-13.5	559.8189	2	48.52	F18:90769	3	101	110	N
7	14662	gi|4504327	L.IM(+15.99)AEEKALAMG.Y	N	20.93	1178.5675	-24.4	590.2767	2	24.36	F4:75435	1	320	330	Y
7	14662	gi|4504327	S.FLTDGASAML.I	N	20.55	1024.4899	14.8	513.2598	2	42.52	F11:89935	2	310	319	N
7	14662	gi|4504327	N.FLAPELPAVSEFSTSETM.G	Y	20.51	1954.9233	16.0	978.4846	2	53.23	F11:93668	4	206	223	N
18	14331	gi|66933016	L.PIVNEDDELVAIIARTDLK.K	N	77.85	2123.1472	14.7	708.7334	3	48.87	F11:92160	13	210	228	N
18	14331	gi|66933016	L.PIVNEDDELVAIIARTD.L	N	65.49	1881.9683	0.2	941.9916	2	48.55	F6:88056	7	210	226	N
18	14331	gi|66933016	L.PIVNEDDELVAIIARTDL.K	N	64.06	1995.0524	-14.1	998.5193	2	56.82	F8:93709	8	210	227	N
18	14331	gi|66933016	L.PIVNEDDE(+21.98)LVAIIA.R	N	59.31	1531.7745	-27.1	766.8738	2	50.14	F4:84473	3	210	223	Y
18	14331	gi|66933016	P.IVNEDDELVAIIARTDLK.K	N	57.77	2026.0946	13.5	676.3813	3	47.28	F11:91604	23	211	228	N
18	14331	gi|66933016	P.IVNEDDELVAIIARTD.L	N	57.17	1784.9155	8.5	893.4727	2	47.00	F5:74462	15	211	226	N
18	14331	gi|66933016	P.IVNEDDELVAIIARTDLKK.N	N	56.13	2154.1895	4.2	539.5569	4	42.70	F13:90697	8	211	229	N
18	14331	gi|66933016	L.PIVNEDDE(+21.98)LVA.I	N	53.06	1234.5693	-7.7	618.2872	2	32.68	F2:78440	3	210	220	Y
18	14331	gi|66933016	P.IVNEDDELVAIIARTDL.K	N	51.36	1897.9996	2.7	950.0096	2	55.28	F7:90120	5	211	227	N
18	14331	gi|66933016	L.PIVNEDDE(+21.98)LVAII.A	N	50.36	1460.7374	-27.8	731.3557	2	50.69	F3:86374	4	210	222	Y
18	14331	gi|66933016	L.PIVNEDD(+21.98)ELVAII.A	N	47.80	1460.7374	-17.6	731.3632	2	50.74	F3:86393	1	210	222	Y
18	14331	gi|66933016	K.NLIDAGVDALRVG.M	N	47.24	1311.7146	6.0	656.8685	2	44.03	F13:91163	6	312	324	N
18	14331	gi|66933016	P.IVNEDDE(+21.98)LVAIIA.R	N	44.59	1434.7218	-14.9	718.3575	2	48.56	F3:85549	6	211	223	Y
18	14331	gi|66933016	P.VIADGGIQNV.G	Y	44.49	984.5240	5.1	493.2718	2	27.46	F5:67605	3	361	370	N
18	14331	gi|66933016	L.PIVNEDDELVAIIARTDLKK.N	N	44.25	2251.2422	2.8	563.8194	4	43.56	F15:80969	1	210	229	N
18	14331	gi|66933016	D.PVVLSPKDRVRDVFEAK.A	N	40.08	1954.0999	2.8	489.5336	4	30.36	F31:93295	10	118	134	N
18	14331	gi|66933016	M.A(+42.01)DYLISGGTSYVPDD.G	N	39.89	1613.7097	5.3	807.8664	2	47.78	F5:74737	5	2	16	Y
18	14331	gi|66933016	L.PIVNE(+21.98)DDELVAII.A	N	37.13	1460.7374	-32.8	731.3521	2	50.86	F4:84724	1	210	222	Y
18	14331	gi|66933016	D.PVVLSPKDR.V	N	35.13	1009.5920	-1.2	337.5375	3	20.28	F18:80824	11	118	126	N
18	14331	gi|66933016	L.PIVNEDDELVAIIA.R	N	34.68	1509.7926	-1.8	504.2706	3	50.23	F4:84504	14	210	223	N
18	14331	gi|66933016	K.NLIDAGVDALRV.G	N	34.17	1254.6931	4.5	628.3566	2	45.39	F13:91641	8	312	323	N
18	14331	gi|66933016	G.SIHKFVPYL.I	Y	32.80	1102.6174	16.4	552.3250	2	32.91	F33:78528	8	452	460	N
18	14331	gi|66933016	D.PVVLSPKD.R	N	32.60	853.4909	-2.7	427.7516	2	22.78	F11:82992	8	118	125	N
18	14331	gi|66933016	P.IVNEDD(+21.98)ELVA.I	N	30.70	1137.5166	-24.9	569.7514	2	28.17	F2:76878	1	211	220	Y
18	14331	gi|66933016	D.PVVLSPKDRVRDVFEAKA.R	N	29.50	2025.1370	2.5	507.2928	4	31.21	F31:93600	3	118	135	N
18	14331	gi|66933016	R.FGVPVIADGGIQ.N	Y	29.31	1171.6237	0.6	586.8195	2	43.13	F12:95559	1	357	368	N
18	14331	gi|66933016	D.PVVLSPK.D	N	28.35	738.4639	6.2	370.2415	2	21.72	F19:84253	3	118	124	N
18	14331	gi|66933016	L.PIVNEDDELVAII.A	N	28.18	1438.7555	-10.8	720.3773	2	50.68	F3:86373	10	210	222	N
18	14331	gi|66933016	D.PVVLSPKDRVRDVFEA.K	N	27.73	1826.0050	11.6	457.5138	4	30.82	F17:79472	13	118	133	N
18	14331	gi|66933016	K.IKVAQGVSGAVQD.K	Y	27.70	1270.6881	-29.1	636.3328	2	22.40	F8:81614	1	437	449	N
18	14331	gi|66933016	P.IVNEDDELVAIIA.R	N	25.00	1412.7399	-7.9	707.3716	2	48.16	F3:85408	11	211	223	N
18	14331	gi|66933016	L.PIVNEDDELVA.I	N	23.23	1212.5874	-2.7	607.2993	2	32.53	F2:78397	6	210	220	N
18	14331	gi|66933016	I.VNEDDELVAIIA.R	N	22.88	1299.6558	-11.9	650.8275	2	46.90	F2:83541	3	212	223	N
18	14331	gi|66933016	P.IVN(+.98)EDDELVAIIARTDLKKN.R	N	22.57	2269.2166	8.5	568.3162	4	42.45	F13:90612	2	211	230	Y
18	14331	gi|66933016	A.MMYSGELKFEK.R	N	22.43	1361.6359	11.4	454.8911	3	30.32	F14:84599	1	482	492	N
18	14331	gi|66933016	P.IVN(+.98)EDDELVAIIARTDLKK.N	N	20.92	2155.1736	22.0	539.8125	4	41.76	F14:88625	1	211	229	Y
18	14331	gi|66933016	K.K(+42.01)YEQ(+.98)GFIT.D	N	19.79	1027.4862	7.0	514.7540	2	45.59	F6:87014	3	109	116	Y
18	14331	gi|66933016	P.VVLSPKDR.V	N	19.58	912.5392	-1.2	457.2764	2	19.62	F17:75492	2	119	126	N
18	14331	gi|66933016	P.IVNEDDELVAII.A	N	19.29	1341.7028	-8.4	671.8530	2	49.08	F2:84298	5	211	222	N
18	14332	gi|307066	L.PIVNEDDELVAIIARTDLK.K	N	77.85	2123.1472	14.7	708.7334	3	48.87	F11:92160	13	210	228	N
18	14332	gi|307066	L.PIVNEDDELVAIIARTD.L	N	65.49	1881.9683	0.2	941.9916	2	48.55	F6:88056	7	210	226	N
18	14332	gi|307066	L.PIVNEDDELVAIIARTDL.K	N	64.06	1995.0524	-14.1	998.5193	2	56.82	F8:93709	8	210	227	N
18	14332	gi|307066	L.PIVNEDDE(+21.98)LVAIIA.R	N	59.31	1531.7745	-27.1	766.8738	2	50.14	F4:84473	3	210	223	Y
18	14332	gi|307066	P.IVNEDDELVAIIARTDLK.K	N	57.77	2026.0946	13.5	676.3813	3	47.28	F11:91604	23	211	228	N
18	14332	gi|307066	P.IVNEDDELVAIIARTD.L	N	57.17	1784.9155	8.5	893.4727	2	47.00	F5:74462	15	211	226	N
18	14332	gi|307066	P.IVNEDDELVAIIARTDLKK.N	N	56.13	2154.1895	4.2	539.5569	4	42.70	F13:90697	8	211	229	N
18	14332	gi|307066	L.PIVNEDDE(+21.98)LVA.I	N	53.06	1234.5693	-7.7	618.2872	2	32.68	F2:78440	3	210	220	Y
18	14332	gi|307066	P.IVNEDDELVAIIARTDL.K	N	51.36	1897.9996	2.7	950.0096	2	55.28	F7:90120	5	211	227	N
18	14332	gi|307066	L.PIVNEDDE(+21.98)LVAII.A	N	50.36	1460.7374	-27.8	731.3557	2	50.69	F3:86374	4	210	222	Y
18	14332	gi|307066	L.PIVNEDD(+21.98)ELVAII.A	N	47.80	1460.7374	-17.6	731.3632	2	50.74	F3:86393	1	210	222	Y
18	14332	gi|307066	K.NLIDAGVDALRVG.M	N	47.24	1311.7146	6.0	656.8685	2	44.03	F13:91163	6	312	324	N
18	14332	gi|307066	P.IVNEDDE(+21.98)LVAIIA.R	N	44.59	1434.7218	-14.9	718.3575	2	48.56	F3:85549	6	211	223	Y
18	14332	gi|307066	P.VIADGGIQNV.G	Y	44.49	984.5240	5.1	493.2718	2	27.46	F5:67605	3	361	370	N
18	14332	gi|307066	L.PIVNEDDELVAIIARTDLKK.N	N	44.25	2251.2422	2.8	563.8194	4	43.56	F15:80969	1	210	229	N
18	14332	gi|307066	D.PVVLSPKDRVRDVFEAK.A	N	40.08	1954.0999	2.8	489.5336	4	30.36	F31:93295	10	118	134	N
18	14332	gi|307066	M.A(+42.01)DYLISGGTSYVPDD.G	N	39.89	1613.7097	5.3	807.8664	2	47.78	F5:74737	5	2	16	Y
18	14332	gi|307066	L.PIVNE(+21.98)DDELVAII.A	N	37.13	1460.7374	-32.8	731.3521	2	50.86	F4:84724	1	210	222	Y
18	14332	gi|307066	D.PVVLSPKDR.V	N	35.13	1009.5920	-1.2	337.5375	3	20.28	F18:80824	11	118	126	N
18	14332	gi|307066	L.PIVNEDDELVAIIA.R	N	34.68	1509.7926	-1.8	504.2706	3	50.23	F4:84504	14	210	223	N
18	14332	gi|307066	K.NLIDAGVDALRV.G	N	34.17	1254.6931	4.5	628.3566	2	45.39	F13:91641	8	312	323	N
18	14332	gi|307066	G.SIHKFVPYL.I	Y	32.80	1102.6174	16.4	552.3250	2	32.91	F33:78528	8	452	460	N
18	14332	gi|307066	D.PVVLSPKD.R	N	32.60	853.4909	-2.7	427.7516	2	22.78	F11:82992	8	118	125	N
18	14332	gi|307066	P.IVNEDD(+21.98)ELVA.I	N	30.70	1137.5166	-24.9	569.7514	2	28.17	F2:76878	1	211	220	Y
18	14332	gi|307066	D.PVVLSPKDRVRDVFEAKA.R	N	29.50	2025.1370	2.5	507.2928	4	31.21	F31:93600	3	118	135	N
18	14332	gi|307066	R.FGVPVIADGGIQ.N	Y	29.31	1171.6237	0.6	586.8195	2	43.13	F12:95559	1	357	368	N
18	14332	gi|307066	D.PVVLSPK.D	N	28.35	738.4639	6.2	370.2415	2	21.72	F19:84253	3	118	124	N
18	14332	gi|307066	L.PIVNEDDELVAII.A	N	28.18	1438.7555	-10.8	720.3773	2	50.68	F3:86373	10	210	222	N
18	14332	gi|307066	D.PVVLSPKDRVRDVFEA.K	N	27.73	1826.0050	11.6	457.5138	4	30.82	F17:79472	13	118	133	N
18	14332	gi|307066	K.IKVAQGVSGAVQD.K	Y	27.70	1270.6881	-29.1	636.3328	2	22.40	F8:81614	1	437	449	N
18	14332	gi|307066	P.IVNEDDELVAIIA.R	N	25.00	1412.7399	-7.9	707.3716	2	48.16	F3:85408	11	211	223	N
18	14332	gi|307066	L.PIVNEDDELVA.I	N	23.23	1212.5874	-2.7	607.2993	2	32.53	F2:78397	6	210	220	N
18	14332	gi|307066	I.VNEDDELVAIIA.R	N	22.88	1299.6558	-11.9	650.8275	2	46.90	F2:83541	3	212	223	N
18	14332	gi|307066	P.IVN(+.98)EDDELVAIIARTDLKKN.R	N	22.57	2269.2166	8.5	568.3162	4	42.45	F13:90612	2	211	230	Y
18	14332	gi|307066	A.MMYSGELKFEK.R	N	22.43	1361.6359	11.4	454.8911	3	30.32	F14:84599	1	482	492	N
18	14332	gi|307066	P.IVN(+.98)EDDELVAIIARTDLKK.N	N	20.92	2155.1736	22.0	539.8125	4	41.76	F14:88625	1	211	229	Y
18	14332	gi|307066	K.K(+42.01)YEQ(+.98)GFIT.D	N	19.79	1027.4862	7.0	514.7540	2	45.59	F6:87014	3	109	116	Y
18	14332	gi|307066	P.VVLSPKDR.V	N	19.58	912.5392	-1.2	457.2764	2	19.62	F17:75492	2	119	126	N
18	14332	gi|307066	P.IVNEDDELVAII.A	N	19.29	1341.7028	-8.4	671.8530	2	49.08	F2:84298	5	211	222	N
21	14896	gi|221039474	L.PIVNEDDELVAIIARTDLK.K	N	77.85	2123.1472	14.7	708.7334	3	48.87	F11:92160	13	210	228	N
21	14896	gi|221039474	L.PIVNEDDELVAIIARTD.L	N	65.49	1881.9683	0.2	941.9916	2	48.55	F6:88056	7	210	226	N
21	14896	gi|221039474	L.PIVNEDDELVAIIARTDL.K	N	64.06	1995.0524	-14.1	998.5193	2	56.82	F8:93709	8	210	227	N
21	14896	gi|221039474	L.PIVNEDDE(+21.98)LVAIIA.R	N	59.31	1531.7745	-27.1	766.8738	2	50.14	F4:84473	3	210	223	Y
21	14896	gi|221039474	P.IVNEDDELVAIIARTDLK.K	N	57.77	2026.0946	13.5	676.3813	3	47.28	F11:91604	23	211	228	N
21	14896	gi|221039474	P.IVNEDDELVAIIARTD.L	N	57.17	1784.9155	8.5	893.4727	2	47.00	F5:74462	15	211	226	N
21	14896	gi|221039474	P.IVNEDDELVAIIARTDLKK.N	N	56.13	2154.1895	4.2	539.5569	4	42.70	F13:90697	8	211	229	N
21	14896	gi|221039474	L.PIVNEDDE(+21.98)LVA.I	N	53.06	1234.5693	-7.7	618.2872	2	32.68	F2:78440	3	210	220	Y
21	14896	gi|221039474	P.IVNEDDELVAIIARTDL.K	N	51.36	1897.9996	2.7	950.0096	2	55.28	F7:90120	5	211	227	N
21	14896	gi|221039474	L.PIVNEDDE(+21.98)LVAII.A	N	50.36	1460.7374	-27.8	731.3557	2	50.69	F3:86374	4	210	222	Y
21	14896	gi|221039474	L.PIVNEDD(+21.98)ELVAII.A	N	47.80	1460.7374	-17.6	731.3632	2	50.74	F3:86393	1	210	222	Y
21	14896	gi|221039474	K.NLIDAGVDALRVG.M	N	47.24	1311.7146	6.0	656.8685	2	44.03	F13:91163	6	312	324	N
21	14896	gi|221039474	P.IVNEDDE(+21.98)LVAIIA.R	N	44.59	1434.7218	-14.9	718.3575	2	48.56	F3:85549	6	211	223	Y
21	14896	gi|221039474	L.PIVNEDDELVAIIARTDLKK.N	N	44.25	2251.2422	2.8	563.8194	4	43.56	F15:80969	1	210	229	N
21	14896	gi|221039474	D.PVVLSPKDRVRDVFEAK.A	N	40.08	1954.0999	2.8	489.5336	4	30.36	F31:93295	10	118	134	N
21	14896	gi|221039474	M.A(+42.01)DYLISGGTSYVPDD.G	N	39.89	1613.7097	5.3	807.8664	2	47.78	F5:74737	5	2	16	Y
21	14896	gi|221039474	L.PIVNE(+21.98)DDELVAII.A	N	37.13	1460.7374	-32.8	731.3521	2	50.86	F4:84724	1	210	222	Y
21	14896	gi|221039474	D.PVVLSPKDR.V	N	35.13	1009.5920	-1.2	337.5375	3	20.28	F18:80824	11	118	126	N
21	14896	gi|221039474	L.PIVNEDDELVAIIA.R	N	34.68	1509.7926	-1.8	504.2706	3	50.23	F4:84504	14	210	223	N
21	14896	gi|221039474	K.NLIDAGVDALRV.G	N	34.17	1254.6931	4.5	628.3566	2	45.39	F13:91641	8	312	323	N
21	14896	gi|221039474	D.PVVLSPKD.R	N	32.60	853.4909	-2.7	427.7516	2	22.78	F11:82992	8	118	125	N
21	14896	gi|221039474	P.IVNEDD(+21.98)ELVA.I	N	30.70	1137.5166	-24.9	569.7514	2	28.17	F2:76878	1	211	220	Y
21	14896	gi|221039474	D.PVVLSPKDRVRDVFEAKA.R	N	29.50	2025.1370	2.5	507.2928	4	31.21	F31:93600	3	118	135	N
21	14896	gi|221039474	D.PVVLSPK.D	N	28.35	738.4639	6.2	370.2415	2	21.72	F19:84253	3	118	124	N
21	14896	gi|221039474	L.PIVNEDDELVAII.A	N	28.18	1438.7555	-10.8	720.3773	2	50.68	F3:86373	10	210	222	N
21	14896	gi|221039474	D.PVVLSPKDRVRDVFEA.K	N	27.73	1826.0050	11.6	457.5138	4	30.82	F17:79472	13	118	133	N
21	14896	gi|221039474	P.IVNEDDELVAIIA.R	N	25.00	1412.7399	-7.9	707.3716	2	48.16	F3:85408	11	211	223	N
21	14896	gi|221039474	L.PIVNEDDELVA.I	N	23.23	1212.5874	-2.7	607.2993	2	32.53	F2:78397	6	210	220	N
21	14896	gi|221039474	I.VNEDDELVAIIA.R	N	22.88	1299.6558	-11.9	650.8275	2	46.90	F2:83541	3	212	223	N
21	14896	gi|221039474	P.IVN(+.98)EDDELVAIIARTDLKKN.R	N	22.57	2269.2166	8.5	568.3162	4	42.45	F13:90612	2	211	230	Y
21	14896	gi|221039474	P.IVN(+.98)EDDELVAIIARTDLKK.N	N	20.92	2155.1736	22.0	539.8125	4	41.76	F14:88625	1	211	229	Y
21	14896	gi|221039474	K.K(+42.01)YEQ(+.98)GFIT.D	N	19.79	1027.4862	7.0	514.7540	2	45.59	F6:87014	3	109	116	Y
21	14896	gi|221039474	P.VVLSPKDR.V	N	19.58	912.5392	-1.2	457.2764	2	19.62	F17:75492	2	119	126	N
21	14896	gi|221039474	P.IVNEDDELVAII.A	N	19.29	1341.7028	-8.4	671.8530	2	49.08	F2:84298	5	211	222	N
4	14204	gi|4503483	K.GLKEGIPALDNFLDKL	Y	67.71	1741.9614	3.7	581.6632	3	54.16	F18:92742	30	843	858	N
4	14204	gi|4503483	D.GLAEDIDKGEVSARQEL.K	Y	66.62	1828.9166	-1.1	610.6455	3	34.79	F2:79178	1	612	628	N
4	14204	gi|4503483	G.HVFEESQVAGTPMFVV.K	Y	59.52	1775.8552	10.9	888.9446	2	43.09	F10:79740	6	769	784	N
4	14204	gi|4503483	D.GLAEDIDKGEVSA.R	Y	55.26	1302.6302	-5.6	652.3187	2	28.45	F2:76976	2	612	624	N
4	14204	gi|4503483	R.TILMMGRYVEPIED.V	Y	53.69	1665.8105	15.2	833.9252	2	41.32	F10:79113	1	450	463	N
4	14204	gi|4503483	D.PVLGTVGFGSGLHGWAFT.L	Y	50.54	1801.9152	0.3	901.9651	2	51.17	F38:96168	2	207	224	N
4	14204	gi|4503483	E.LLYEGPPDDEAAMGI.K	Y	49.55	1589.7283	-10.7	795.8629	2	42.63	F2:82052	12	371	385	N
4	14204	gi|4503483	R.YLAEKYEWDVAEA.R	Y	49.15	1585.7300	-16.5	793.8592	2	36.25	F4:79619	4	634	646	N
4	14204	gi|4503483	E.LLYEGPPDDEAAM(+15.99)GI.K	Y	48.02	1605.7231	-12.8	803.8586	2	36.64	F2:79820	3	371	385	Y
4	14204	gi|4503483	R.YLAEKYEWDV.A	Y	45.99	1314.6132	7.9	658.3190	2	36.84	F6:83948	6	634	643	N
4	14204	gi|4503483	G.HVFEESQVAGTPM.F	Y	44.81	1430.6500	-12.6	716.3233	2	27.43	F4:76516	5	769	781	N
4	14204	gi|4503483	N.IMIDPVLGTVGF.G	Y	44.25	1260.6787	16.1	631.3568	2	55.92	F18:93369	2	203	214	N
4	14204	gi|4503483	E.LLYEGPPDDE(+21.98)AAMGI.K	Y	43.93	1611.7102	-19.2	806.8469	2	42.84	F3:83552	2	371	385	Y
4	14204	gi|4503483	Q.YLNEIKDSVVAG.F	Y	42.36	1306.6769	4.8	654.3489	2	28.69	F10:74679	2	671	682	N
4	14204	gi|4503483	E.LLYEGPPDDEAAMGIK.S	Y	40.51	1717.8232	-18.6	859.9030	2	34.17	F4:78887	11	371	386	N
4	14204	gi|4503483	D.GLAEDIDKGEV.S	Y	38.73	1144.5612	-2.7	573.2863	2	29.49	F2:77339	1	612	622	N
4	14204	gi|4503483	P.VLGTVGFGSGL.H	Y	37.79	1005.5494	-4.8	503.7796	2	41.94	F28:73837	1	208	218	N
4	14204	gi|4503483	K.GLKEGIPALD.N	Y	37.70	1011.5600	-3.3	506.7856	2	30.99	F6:81891	2	843	852	N
4	14204	gi|4503483	N.ILTDITKGV.Q	Y	37.16	958.5699	6.3	480.2952	2	31.25	F40:94854	62	661	669	N
4	14204	gi|4503483	S.GLHGW(+15.99)AFTL.K	Y	36.40	1016.5079	-5.4	509.2585	2	43.68	F18:89065	30	217	225	Y
4	14204	gi|4503483	D.PVLGTVGFGSGLH(+15.99)GW(+15.99)AFTL.K	Y	36.36	1946.9890	17.0	650.0146	3	55.15	F40:103850	3	207	225	Y
4	14204	gi|4503483	V.GLVGVDQFL.V	Y	36.23	946.5123	-17.4	474.2552	2	49.65	F12:97847	3	471	479	N
4	14204	gi|4503483	D.ALLQMITIHL.P	Y	35.93	1151.6736	-15.6	576.8351	2	53.32	F35:96654	4	349	358	N
4	14204	gi|4503483	N.IMIDPVLGTVG.F	Y	35.45	1113.6104	9.5	557.8177	2	44.27	F14:89503	3	203	213	N
4	14204	gi|4503483	A.KLIEKLDIKL.D	Y	34.69	1211.7853	4.9	404.9377	3	30.96	F28:69969	53	314	323	N
4	14204	gi|4503483	Q.FLVKTGTITT.F	Y	34.46	1079.6227	0.9	540.8191	2	30.88	F31:93480	2	478	487	N
4	14204	gi|4503483	G.FLINLIDSPGHVD.F	Y	34.22	1438.7456	11.0	720.3880	2	45.43	F15:81615	4	98	110	N
4	14204	gi|4503483	G.LVGVDQFLV.K	Y	33.57	988.5593	-4.7	495.2846	2	49.07	F17:85887	6	472	480	N
4	14204	gi|4503483	E.LLYEGPPDDEAAM(+15.99)GIK.S	Y	33.10	1733.8181	-10.3	867.9074	2	29.60	F3:78908	3	371	386	Y
4	14204	gi|4503483	D.PVLGTVGFGSGLHG.W	Y	32.07	1296.6826	-14.2	649.3394	2	37.57	F31:95835	1	207	220	N
4	14204	gi|4503483	Q.YLNEIKDSVVA.G	Y	31.53	1249.6554	-25.6	625.8190	2	30.47	F9:89442	3	671	681	N
4	14204	gi|4503483	G.HVFEESQVAGTPM(+15.99).F	Y	30.65	1446.6449	-13.1	724.3203	2	22.16	F3:76280	2	769	781	Y
4	14204	gi|4503483	D.PFDNSSRPSQVVAETRK.R	Y	30.37	1916.9703	-7.5	480.2462	4	19.15	F15:72343	1	824	840	N
4	14204	gi|4503483	I.TTFEHAHNMRV.M	Y	29.85	1341.6248	0.8	448.2159	3	18.83	F10:71188	2	486	496	N
4	14204	gi|4503483	A.LLQMITIHL.P	Y	28.57	1080.6365	-4.2	541.3232	2	48.13	F36:102149	3	350	358	N
4	14204	gi|4503483	D.FSSEVTAAL.R	Y	26.50	923.4600	8.8	462.7413	2	34.40	F7:82806	12	111	119	N
4	14204	gi|4503483	R.ALLELQLEPEE.L	Y	25.91	1282.6656	-10.5	642.3334	2	45.11	F3:84354	3	163	173	N
4	14204	gi|4503483	Q.LILDPIFKV.F	Y	25.00	1056.6583	-8.7	529.3318	2	49.43	F32:98792	2	292	300	N
4	14204	gi|4503483	R.ALLELQLEPEELYQT.F	Y	24.95	1787.9192	-6.4	894.9612	2	51.79	F7:88913	3	163	177	N
4	14204	gi|4503483	K.GLKEGIPAL.D	Y	24.47	896.5331	-4.7	449.2717	2	32.75	F29:87017	56	843	851	N
4	14204	gi|4503483	S.GLHGWAFTL.K	Y	24.06	1000.5131	9.0	501.2683	2	46.29	F19:92906	34	217	225	N
4	14204	gi|4503483	D.PVLGTVGFGSGLHGWAFTL.K	Y	23.81	1914.9991	16.9	639.3511	3	57.75	F39:101435	6	207	225	N
4	14204	gi|4503483	N.KMDRALLEL.Q	Y	23.49	1087.6060	0.1	544.8103	2	33.65	F12:92215	13	159	167	N
4	14204	gi|4503483	A.KLIEKLDIKLDSEDKDKEGKPLL.K	Y	23.29	2666.5105	10.9	667.6422	4	30.30	F12:91047	3	314	336	N
4	14204	gi|4503483	D.PFDNSSRPSQVVAETR.K	Y	23.03	1788.8755	-5.8	597.2957	3	23.02	F11:83070	1	824	839	N
4	14204	gi|4503483	R.YLAEKYEWDVA.E	Y	22.53	1385.6503	-4.0	693.8297	2	35.15	F7:83073	2	634	644	N
4	14204	gi|4503483	G.FLINLIDSPGHVDF.S	Y	22.25	1585.8140	-0.9	793.9136	2	52.07	F17:86937	2	98	111	N
4	14204	gi|4503483	P.RLMEPIYLVEI.Q	Y	21.69	1374.7581	3.1	688.3884	2	50.36	F15:83340	3	739	749	N
4	14204	gi|4503483	D.GTGPNILTDITKGVQ.Y	Y	21.12	1512.8147	-8.3	757.4083	2	41.06	F17:83076	1	656	670	N
4	14204	gi|4503483	P.KLVEGLKRL.A	Y	19.65	1054.6863	0.8	352.5696	3	22.35	F30:80111	1	519	527	N
4	14204	gi|4503483	G.PPDDEAAMGIK.S	Y	19.64	1142.5277	-31.0	572.2534	2	34.34	F4:78943	1	376	386	N
4	14204	gi|4503483	S.G(+42.01)LHGWAFTL.K	Y	19.52	1042.5236	1.0	522.2696	2	57.30	F31:102770	2	217	225	Y
4	14204	gi|4503483	D.FSSEVTAALRV.T	Y	19.29	1178.6295	-3.2	590.3201	2	34.94	F17:80928	1	111	121	N
9	14221	gi|2271031	D.GEDQTQDTELVETRPAGD.G	N	67.09	1959.8657	-4.2	654.2931	3	22.90	F2:75015	6	243	260	N
9	14221	gi|2271031	R.RYLEN(+.98)GKETLQRTD.A	N	65.50	1722.8536	-3.6	431.7191	4	20.15	F4:73951	8	192	205	Y
9	14221	gi|2271031	R.RYLENGKETLQRTD.A	N	60.28	1721.8696	-1.9	431.4738	4	16.88	F5:63875	4	192	205	N
9	14221	gi|2271031	D.TELVETRPAGDGTFQ.K	N	58.50	1619.7791	-14.0	810.8855	2	25.89	F3:77601	3	250	264	N
9	14221	gi|2271031	A.GSHSMRYFFTSVSRPGR.G	N	56.09	1970.9534	11.2	493.7511	4	28.03	F39:90900	28	23	39	N
9	14221	gi|2271031	A.GSHSMRYFFTSVSRPGRGEPRFIAVGYVDD.T	N	55.69	3389.6362	0.1	848.4164	4	36.61	F36:98076	29	23	52	N
9	14221	gi|2271031	A.GSHSMRYFFTSVSRPG.R	N	54.91	1814.8522	7.7	605.9626	3	30.23	F38:87636	13	23	38	N
9	14221	gi|2271031	R.YLENGKETLQRTD.A	N	54.83	1565.7686	1.7	522.9310	3	17.82	F5:64201	9	193	205	N
9	14221	gi|2271031	A.GSHSMRYFFTSVSRPGRGE.P	N	54.19	2157.0173	-5.0	540.2589	4	28.51	F37:95317	17	23	41	N
9	14221	gi|2271031	D.Q(-17.03)TQDTELVETRPAGD.G	N	52.85	1641.7482	-10.1	821.8730	2	26.30	F2:76220	1	246	260	Y
9	14221	gi|2271031	Q.YAYDGKDYIALK.E	N	49.74	1418.7081	9.7	473.9146	3	29.38	F11:85316	1	138	149	N
9	14221	gi|2271031	Q.YAYDGKDYIA.L	N	46.54	1177.5291	5.3	589.7749	2	27.54	F5:67626	19	138	147	N
9	14221	gi|2271031	R.YLEN(+.98)GKETLQRTD.A	N	45.17	1566.7526	-10.4	523.2527	3	20.25	F2:74087	13	193	205	Y
9	14221	gi|2271031	Q.YAYDGKDYIAL.K	N	44.95	1290.6132	-14.5	646.3045	2	36.18	F8:86466	11	138	148	N
9	14221	gi|2271031	A.GSHSMRYFFTSVSRPGRG.E	N	44.34	2027.9747	4.9	508.0034	4	27.11	F38:86137	6	23	40	N
9	14221	gi|2271031	L.RRYLEN(+.98)GKETLQRTD.A	N	43.25	1878.9547	0.0	627.3255	3	17.05	F5:63927	18	191	205	Y
9	14221	gi|2271031	G.S(+42.01)H(+15.99)SMRYFFTSVSRPGRGE.P	N	43.13	2158.0015	1.7	540.5085	4	28.96	F37:95475	1	24	41	Y
9	14221	gi|2271031	A.GSHSM(+15.99)RYFFTSVSRPGRGE.P	N	43.09	2173.0122	-20.2	544.2493	4	25.15	F37:91612	8	23	41	Y
9	14221	gi|2271031	A.GSHSM(+15.99)RYFFTSVSRPGR.G	N	42.27	1986.9482	6.9	497.7477	4	24.52	F41:98143	19	23	39	Y
9	14221	gi|2271031	G.YVDDTQFVRF.D	N	42.10	1288.6088	12.9	645.3199	2	38.22	F10:78033	6	49	58	N
9	14221	gi|2271031	D.TELVETRPAGD.G	N	41.21	1186.5830	-6.4	594.2950	2	20.54	F2:74195	3	250	260	N
9	14221	gi|2271031	L.RRYLENGKETLQRTD.A	N	39.85	1877.9707	-22.8	470.4893	4	19.39	F8:80549	11	191	205	N
9	14221	gi|2271031	Y.LENGKETLQRTD.A	N	38.99	1402.7052	-4.7	468.5735	3	18.21	F2:73375	1	194	205	N
9	14221	gi|2271031	Q.YAYDGKDYI.A	N	38.81	1106.4919	8.3	554.2578	2	28.44	F5:67951	11	138	146	N
9	14221	gi|2271031	D.GEDQTQDTELVETRPAGDGTFQ.K	N	38.17	2393.0618	-7.1	798.6889	3	28.26	F2:76912	2	243	264	N
9	14221	gi|2271031	R.TDAPKTHMTHHAVSD.H	Y	37.23	1646.7471	0.6	412.6943	4	17.86	F3:73625	2	204	218	N
9	14221	gi|2271031	A.GSHSMRYFFTSVSR.P	N	36.54	1660.7780	-3.9	416.2002	4	31.43	F37:97246	3	23	36	N
9	14221	gi|2271031	H.VQHEGLPKPLTL.R	N	35.93	1330.7609	0.4	444.5944	3	31.70	F14:85085	3	283	294	N
9	14221	gi|2271031	VMAPRTLVLLL.S	N	34.19	1224.7628	7.9	613.3935	2	50.90	F39:99005	3	1	11	N
9	14221	gi|2271031	D.AASQRMEPRAPWIEQEGPEYWD.G	N	33.35	2645.1968	-4.7	882.7354	3	38.70	F7:84318	4	62	83	N
9	14221	gi|2271031	D.QTQDTELVETRPAGD.G	N	32.34	1658.7748	-17.7	830.3800	2	21.72	F2:74611	3	246	260	N
9	14221	gi|2271031	D.GEDQTQDTELVETRPAGDGTFQK.W	N	32.01	2521.1567	-15.0	841.3802	3	24.67	F2:75647	2	243	265	N
9	14221	gi|2271031	A.GSHSM(+15.99)RYFFTSVSRPGRG.E	N	31.16	2043.9697	6.1	512.0028	4	23.80	F39:89127	1	23	40	Y
9	14221	gi|2271031	A.GSHSM(+15.99)RYFFTSVSRPG.R	N	30.64	1830.8472	-3.2	611.2877	3	26.07	F33:76091	4	23	38	Y
9	14221	gi|2271031	G.TCVE(+21.98)WLRRYLENGKETL.Q	N	29.91	2131.0496	0.3	533.7698	4	26.87	F2:76418	2	185	201	Y
9	14221	gi|2271031	D.SDAASQRMEPRAPWIEQEGPEYWD.G	N	29.71	2847.2559	-12.8	950.0804	3	39.98	F5:72004	2	60	83	N
9	14221	gi|2271031	D.VGSDWRFLRGYHQYAYD.G	Y	29.54	2131.9863	0.7	534.0042	4	34.21	F29:87533	2	125	141	N
9	14221	gi|2271031	L.VLFGAVITGA.V	Y	26.10	946.5487	-6.5	474.2785	2	46.68	F31:99043	6	314	323	N
9	14221	gi|2271031	Y.LEN(+.98)GKETLQRTD.A	N	25.62	1403.6892	-4.0	468.9018	3	19.07	F2:73679	3	194	205	Y
9	14221	gi|2271031	D.TQFVRFDSD.A	N	23.69	1113.5090	-15.8	557.7530	2	28.61	F8:83800	2	53	61	N
9	14221	gi|2271031	A.VVVPSGQEQRYT.C	N	23.28	1361.6938	-9.7	681.8476	2	22.34	F19:84468	1	269	280	N
9	14221	gi|2271031	R.FLRGYHQYA.Y	N	22.97	1153.5669	-6.4	385.5271	3	24.25	F31:91129	1	131	139	N
9	14221	gi|2271031	R.YLENGKETL.Q	N	19.65	1065.5342	-9.4	533.7693	2	22.42	F2:74855	1	193	201	N
9	14222	gi|717123	D.GEDQTQDTELVETRPAGD.G	N	67.09	1959.8657	-4.2	654.2931	3	22.90	F2:75015	6	245	262	N
9	14222	gi|717123	R.RYLEN(+.98)GKETLQRTD.A	N	65.50	1722.8536	-3.6	431.7191	4	20.15	F4:73951	8	194	207	Y
9	14222	gi|717123	R.RYLENGKETLQRTD.A	N	60.28	1721.8696	-1.9	431.4738	4	16.88	F5:63875	4	194	207	N
9	14222	gi|717123	D.TELVETRPAGDGTFQ.K	N	58.50	1619.7791	-14.0	810.8855	2	25.89	F3:77601	3	252	266	N
9	14222	gi|717123	A.GSHSMRYFFTSVSRPGR.G	N	56.09	1970.9534	11.2	493.7511	4	28.03	F39:90900	28	25	41	N
9	14222	gi|717123	A.GSHSMRYFFTSVSRPGRGEPRFIAVGYVDD.T	N	55.69	3389.6362	0.1	848.4164	4	36.61	F36:98076	29	25	54	N
9	14222	gi|717123	A.GSHSMRYFFTSVSRPG.R	N	54.91	1814.8522	7.7	605.9626	3	30.23	F38:87636	13	25	40	N
9	14222	gi|717123	R.YLENGKETLQRTD.A	N	54.83	1565.7686	1.7	522.9310	3	17.82	F5:64201	9	195	207	N
9	14222	gi|717123	A.GSHSMRYFFTSVSRPGRGE.P	N	54.19	2157.0173	-5.0	540.2589	4	28.51	F37:95317	17	25	43	N
9	14222	gi|717123	D.Q(-17.03)TQDTELVETRPAGD.G	N	52.85	1641.7482	-10.1	821.8730	2	26.30	F2:76220	1	248	262	Y
9	14222	gi|717123	Q.YAYDGKDYIALK.E	N	49.74	1418.7081	9.7	473.9146	3	29.38	F11:85316	1	140	151	N
9	14222	gi|717123	Q.YAYDGKDYIA.L	N	46.54	1177.5291	5.3	589.7749	2	27.54	F5:67626	19	140	149	N
9	14222	gi|717123	R.YLEN(+.98)GKETLQRTD.A	N	45.17	1566.7526	-10.4	523.2527	3	20.25	F2:74087	13	195	207	Y
9	14222	gi|717123	Q.YAYDGKDYIAL.K	N	44.95	1290.6132	-14.5	646.3045	2	36.18	F8:86466	11	140	150	N
9	14222	gi|717123	A.GSHSMRYFFTSVSRPGRG.E	N	44.34	2027.9747	4.9	508.0034	4	27.11	F38:86137	6	25	42	N
9	14222	gi|717123	L.RRYLEN(+.98)GKETLQRTD.A	N	43.25	1878.9547	0.0	627.3255	3	17.05	F5:63927	18	193	207	Y
9	14222	gi|717123	G.S(+42.01)H(+15.99)SMRYFFTSVSRPGRGE.P	N	43.13	2158.0015	1.7	540.5085	4	28.96	F37:95475	1	26	43	Y
9	14222	gi|717123	A.GSHSM(+15.99)RYFFTSVSRPGRGE.P	N	43.09	2173.0122	-20.2	544.2493	4	25.15	F37:91612	8	25	43	Y
9	14222	gi|717123	A.GSHSM(+15.99)RYFFTSVSRPGR.G	N	42.27	1986.9482	6.9	497.7477	4	24.52	F41:98143	19	25	41	Y
9	14222	gi|717123	G.YVDDTQFVRF.D	N	42.10	1288.6088	12.9	645.3199	2	38.22	F10:78033	6	51	60	N
9	14222	gi|717123	D.TELVETRPAGD.G	N	41.21	1186.5830	-6.4	594.2950	2	20.54	F2:74195	3	252	262	N
9	14222	gi|717123	L.RRYLENGKETLQRTD.A	N	39.85	1877.9707	-22.8	470.4893	4	19.39	F8:80549	11	193	207	N
9	14222	gi|717123	Y.LENGKETLQRTD.A	N	38.99	1402.7052	-4.7	468.5735	3	18.21	F2:73375	1	196	207	N
9	14222	gi|717123	Q.YAYDGKDYI.A	N	38.81	1106.4919	8.3	554.2578	2	28.44	F5:67951	11	140	148	N
9	14222	gi|717123	D.GEDQTQDTELVETRPAGDGTFQ.K	N	38.17	2393.0618	-7.1	798.6889	3	28.26	F2:76912	2	245	266	N
9	14222	gi|717123	R.TDAPKTHMTHHAVSD.H	Y	37.23	1646.7471	0.6	412.6943	4	17.86	F3:73625	2	206	220	N
9	14222	gi|717123	A.GSHSMRYFFTSVSR.P	N	36.54	1660.7780	-3.9	416.2002	4	31.43	F37:97246	3	25	38	N
9	14222	gi|717123	H.VQHEGLPKPLTL.R	N	35.93	1330.7609	0.4	444.5944	3	31.70	F14:85085	3	285	296	N
9	14222	gi|717123	A.VMAPRTLVLLL.S	N	34.19	1224.7628	7.9	613.3935	2	50.90	F39:99005	3	3	13	N
9	14222	gi|717123	D.AASQRMEPRAPWIEQEGPEYWD.G	N	33.35	2645.1968	-4.7	882.7354	3	38.70	F7:84318	4	64	85	N
9	14222	gi|717123	D.QTQDTELVETRPAGD.G	N	32.34	1658.7748	-17.7	830.3800	2	21.72	F2:74611	3	248	262	N
9	14222	gi|717123	D.GEDQTQDTELVETRPAGDGTFQK.W	N	32.01	2521.1567	-15.0	841.3802	3	24.67	F2:75647	2	245	267	N
9	14222	gi|717123	A.GSHSM(+15.99)RYFFTSVSRPGRG.E	N	31.16	2043.9697	6.1	512.0028	4	23.80	F39:89127	1	25	42	Y
9	14222	gi|717123	A.GSHSM(+15.99)RYFFTSVSRPG.R	N	30.64	1830.8472	-3.2	611.2877	3	26.07	F33:76091	4	25	40	Y
9	14222	gi|717123	G.TCVE(+21.98)WLRRYLENGKETL.Q	N	29.91	2131.0496	0.3	533.7698	4	26.87	F2:76418	2	187	203	Y
9	14222	gi|717123	D.SDAASQRMEPRAPWIEQEGPEYWD.G	N	29.71	2847.2559	-12.8	950.0804	3	39.98	F5:72004	2	62	85	N
9	14222	gi|717123	D.VGSDWRFLRGYHQYAYD.G	Y	29.54	2131.9863	0.7	534.0042	4	34.21	F29:87533	2	127	143	N
9	14222	gi|717123	L.VLFGAVITGA.V	Y	26.10	946.5487	-6.5	474.2785	2	46.68	F31:99043	6	316	325	N
9	14222	gi|717123	Y.LEN(+.98)GKETLQRTD.A	N	25.62	1403.6892	-4.0	468.9018	3	19.07	F2:73679	3	196	207	Y
9	14222	gi|717123	D.TQFVRFDSD.A	N	23.69	1113.5090	-15.8	557.7530	2	28.61	F8:83800	2	55	63	N
9	14222	gi|717123	A.VVVPSGQEQRYT.C	N	23.28	1361.6938	-9.7	681.8476	2	22.34	F19:84468	1	271	282	N
9	14222	gi|717123	R.FLRGYHQYA.Y	N	22.97	1153.5669	-6.4	385.5271	3	24.25	F31:91129	1	133	141	N
9	14222	gi|717123	R.YLENGKETL.Q	N	19.65	1065.5342	-9.4	533.7693	2	22.42	F2:74855	1	195	203	N
9	14223	gi|4894956	D.GEDQTQDTELVETRPAGD.G	N	67.09	1959.8657	-4.2	654.2931	3	22.90	F2:75015	6	245	262	N
9	14223	gi|4894956	R.RYLEN(+.98)GKETLQRTD.A	N	65.50	1722.8536	-3.6	431.7191	4	20.15	F4:73951	8	194	207	Y
9	14223	gi|4894956	R.RYLENGKETLQRTD.A	N	60.28	1721.8696	-1.9	431.4738	4	16.88	F5:63875	4	194	207	N
9	14223	gi|4894956	D.TELVETRPAGDGTFQ.K	N	58.50	1619.7791	-14.0	810.8855	2	25.89	F3:77601	3	252	266	N
9	14223	gi|4894956	A.GSHSMRYFFTSVSRPGR.G	N	56.09	1970.9534	11.2	493.7511	4	28.03	F39:90900	28	25	41	N
9	14223	gi|4894956	A.GSHSMRYFFTSVSRPGRGEPRFIAVGYVDD.T	N	55.69	3389.6362	0.1	848.4164	4	36.61	F36:98076	29	25	54	N
9	14223	gi|4894956	A.GSHSMRYFFTSVSRPG.R	N	54.91	1814.8522	7.7	605.9626	3	30.23	F38:87636	13	25	40	N
9	14223	gi|4894956	R.YLENGKETLQRTD.A	N	54.83	1565.7686	1.7	522.9310	3	17.82	F5:64201	9	195	207	N
9	14223	gi|4894956	A.GSHSMRYFFTSVSRPGRGE.P	N	54.19	2157.0173	-5.0	540.2589	4	28.51	F37:95317	17	25	43	N
9	14223	gi|4894956	D.Q(-17.03)TQDTELVETRPAGD.G	N	52.85	1641.7482	-10.1	821.8730	2	26.30	F2:76220	1	248	262	Y
9	14223	gi|4894956	Q.YAYDGKDYIALK.E	N	49.74	1418.7081	9.7	473.9146	3	29.38	F11:85316	1	140	151	N
9	14223	gi|4894956	Q.YAYDGKDYIA.L	N	46.54	1177.5291	5.3	589.7749	2	27.54	F5:67626	19	140	149	N
9	14223	gi|4894956	R.YLEN(+.98)GKETLQRTD.A	N	45.17	1566.7526	-10.4	523.2527	3	20.25	F2:74087	13	195	207	Y
9	14223	gi|4894956	Q.YAYDGKDYIAL.K	N	44.95	1290.6132	-14.5	646.3045	2	36.18	F8:86466	11	140	150	N
9	14223	gi|4894956	A.GSHSMRYFFTSVSRPGRG.E	N	44.34	2027.9747	4.9	508.0034	4	27.11	F38:86137	6	25	42	N
9	14223	gi|4894956	L.RRYLEN(+.98)GKETLQRTD.A	N	43.25	1878.9547	0.0	627.3255	3	17.05	F5:63927	18	193	207	Y
9	14223	gi|4894956	G.S(+42.01)H(+15.99)SMRYFFTSVSRPGRGE.P	N	43.13	2158.0015	1.7	540.5085	4	28.96	F37:95475	1	26	43	Y
9	14223	gi|4894956	A.GSHSM(+15.99)RYFFTSVSRPGRGE.P	N	43.09	2173.0122	-20.2	544.2493	4	25.15	F37:91612	8	25	43	Y
9	14223	gi|4894956	A.GSHSM(+15.99)RYFFTSVSRPGR.G	N	42.27	1986.9482	6.9	497.7477	4	24.52	F41:98143	19	25	41	Y
9	14223	gi|4894956	G.YVDDTQFVRF.D	N	42.10	1288.6088	12.9	645.3199	2	38.22	F10:78033	6	51	60	N
9	14223	gi|4894956	D.TELVETRPAGD.G	N	41.21	1186.5830	-6.4	594.2950	2	20.54	F2:74195	3	252	262	N
9	14223	gi|4894956	L.RRYLENGKETLQRTD.A	N	39.85	1877.9707	-22.8	470.4893	4	19.39	F8:80549	11	193	207	N
9	14223	gi|4894956	Y.LENGKETLQRTD.A	N	38.99	1402.7052	-4.7	468.5735	3	18.21	F2:73375	1	196	207	N
9	14223	gi|4894956	Q.YAYDGKDYI.A	N	38.81	1106.4919	8.3	554.2578	2	28.44	F5:67951	11	140	148	N
9	14223	gi|4894956	D.GEDQTQDTELVETRPAGDGTFQ.K	N	38.17	2393.0618	-7.1	798.6889	3	28.26	F2:76912	2	245	266	N
9	14223	gi|4894956	R.TDAPKTHMTHHAVSD.H	Y	37.23	1646.7471	0.6	412.6943	4	17.86	F3:73625	2	206	220	N
9	14223	gi|4894956	A.GSHSMRYFFTSVSR.P	N	36.54	1660.7780	-3.9	416.2002	4	31.43	F37:97246	3	25	38	N
9	14223	gi|4894956	H.VQHEGLPKPLTL.R	N	35.93	1330.7609	0.4	444.5944	3	31.70	F14:85085	3	285	296	N
9	14223	gi|4894956	A.VMAPRTLVLLL.S	N	34.19	1224.7628	7.9	613.3935	2	50.90	F39:99005	3	3	13	N
9	14223	gi|4894956	D.AASQRMEPRAPWIEQEGPEYWD.G	N	33.35	2645.1968	-4.7	882.7354	3	38.70	F7:84318	4	64	85	N
9	14223	gi|4894956	D.QTQDTELVETRPAGD.G	N	32.34	1658.7748	-17.7	830.3800	2	21.72	F2:74611	3	248	262	N
9	14223	gi|4894956	D.GEDQTQDTELVETRPAGDGTFQK.W	N	32.01	2521.1567	-15.0	841.3802	3	24.67	F2:75647	2	245	267	N
9	14223	gi|4894956	A.GSHSM(+15.99)RYFFTSVSRPGRG.E	N	31.16	2043.9697	6.1	512.0028	4	23.80	F39:89127	1	25	42	Y
9	14223	gi|4894956	A.GSHSM(+15.99)RYFFTSVSRPG.R	N	30.64	1830.8472	-3.2	611.2877	3	26.07	F33:76091	4	25	40	Y
9	14223	gi|4894956	G.TCVE(+21.98)WLRRYLENGKETL.Q	N	29.91	2131.0496	0.3	533.7698	4	26.87	F2:76418	2	187	203	Y
9	14223	gi|4894956	D.SDAASQRMEPRAPWIEQEGPEYWD.G	N	29.71	2847.2559	-12.8	950.0804	3	39.98	F5:72004	2	62	85	N
9	14223	gi|4894956	D.VGSDWRFLRGYHQYAYD.G	Y	29.54	2131.9863	0.7	534.0042	4	34.21	F29:87533	2	127	143	N
9	14223	gi|4894956	L.VLFGAVITGA.V	Y	26.10	946.5487	-6.5	474.2785	2	46.68	F31:99043	6	316	325	N
9	14223	gi|4894956	Y.LEN(+.98)GKETLQRTD.A	N	25.62	1403.6892	-4.0	468.9018	3	19.07	F2:73679	3	196	207	Y
9	14223	gi|4894956	D.TQFVRFDSD.A	N	23.69	1113.5090	-15.8	557.7530	2	28.61	F8:83800	2	55	63	N
9	14223	gi|4894956	A.VVVPSGQEQRYT.C	N	23.28	1361.6938	-9.7	681.8476	2	22.34	F19:84468	1	271	282	N
9	14223	gi|4894956	R.FLRGYHQYA.Y	N	22.97	1153.5669	-6.4	385.5271	3	24.25	F31:91129	1	133	141	N
9	14223	gi|4894956	R.YLENGKETL.Q	N	19.65	1065.5342	-9.4	533.7693	2	22.42	F2:74855	1	195	203	N
46	14265	gi|4506723	G.KLMELHGEGSSSGKATGDETGAKVE.R	Y	70.96	2517.2017	-4.0	630.3052	4	19.62	F3:75387	6	227	251	N
46	14265	gi|4506723	K.KMMEIMTREVQTNDLKEVVNK.L	Y	63.37	2535.2859	4.4	634.8315	4	30.14	F16:79080	5	167	187	N
46	14265	gi|4506723	D.PFSKKDWYDVKAPAMFNIR.N	Y	62.51	2312.1775	1.2	579.0524	4	38.08	F41:109070	1	24	42	N
46	14265	gi|4506723	G.KLMELHGEGSSSGKATGDETGA.K	Y	60.53	2160.9956	-8.4	541.2516	4	19.74	F3:75434	4	227	248	N
46	14265	gi|4506723	D.PFSKKDWYDVK.A	Y	60.13	1411.7135	1.6	471.5792	3	23.76	F28:67421	8	24	34	N
46	14265	gi|4506723	G.KLMELHGEGSSSGKATGDETGAKVERADGYEPPVQESV	Y	59.21	3944.8696	-12.3	987.2125	4	24.59	F3:77128	26	227	264	N
46	14265	gi|4506723	G.KLMELHGEGSSSG.K	Y	55.48	1330.6187	-1.1	666.3159	2	18.09	F5:64293	6	227	239	N
46	14265	gi|4506723	G.KLMELHGEGSSSGKATGD.E	Y	53.76	1802.8468	0.6	451.7193	4	16.89	F5:63878	4	227	244	N
46	14265	gi|4506723	V.SLADLQNDEVAF.R	Y	52.19	1320.6198	-17.5	661.3056	2	42.35	F2:81954	6	70	81	N
46	14265	gi|4506723	V.SLADLQNDEVAFR.K	Y	51.50	1476.7208	-0.3	739.3675	2	35.72	F5:70515	3	70	82	N
46	14265	gi|4506723	D.GLKGRVFEVSLADLQ(+.98)NDEVAFR.K	Y	51.21	2463.2756	8.7	616.8315	4	42.68	F17:83647	1	61	82	Y
46	14265	gi|4506723	V.SLADLQNDEV.A	Y	47.28	1102.5142	-1.7	552.2634	2	31.65	F2:78093	5	70	79	N
46	14265	gi|4506723	D.ETGAKVERADGYEPPVQESV	Y	46.09	2160.0334	1.6	721.0196	3	23.75	F2:75324	3	245	264	N
46	14265	gi|4506723	P.AMFNIRNIGK.T	Y	42.61	1162.6281	-0.4	582.3210	2	31.21	F39:92054	16	37	46	N
46	14265	gi|4506723	K.TLVTRTQGT.K	Y	41.05	975.5349	-18.0	488.7659	2	19.59	F8:80617	3	47	55	N
46	14265	gi|4506723	G.KLMELHGEGSSSGKATG.D	Y	40.54	1687.8199	-17.2	422.9550	4	20.03	F8:80782	1	227	243	N
46	14265	gi|4506723	Q.SIYPLHDVFV.R	Y	40.26	1188.6179	8.7	595.3214	2	42.58	F14:88911	12	203	212	N
46	14265	gi|4506723	D.GLKGRVFEVSLADLQN(+.98)DEVAFR.K	Y	39.72	2463.2756	13.1	616.8342	4	42.60	F17:83621	1	61	82	Y
46	14265	gi|4506723	Q.TM(+15.99)IEAHVDV.K	Y	39.12	1029.4801	-8.1	515.7432	2	24.24	F2:75495	3	119	127	Y
46	14265	gi|4506723	Q.TMIEAHVDV.K	Y	36.44	1013.4852	-9.3	507.7451	2	27.95	F2:76800	6	119	127	N
46	14265	gi|4506723	G.KLMELHGEGSSSGKATGDETGAK.V	Y	35.68	2289.0906	-15.0	573.2714	4	16.33	F5:63669	1	227	249	N
46	14265	gi|4506723	D.GLKGRVFEV.S	Y	34.37	1003.5814	3.7	502.7998	2	25.93	F17:77752	16	61	69	N
46	14265	gi|4506723	K.KMMEIMTREVQTNDLK.E	Y	31.10	1965.9686	-7.2	492.4959	4	29.11	F13:85923	3	167	182	N
46	14265	gi|4506723	P.AMFNIRNIG.K	Y	29.46	1034.5331	0.8	518.2742	2	37.42	F31:95779	4	37	45	N
46	14265	gi|4506723	P.AMFNIRNIGKTL.V	Y	26.72	1376.7598	0.1	459.9272	3	38.72	F40:97870	6	37	48	N
46	14265	gi|4506723	P.AM(+15.99)FNIRNIGK.T	Y	26.39	1178.6230	5.0	393.8836	3	27.32	F39:90647	6	37	46	Y
46	14265	gi|4506723	D.GLKGRVFEVSLADLQNDEVAF.R	Y	25.52	2306.1907	5.8	769.7419	3	46.24	F14:90199	2	61	81	N
46	14265	gi|4506723	K.KMMEIMTREVQTN.D	Y	24.02	1609.7627	-16.3	537.5861	3	27.61	F13:85382	3	167	179	N
46	14265	gi|4506723	G.KLM(+15.99)ELHGEGSSSGKATGDETGA.K	Y	21.24	2176.9905	-9.9	545.2495	4	18.18	F2:73356	1	227	248	Y
46	14265	gi|4506723	D.PFSKKDWYDVKAPAMFN(+.98)IR.N	Y	20.44	2313.1616	17.3	579.3077	4	38.01	F41:109047	1	24	42	Y
46	14265	gi|4506723	G.KLM(+15.99)ELHGEGSSSGKATGDETGAKVERADGYEPPVQESV	Y	19.76	3960.8645	-20.7	991.2029	4	22.37	F3:76354	2	227	264	Y
46	14265	gi|4506723	K.KMMEIMTREVQ(+.98)TNDLK.E	Y	19.24	1966.9526	-1.0	492.7450	4	29.30	F14:84236	1	167	182	Y
46	14266	gi|45219787	G.KLMELHGEGSSSGKATGDETGAKVE.R	Y	70.96	2517.2017	-4.0	630.3052	4	19.62	F3:75387	6	227	251	N
46	14266	gi|45219787	K.KMMEIMTREVQTNDLKEVVNK.L	Y	63.37	2535.2859	4.4	634.8315	4	30.14	F16:79080	5	167	187	N
46	14266	gi|45219787	D.PFSKKDWYDVKAPAMFNIR.N	Y	62.51	2312.1775	1.2	579.0524	4	38.08	F41:109070	1	24	42	N
46	14266	gi|45219787	G.KLMELHGEGSSSGKATGDETGA.K	Y	60.53	2160.9956	-8.4	541.2516	4	19.74	F3:75434	4	227	248	N
46	14266	gi|45219787	D.PFSKKDWYDVK.A	Y	60.13	1411.7135	1.6	471.5792	3	23.76	F28:67421	8	24	34	N
46	14266	gi|45219787	G.KLMELHGEGSSSGKATGDETGAKVERADGYEPPVQESV	Y	59.21	3944.8696	-12.3	987.2125	4	24.59	F3:77128	26	227	264	N
46	14266	gi|45219787	G.KLMELHGEGSSSG.K	Y	55.48	1330.6187	-1.1	666.3159	2	18.09	F5:64293	6	227	239	N
46	14266	gi|45219787	G.KLMELHGEGSSSGKATGD.E	Y	53.76	1802.8468	0.6	451.7193	4	16.89	F5:63878	4	227	244	N
46	14266	gi|45219787	V.SLADLQNDEVAF.R	Y	52.19	1320.6198	-17.5	661.3056	2	42.35	F2:81954	6	70	81	N
46	14266	gi|45219787	V.SLADLQNDEVAFR.K	Y	51.50	1476.7208	-0.3	739.3675	2	35.72	F5:70515	3	70	82	N
46	14266	gi|45219787	D.GLKGRVFEVSLADLQ(+.98)NDEVAFR.K	Y	51.21	2463.2756	8.7	616.8315	4	42.68	F17:83647	1	61	82	Y
46	14266	gi|45219787	V.SLADLQNDEV.A	Y	47.28	1102.5142	-1.7	552.2634	2	31.65	F2:78093	5	70	79	N
46	14266	gi|45219787	D.ETGAKVERADGYEPPVQESV	Y	46.09	2160.0334	1.6	721.0196	3	23.75	F2:75324	3	245	264	N
46	14266	gi|45219787	P.AMFNIRNIGK.T	Y	42.61	1162.6281	-0.4	582.3210	2	31.21	F39:92054	16	37	46	N
46	14266	gi|45219787	K.TLVTRTQGT.K	Y	41.05	975.5349	-18.0	488.7659	2	19.59	F8:80617	3	47	55	N
46	14266	gi|45219787	G.KLMELHGEGSSSGKATG.D	Y	40.54	1687.8199	-17.2	422.9550	4	20.03	F8:80782	1	227	243	N
46	14266	gi|45219787	Q.SIYPLHDVFV.R	Y	40.26	1188.6179	8.7	595.3214	2	42.58	F14:88911	12	203	212	N
46	14266	gi|45219787	D.GLKGRVFEVSLADLQN(+.98)DEVAFR.K	Y	39.72	2463.2756	13.1	616.8342	4	42.60	F17:83621	1	61	82	Y
46	14266	gi|45219787	Q.TM(+15.99)IEAHVDV.K	Y	39.12	1029.4801	-8.1	515.7432	2	24.24	F2:75495	3	119	127	Y
46	14266	gi|45219787	Q.TMIEAHVDV.K	Y	36.44	1013.4852	-9.3	507.7451	2	27.95	F2:76800	6	119	127	N
46	14266	gi|45219787	G.KLMELHGEGSSSGKATGDETGAK.V	Y	35.68	2289.0906	-15.0	573.2714	4	16.33	F5:63669	1	227	249	N
46	14266	gi|45219787	D.GLKGRVFEV.S	Y	34.37	1003.5814	3.7	502.7998	2	25.93	F17:77752	16	61	69	N
46	14266	gi|45219787	K.KMMEIMTREVQTNDLK.E	Y	31.10	1965.9686	-7.2	492.4959	4	29.11	F13:85923	3	167	182	N
46	14266	gi|45219787	P.AMFNIRNIG.K	Y	29.46	1034.5331	0.8	518.2742	2	37.42	F31:95779	4	37	45	N
46	14266	gi|45219787	P.AMFNIRNIGKTL.V	Y	26.72	1376.7598	0.1	459.9272	3	38.72	F40:97870	6	37	48	N
46	14266	gi|45219787	P.AM(+15.99)FNIRNIGK.T	Y	26.39	1178.6230	5.0	393.8836	3	27.32	F39:90647	6	37	46	Y
46	14266	gi|45219787	D.GLKGRVFEVSLADLQNDEVAF.R	Y	25.52	2306.1907	5.8	769.7419	3	46.24	F14:90199	2	61	81	N
46	14266	gi|45219787	K.KMMEIMTREVQTN.D	Y	24.02	1609.7627	-16.3	537.5861	3	27.61	F13:85382	3	167	179	N
46	14266	gi|45219787	G.KLM(+15.99)ELHGEGSSSGKATGDETGA.K	Y	21.24	2176.9905	-9.9	545.2495	4	18.18	F2:73356	1	227	248	Y
46	14266	gi|45219787	D.PFSKKDWYDVKAPAMFN(+.98)IR.N	Y	20.44	2313.1616	17.3	579.3077	4	38.01	F41:109047	1	24	42	Y
46	14266	gi|45219787	G.KLM(+15.99)ELHGEGSSSGKATGDETGAKVERADGYEPPVQESV	Y	19.76	3960.8645	-20.7	991.2029	4	22.37	F3:76354	2	227	264	Y
46	14266	gi|45219787	K.KMMEIMTREVQ(+.98)TNDLK.E	Y	19.24	1966.9526	-1.0	492.7450	4	29.30	F14:84236	1	167	182	Y
176	17992	gi|7657234	S.ASPDDDLGSSNWEAADLGNEERKQ.K	Y	83.65	2603.1372	-5.1	868.7153	3	30.30	F2:77610	4	16	39	N
176	17992	gi|7657234	S.ASPDDDLGSSNWEAADLGNEERK.Q	Y	78.60	2475.0786	-17.9	826.0187	3	30.30	F2:77609	3	16	38	N
176	17992	gi|7657234	S.ASPDDDLGSSNWEAADLGNEERKQK.F	Y	77.10	2731.2322	-7.7	911.4110	3	27.87	F2:76765	11	16	40	N
176	17992	gi|7657234	S.ASPDDDLGSSNWEAADLGNEERKQKF.L	Y	68.54	2878.3005	-9.8	720.5754	4	31.95	F3:79735	2	16	41	N
176	17992	gi|7657234	R.SASPDDDLGSSNWEAADLGNEER.K	Y	65.13	2434.0156	-2.8	812.3436	3	33.47	F2:78720	3	15	37	N
176	17992	gi|7657234	R.SASPDDDLGSSNWEAADLGNEERKQ.K	Y	64.30	2690.1692	7.4	897.7370	3	30.38	F2:77632	3	15	39	N
176	17992	gi|7657234	S.ASPDDDLGSSNWEAADLGNEER.K	Y	60.86	2346.9836	-5.9	783.3305	3	33.52	F2:78746	6	16	37	N
176	17992	gi|7657234	S.ASPDDDLGSSN(+.98)WEAADLGNEERKQK.F	Y	59.72	2732.2161	4.4	684.0643	4	27.73	F2:76723	7	16	40	Y
176	17992	gi|7657234	S.ASPDDDLGSSNWEAADLGNEERKQKFL.R	Y	56.80	2991.3845	3.6	748.8561	4	36.05	F6:83656	5	16	42	N
176	17992	gi|7657234	R.SASPDDDLGSSNWEAADLGNEERKQK.F	Y	52.28	2818.2642	-9.1	705.5669	4	28.06	F2:76837	4	15	40	N
176	17992	gi|7657234	S.ASPDDDLGSSN(+.98)WEAADLGNEERKQKFL.R	Y	48.70	2992.3687	14.8	749.1105	4	35.84	F5:70559	2	16	42	Y
176	17992	gi|7657234	A.SPDDDLGSSNWEAADLGNEERKQK.F	Y	47.08	2660.1951	-13.6	666.0470	4	27.73	F2:76722	2	17	40	N
176	17992	gi|7657234	S.ASPDDDLGSSNWEAADLGN(+.98)EERKQK.F	Y	38.96	2732.2161	-0.4	684.0610	4	28.58	F2:77022	1	16	40	Y
176	17992	gi|7657234	S.ASPDDDLGSSN(+.98)WEAADLGNEERKQ.K	Y	38.83	2604.1211	-14.8	869.0348	3	31.22	F2:77946	2	16	39	Y
176	17992	gi|7657234	S.ASPDDDLGSSNWEAADLGNE.E	Y	35.40	2061.8398	-11.3	1031.9155	2	37.04	F2:79962	3	16	35	N
176	17992	gi|7657234	S.ASPDDDLGSSN(+.98)WEAADLGNEERKQKF.L	Y	33.50	2879.2844	-0.8	720.8278	4	32.01	F3:79756	3	16	41	Y
176	17992	gi|7657234	S.ASPDDDLGSSNW(+15.99)EAADLGNEERKQK.F	Y	32.79	2747.2271	-18.0	687.8017	4	25.84	F2:76058	2	16	40	Y
176	17992	gi|7657234	S.ASPDDD(+21.98)LGSSNWEAADLGNEER.K	Y	31.47	2368.9656	-9.7	790.6548	3	33.59	F2:78770	1	16	37	Y
176	17992	gi|7657234	S.ASPDDDLGSSN(+.98)WEAADLGNEERK.Q	Y	19.60	2476.0625	-8.0	826.3549	3	31.22	F2:77945	1	16	38	Y
176	17992	gi|7657234	S.ASPDDDLGSSNWEAADLGNEE.R	Y	19.53	2190.8826	3.8	731.3043	3	36.97	F2:79941	1	16	36	N
3	15199	gi|221041662	L.TTFPRPVTVEPMDQLDDEEGLPEKLVIK.N	Y	71.87	3195.6372	8.7	799.9235	4	41.90	F10:79320	16	127	154	N
3	15199	gi|221041662	L.TTFPRPVTVEPMDQLDDEEGLPEK.L	Y	62.53	2742.3057	-15.9	915.0947	3	36.47	F3:81324	7	127	150	N
3	15199	gi|221041662	S.FLLTTFPRPVTVEP.M	Y	62.28	1615.8973	7.8	808.9622	2	45.60	F35:93735	10	124	137	N
3	15199	gi|221041662	S.FLLTTFPRPVTVEPMDQLDDEEGLPEK.L	Y	61.72	3115.5422	24.1	1039.5464	3	50.59	F11:92751	30	124	150	N
3	15199	gi|221041662	S.FLLTTFPRPVTVEPMDQLDDEEGLPEKLVIK.N	Y	60.91	3568.8738	0.7	893.2264	4	50.80	F16:86351	60	124	154	N
3	15199	gi|221041662	S.FLLTTFPRPVTVEPM(+15.99)DQLDDEEGLPEK.L	Y	59.29	3131.5371	8.6	1044.8619	3	43.36	F10:79833	10	124	150	Y
3	15199	gi|221041662	L.TTFPRPVTVEPM(+15.99)DQLDDEEGLPEKLVIK.N	Y	59.07	3211.6321	-8.0	803.9089	4	38.24	F7:84156	5	127	154	Y
3	15199	gi|221041662	S.FLLTTFPRPVTVEPMDQLDDEEGLPEKLV.I	Y	57.52	3327.6948	20.0	1110.2611	3	53.36	F12:99142	40	124	152	N
3	15199	gi|221041662	S.FLLTTFPRPVTVEPMD.Q	Y	57.21	1861.9647	-3.2	931.9866	2	46.70	F29:91922	39	124	139	N
3	15199	gi|221041662	S.FLLTTFPRPVTVEPM(+15.99)D.Q	Y	57.05	1877.9597	-2.2	939.9851	2	43.68	F30:88309	18	124	139	Y
3	15199	gi|221041662	S.FLLTTFPRPVTVEPM(+15.99)DQLDDEEGLPEKLVIK.N	Y	57.04	3584.8687	12.3	897.2355	4	45.64	F16:84538	29	124	154	Y
3	15199	gi|221041662	S.FLLTTFPRPVTVEPMDQ(+.98)LDDEEGLPEK.L	Y	56.53	3116.5264	23.5	780.1572	4	47.29	F11:91607	12	124	150	Y
3	15199	gi|221041662	S.FLLTTFPRPVTVEPM(+15.99)DQLDDEEGLPEKL.V	Y	52.83	3244.6213	20.9	1082.5703	3	47.68	F10:81345	3	124	151	Y
3	15199	gi|221041662	S.FLLTTFPRPVTVEPMDQLDDEEGLPEKLVI.K	Y	51.28	3440.7788	15.0	1147.9508	3	58.83	F13:96331	45	124	153	N
3	15199	gi|221041662	D.Q(-17.03)LDDEEGLPEKLV.I	Y	51.25	1466.7140	-2.0	734.3628	2	42.88	F2:82141	3	140	152	Y
3	15199	gi|221041662	S.FLLTTFPRPVTVEPMDQLDDEEGLPEKL.V	Y	50.64	3228.6265	18.0	1077.2355	3	51.04	F11:92917	13	124	151	N
3	15199	gi|221041662	S.FLLTTFPRPVTVEPM(+15.99)DQ(+.98)LDDEEGLPEK.L	Y	50.21	3132.5212	17.1	784.1509	4	43.41	F10:79847	4	124	150	Y
3	15199	gi|221041662	L.TTFPRPVTVEPM(+15.99)DQ(+.98)LDDEEGLPEKLVIK.N	Y	50.00	3212.6162	-1.2	804.1603	4	38.30	F7:84179	2	127	154	Y
3	15199	gi|221041662	S.FLLTTFPRPVTVEPM(+15.99)DQLDDEEGLPEKLV.I	Y	49.72	3343.6897	14.2	836.9416	4	49.92	F11:92523	8	124	152	Y
3	15199	gi|221041662	R.TLAEIAKVEL.D	Y	47.36	1085.6332	6.5	543.8274	2	38.60	F10:78163	4	31	40	N
3	15199	gi|221041662	S.FLLTTFPRPVTVEPM.D	Y	47.33	1746.9379	-2.9	874.4737	2	48.10	F36:102127	3	124	138	N
3	15199	gi|221041662	L.TTFPRPVTVEPMDQ(+.98)LDDEEGLPEKLVIK.N	Y	46.95	3196.6213	-12.9	800.1523	4	42.62	F9:93717	2	127	154	Y
3	15199	gi|221041662	S.FLLTTFPRPVTVEPMDQLDD.E	Y	46.18	2333.1614	24.5	778.7468	3	49.64	F15:83091	5	124	143	N
3	15199	gi|221041662	S.FLLTTFPRPVTVEPM(+15.99)DQ(+.98)LDDEEGLPEKLVIK.N	Y	46.04	3585.8528	16.7	897.4855	4	46.30	F15:81913	5	124	154	Y
3	15199	gi|221041662	S.FLLTTFPRPVTVEPMDQLD.D	Y	44.67	2218.1343	1.6	740.3865	3	49.52	F19:94033	11	124	142	N
3	15199	gi|221041662	S.FLLTTFPRPVTVEPMDQ(+.98)LDDEEGLPEKLV.I	Y	44.39	3328.6787	21.9	833.1952	4	53.49	F12:99188	4	124	152	Y
3	15199	gi|221041662	L.TTFPRPVTVEPM(+15.99)DQLDDEEGLPEK.L	Y	40.96	2758.3008	-13.8	920.4282	3	32.02	F3:79762	4	127	150	Y
3	15199	gi|221041662	S.FLLTTFPRPVTVEPMDQ(+.98)LDDEEGLPEKL.V	Y	39.60	3229.6104	18.4	808.4247	4	51.37	F11:93031	3	124	151	Y
3	15199	gi|221041662	L.TTFPRPVTVEPMDQLDDEEGLPEKLV.I	Y	39.10	2954.4583	7.5	985.8340	3	43.99	F6:86449	2	127	152	N
3	15199	gi|221041662	L.TTFPRPVTVEPMDQLDDEEGLPE.K	Y	34.50	2614.2107	-14.0	872.3987	3	41.12	F2:81522	6	127	149	N
3	15199	gi|221041662	S.FLLTTFPRPVTVEPMDQ(+.98)LDDEEGLPEKLVIK.N	Y	34.42	3569.8577	-1.7	1190.9578	3	48.75	F19:93757	15	124	154	Y
3	15199	gi|221041662	S.FLLTTFPRPVTVEPM(+15.99)DQLDDEEGLPEKLVI.K	Y	33.95	3456.7737	22.9	865.2205	4	52.25	F14:92286	14	124	153	Y
3	15199	gi|221041662	L.TTFPRPVTVEPMD.Q	Y	32.17	1488.7283	-0.2	745.3713	2	32.49	F30:84346	2	127	139	N
3	15199	gi|221041662	S.FLLTTFPRPVTVEPMDQ.L	Y	30.49	1990.0233	0.1	664.3484	3	46.23	F30:89202	2	124	140	N
3	15199	gi|221041662	L.TTFPRPVTVEPMDQLDDEEGLPEKL.V	Y	27.24	2855.3899	-24.8	952.7803	3	41.90	F4:81600	2	127	151	N
3	15199	gi|221041662	S.FLLTTFPRPVTVEPMDQLDDEE(+21.98)GLPEK.L	Y	27.21	3137.5242	2.0	785.3899	4	47.21	F10:81187	1	124	150	Y
3	15199	gi|221041662	L.TTFPRPVTVEPMDQLDDEEGLPEKLVI.K	Y	25.64	3067.5422	-23.8	1023.4970	3	47.55	F8:90459	1	127	153	N
3	15199	gi|221041662	S.FLLTTFPRPVTVEPMDQ(+.98)LDDEEGLPEKLVI.K	Y	25.19	3441.7629	10.4	861.4570	4	54.46	F28:78260	5	124	153	Y
3	15199	gi|221041662	S.FLLTTFPRPVTVEPM(+15.99)DQ(+.98)LDDEEGLPEKLVI.K	Y	24.07	3457.7578	16.7	865.4612	4	53.34	F13:94432	5	124	153	Y
3	15199	gi|221041662	T.RTLAEIAKV.E	Y	23.07	999.6077	9.8	334.2131	3	25.13	F16:77328	2	30	38	N
3	15199	gi|221041662	T.MMPDGTLGLTPPTTE.R	Y	22.13	1559.7212	-16.4	780.8551	2	39.16	F9:92499	3	330	344	N
3	15199	gi|221041662	Q.VMLMRQDLM.R	Y	21.29	1135.5552	0.6	568.7852	2	34.94	F17:80926	1	220	228	N
3	15199	gi|221041662	S.FLLTTFPRPVTVEPMDQLDDEEGLPEKLVIKNQ.Q	Y	21.10	3810.9753	-1.1	953.7501	4	47.60	F16:85233	1	124	156	N
3	15200	gi|407308	L.TTFPRPVTVEPMDQLDDEEGLPEKLVIK.N	Y	71.87	3195.6372	8.7	799.9235	4	41.90	F10:79320	16	216	243	N
3	15200	gi|407308	L.TTFPRPVTVEPMDQLDDEEGLPEK.L	Y	62.53	2742.3057	-15.9	915.0947	3	36.47	F3:81324	7	216	239	N
3	15200	gi|407308	S.FLLTTFPRPVTVEP.M	Y	62.28	1615.8973	7.8	808.9622	2	45.60	F35:93735	10	213	226	N
3	15200	gi|407308	S.FLLTTFPRPVTVEPMDQLDDEEGLPEK.L	Y	61.72	3115.5422	24.1	1039.5464	3	50.59	F11:92751	30	213	239	N
3	15200	gi|407308	S.FLLTTFPRPVTVEPMDQLDDEEGLPEKLVIK.N	Y	60.91	3568.8738	0.7	893.2264	4	50.80	F16:86351	60	213	243	N
3	15200	gi|407308	S.FLLTTFPRPVTVEPM(+15.99)DQLDDEEGLPEK.L	Y	59.29	3131.5371	8.6	1044.8619	3	43.36	F10:79833	10	213	239	Y
3	15200	gi|407308	L.TTFPRPVTVEPM(+15.99)DQLDDEEGLPEKLVIK.N	Y	59.07	3211.6321	-8.0	803.9089	4	38.24	F7:84156	5	216	243	Y
3	15200	gi|407308	S.FLLTTFPRPVTVEPMDQLDDEEGLPEKLV.I	Y	57.52	3327.6948	20.0	1110.2611	3	53.36	F12:99142	40	213	241	N
3	15200	gi|407308	S.FLLTTFPRPVTVEPMD.Q	Y	57.21	1861.9647	-3.2	931.9866	2	46.70	F29:91922	39	213	228	N
3	15200	gi|407308	S.FLLTTFPRPVTVEPM(+15.99)D.Q	Y	57.05	1877.9597	-2.2	939.9851	2	43.68	F30:88309	18	213	228	Y
3	15200	gi|407308	S.FLLTTFPRPVTVEPM(+15.99)DQLDDEEGLPEKLVIK.N	Y	57.04	3584.8687	12.3	897.2355	4	45.64	F16:84538	29	213	243	Y
3	15200	gi|407308	S.FLLTTFPRPVTVEPMDQ(+.98)LDDEEGLPEK.L	Y	56.53	3116.5264	23.5	780.1572	4	47.29	F11:91607	12	213	239	Y
3	15200	gi|407308	S.FLLTTFPRPVTVEPM(+15.99)DQLDDEEGLPEKL.V	Y	52.83	3244.6213	20.9	1082.5703	3	47.68	F10:81345	3	213	240	Y
3	15200	gi|407308	S.FLLTTFPRPVTVEPMDQLDDEEGLPEKLVI.K	Y	51.28	3440.7788	15.0	1147.9508	3	58.83	F13:96331	45	213	242	N
3	15200	gi|407308	D.Q(-17.03)LDDEEGLPEKLV.I	Y	51.25	1466.7140	-2.0	734.3628	2	42.88	F2:82141	3	229	241	Y
3	15200	gi|407308	S.FLLTTFPRPVTVEPMDQLDDEEGLPEKL.V	Y	50.64	3228.6265	18.0	1077.2355	3	51.04	F11:92917	13	213	240	N
3	15200	gi|407308	S.FLLTTFPRPVTVEPM(+15.99)DQ(+.98)LDDEEGLPEK.L	Y	50.21	3132.5212	17.1	784.1509	4	43.41	F10:79847	4	213	239	Y
3	15200	gi|407308	L.TTFPRPVTVEPM(+15.99)DQ(+.98)LDDEEGLPEKLVIK.N	Y	50.00	3212.6162	-1.2	804.1603	4	38.30	F7:84179	2	216	243	Y
3	15200	gi|407308	S.FLLTTFPRPVTVEPM(+15.99)DQLDDEEGLPEKLV.I	Y	49.72	3343.6897	14.2	836.9416	4	49.92	F11:92523	8	213	241	Y
3	15200	gi|407308	R.TLAEIAKVEL.D	Y	47.36	1085.6332	6.5	543.8274	2	38.60	F10:78163	4	120	129	N
3	15200	gi|407308	S.FLLTTFPRPVTVEPM.D	Y	47.33	1746.9379	-2.9	874.4737	2	48.10	F36:102127	3	213	227	N
3	15200	gi|407308	L.TTFPRPVTVEPMDQ(+.98)LDDEEGLPEKLVIK.N	Y	46.95	3196.6213	-12.9	800.1523	4	42.62	F9:93717	2	216	243	Y
3	15200	gi|407308	S.FLLTTFPRPVTVEPMDQLDD.E	Y	46.18	2333.1614	24.5	778.7468	3	49.64	F15:83091	5	213	232	N
3	15200	gi|407308	S.FLLTTFPRPVTVEPM(+15.99)DQ(+.98)LDDEEGLPEKLVIK.N	Y	46.04	3585.8528	16.7	897.4855	4	46.30	F15:81913	5	213	243	Y
3	15200	gi|407308	S.FLLTTFPRPVTVEPMDQLD.D	Y	44.67	2218.1343	1.6	740.3865	3	49.52	F19:94033	11	213	231	N
3	15200	gi|407308	S.FLLTTFPRPVTVEPMDQ(+.98)LDDEEGLPEKLV.I	Y	44.39	3328.6787	21.9	833.1952	4	53.49	F12:99188	4	213	241	Y
3	15200	gi|407308	L.TTFPRPVTVEPM(+15.99)DQLDDEEGLPEK.L	Y	40.96	2758.3008	-13.8	920.4282	3	32.02	F3:79762	4	216	239	Y
3	15200	gi|407308	S.FLLTTFPRPVTVEPMDQ(+.98)LDDEEGLPEKL.V	Y	39.60	3229.6104	18.4	808.4247	4	51.37	F11:93031	3	213	240	Y
3	15200	gi|407308	L.TTFPRPVTVEPMDQLDDEEGLPEKLV.I	Y	39.10	2954.4583	7.5	985.8340	3	43.99	F6:86449	2	216	241	N
3	15200	gi|407308	L.TTFPRPVTVEPMDQLDDEEGLPE.K	Y	34.50	2614.2107	-14.0	872.3987	3	41.12	F2:81522	6	216	238	N
3	15200	gi|407308	S.FLLTTFPRPVTVEPMDQ(+.98)LDDEEGLPEKLVIK.N	Y	34.42	3569.8577	-1.7	1190.9578	3	48.75	F19:93757	15	213	243	Y
3	15200	gi|407308	S.FLLTTFPRPVTVEPM(+15.99)DQLDDEEGLPEKLVI.K	Y	33.95	3456.7737	22.9	865.2205	4	52.25	F14:92286	14	213	242	Y
3	15200	gi|407308	L.TTFPRPVTVEPMD.Q	Y	32.17	1488.7283	-0.2	745.3713	2	32.49	F30:84346	2	216	228	N
3	15200	gi|407308	S.FLLTTFPRPVTVEPMDQ.L	Y	30.49	1990.0233	0.1	664.3484	3	46.23	F30:89202	2	213	229	N
3	15200	gi|407308	L.TTFPRPVTVEPMDQLDDEEGLPEKL.V	Y	27.24	2855.3899	-24.8	952.7803	3	41.90	F4:81600	2	216	240	N
3	15200	gi|407308	S.FLLTTFPRPVTVEPMDQLDDEE(+21.98)GLPEK.L	Y	27.21	3137.5242	2.0	785.3899	4	47.21	F10:81187	1	213	239	Y
3	15200	gi|407308	L.TTFPRPVTVEPMDQLDDEEGLPEKLVI.K	Y	25.64	3067.5422	-23.8	1023.4970	3	47.55	F8:90459	1	216	242	N
3	15200	gi|407308	S.FLLTTFPRPVTVEPMDQ(+.98)LDDEEGLPEKLVI.K	Y	25.19	3441.7629	10.4	861.4570	4	54.46	F28:78260	5	213	242	Y
3	15200	gi|407308	S.FLLTTFPRPVTVEPM(+15.99)DQ(+.98)LDDEEGLPEKLVI.K	Y	24.07	3457.7578	16.7	865.4612	4	53.34	F13:94432	5	213	242	Y
3	15200	gi|407308	T.RTLAEIAKV.E	Y	23.07	999.6077	9.8	334.2131	3	25.13	F16:77328	2	119	127	N
3	15200	gi|407308	T.MMPDGTLGLTPPTTE.R	Y	22.13	1559.7212	-16.4	780.8551	2	39.16	F9:92499	3	419	433	N
3	15200	gi|407308	Q.VMLMRQDLM.R	Y	21.29	1135.5552	0.6	568.7852	2	34.94	F17:80926	1	309	317	N
3	15200	gi|407308	S.FLLTTFPRPVTVEPMDQLDDEEGLPEKLVIKNQ.Q	Y	21.10	3810.9753	-1.1	953.7501	4	47.60	F16:85233	1	213	245	N
3	15201	gi|158255716	L.TTFPRPVTVEPMDQLDDEEGLPEKLVIK.N	Y	71.87	3195.6372	8.7	799.9235	4	41.90	F10:79320	16	216	243	N
3	15201	gi|158255716	L.TTFPRPVTVEPMDQLDDEEGLPEK.L	Y	62.53	2742.3057	-15.9	915.0947	3	36.47	F3:81324	7	216	239	N
3	15201	gi|158255716	S.FLLTTFPRPVTVEP.M	Y	62.28	1615.8973	7.8	808.9622	2	45.60	F35:93735	10	213	226	N
3	15201	gi|158255716	S.FLLTTFPRPVTVEPMDQLDDEEGLPEK.L	Y	61.72	3115.5422	24.1	1039.5464	3	50.59	F11:92751	30	213	239	N
3	15201	gi|158255716	S.FLLTTFPRPVTVEPMDQLDDEEGLPEKLVIK.N	Y	60.91	3568.8738	0.7	893.2264	4	50.80	F16:86351	60	213	243	N
3	15201	gi|158255716	S.FLLTTFPRPVTVEPM(+15.99)DQLDDEEGLPEK.L	Y	59.29	3131.5371	8.6	1044.8619	3	43.36	F10:79833	10	213	239	Y
3	15201	gi|158255716	L.TTFPRPVTVEPM(+15.99)DQLDDEEGLPEKLVIK.N	Y	59.07	3211.6321	-8.0	803.9089	4	38.24	F7:84156	5	216	243	Y
3	15201	gi|158255716	S.FLLTTFPRPVTVEPMDQLDDEEGLPEKLV.I	Y	57.52	3327.6948	20.0	1110.2611	3	53.36	F12:99142	40	213	241	N
3	15201	gi|158255716	S.FLLTTFPRPVTVEPMD.Q	Y	57.21	1861.9647	-3.2	931.9866	2	46.70	F29:91922	39	213	228	N
3	15201	gi|158255716	S.FLLTTFPRPVTVEPM(+15.99)D.Q	Y	57.05	1877.9597	-2.2	939.9851	2	43.68	F30:88309	18	213	228	Y
3	15201	gi|158255716	S.FLLTTFPRPVTVEPM(+15.99)DQLDDEEGLPEKLVIK.N	Y	57.04	3584.8687	12.3	897.2355	4	45.64	F16:84538	29	213	243	Y
3	15201	gi|158255716	S.FLLTTFPRPVTVEPMDQ(+.98)LDDEEGLPEK.L	Y	56.53	3116.5264	23.5	780.1572	4	47.29	F11:91607	12	213	239	Y
3	15201	gi|158255716	S.FLLTTFPRPVTVEPM(+15.99)DQLDDEEGLPEKL.V	Y	52.83	3244.6213	20.9	1082.5703	3	47.68	F10:81345	3	213	240	Y
3	15201	gi|158255716	S.FLLTTFPRPVTVEPMDQLDDEEGLPEKLVI.K	Y	51.28	3440.7788	15.0	1147.9508	3	58.83	F13:96331	45	213	242	N
3	15201	gi|158255716	D.Q(-17.03)LDDEEGLPEKLV.I	Y	51.25	1466.7140	-2.0	734.3628	2	42.88	F2:82141	3	229	241	Y
3	15201	gi|158255716	S.FLLTTFPRPVTVEPMDQLDDEEGLPEKL.V	Y	50.64	3228.6265	18.0	1077.2355	3	51.04	F11:92917	13	213	240	N
3	15201	gi|158255716	S.FLLTTFPRPVTVEPM(+15.99)DQ(+.98)LDDEEGLPEK.L	Y	50.21	3132.5212	17.1	784.1509	4	43.41	F10:79847	4	213	239	Y
3	15201	gi|158255716	L.TTFPRPVTVEPM(+15.99)DQ(+.98)LDDEEGLPEKLVIK.N	Y	50.00	3212.6162	-1.2	804.1603	4	38.30	F7:84179	2	216	243	Y
3	15201	gi|158255716	S.FLLTTFPRPVTVEPM(+15.99)DQLDDEEGLPEKLV.I	Y	49.72	3343.6897	14.2	836.9416	4	49.92	F11:92523	8	213	241	Y
3	15201	gi|158255716	R.TLAEIAKVEL.D	Y	47.36	1085.6332	6.5	543.8274	2	38.60	F10:78163	4	120	129	N
3	15201	gi|158255716	S.FLLTTFPRPVTVEPM.D	Y	47.33	1746.9379	-2.9	874.4737	2	48.10	F36:102127	3	213	227	N
3	15201	gi|158255716	L.TTFPRPVTVEPMDQ(+.98)LDDEEGLPEKLVIK.N	Y	46.95	3196.6213	-12.9	800.1523	4	42.62	F9:93717	2	216	243	Y
3	15201	gi|158255716	S.FLLTTFPRPVTVEPMDQLDD.E	Y	46.18	2333.1614	24.5	778.7468	3	49.64	F15:83091	5	213	232	N
3	15201	gi|158255716	S.FLLTTFPRPVTVEPM(+15.99)DQ(+.98)LDDEEGLPEKLVIK.N	Y	46.04	3585.8528	16.7	897.4855	4	46.30	F15:81913	5	213	243	Y
3	15201	gi|158255716	S.FLLTTFPRPVTVEPMDQLD.D	Y	44.67	2218.1343	1.6	740.3865	3	49.52	F19:94033	11	213	231	N
3	15201	gi|158255716	S.FLLTTFPRPVTVEPMDQ(+.98)LDDEEGLPEKLV.I	Y	44.39	3328.6787	21.9	833.1952	4	53.49	F12:99188	4	213	241	Y
3	15201	gi|158255716	L.TTFPRPVTVEPM(+15.99)DQLDDEEGLPEK.L	Y	40.96	2758.3008	-13.8	920.4282	3	32.02	F3:79762	4	216	239	Y
3	15201	gi|158255716	S.FLLTTFPRPVTVEPMDQ(+.98)LDDEEGLPEKL.V	Y	39.60	3229.6104	18.4	808.4247	4	51.37	F11:93031	3	213	240	Y
3	15201	gi|158255716	L.TTFPRPVTVEPMDQLDDEEGLPEKLV.I	Y	39.10	2954.4583	7.5	985.8340	3	43.99	F6:86449	2	216	241	N
3	15201	gi|158255716	L.TTFPRPVTVEPMDQLDDEEGLPE.K	Y	34.50	2614.2107	-14.0	872.3987	3	41.12	F2:81522	6	216	238	N
3	15201	gi|158255716	S.FLLTTFPRPVTVEPMDQ(+.98)LDDEEGLPEKLVIK.N	Y	34.42	3569.8577	-1.7	1190.9578	3	48.75	F19:93757	15	213	243	Y
3	15201	gi|158255716	S.FLLTTFPRPVTVEPM(+15.99)DQLDDEEGLPEKLVI.K	Y	33.95	3456.7737	22.9	865.2205	4	52.25	F14:92286	14	213	242	Y
3	15201	gi|158255716	L.TTFPRPVTVEPMD.Q	Y	32.17	1488.7283	-0.2	745.3713	2	32.49	F30:84346	2	216	228	N
3	15201	gi|158255716	S.FLLTTFPRPVTVEPMDQ.L	Y	30.49	1990.0233	0.1	664.3484	3	46.23	F30:89202	2	213	229	N
3	15201	gi|158255716	L.TTFPRPVTVEPMDQLDDEEGLPEKL.V	Y	27.24	2855.3899	-24.8	952.7803	3	41.90	F4:81600	2	216	240	N
3	15201	gi|158255716	S.FLLTTFPRPVTVEPMDQLDDEE(+21.98)GLPEK.L	Y	27.21	3137.5242	2.0	785.3899	4	47.21	F10:81187	1	213	239	Y
3	15201	gi|158255716	L.TTFPRPVTVEPMDQLDDEEGLPEKLVI.K	Y	25.64	3067.5422	-23.8	1023.4970	3	47.55	F8:90459	1	216	242	N
3	15201	gi|158255716	S.FLLTTFPRPVTVEPMDQ(+.98)LDDEEGLPEKLVI.K	Y	25.19	3441.7629	10.4	861.4570	4	54.46	F28:78260	5	213	242	Y
3	15201	gi|158255716	S.FLLTTFPRPVTVEPM(+15.99)DQ(+.98)LDDEEGLPEKLVI.K	Y	24.07	3457.7578	16.7	865.4612	4	53.34	F13:94432	5	213	242	Y
3	15201	gi|158255716	T.RTLAEIAKV.E	Y	23.07	999.6077	9.8	334.2131	3	25.13	F16:77328	2	119	127	N
3	15201	gi|158255716	T.MMPDGTLGLTPPTTE.R	Y	22.13	1559.7212	-16.4	780.8551	2	39.16	F9:92499	3	419	433	N
3	15201	gi|158255716	Q.VMLMRQDLM.R	Y	21.29	1135.5552	0.6	568.7852	2	34.94	F17:80926	1	309	317	N
3	15201	gi|158255716	S.FLLTTFPRPVTVEPMDQLDDEEGLPEKLVIKNQ.Q	Y	21.10	3810.9753	-1.1	953.7501	4	47.60	F16:85233	1	213	245	N
3	15202	gi|34932414	L.TTFPRPVTVEPMDQLDDEEGLPEKLVIK.N	Y	71.87	3195.6372	8.7	799.9235	4	41.90	F10:79320	16	216	243	N
3	15202	gi|34932414	L.TTFPRPVTVEPMDQLDDEEGLPEK.L	Y	62.53	2742.3057	-15.9	915.0947	3	36.47	F3:81324	7	216	239	N
3	15202	gi|34932414	S.FLLTTFPRPVTVEP.M	Y	62.28	1615.8973	7.8	808.9622	2	45.60	F35:93735	10	213	226	N
3	15202	gi|34932414	S.FLLTTFPRPVTVEPMDQLDDEEGLPEK.L	Y	61.72	3115.5422	24.1	1039.5464	3	50.59	F11:92751	30	213	239	N
3	15202	gi|34932414	S.FLLTTFPRPVTVEPMDQLDDEEGLPEKLVIK.N	Y	60.91	3568.8738	0.7	893.2264	4	50.80	F16:86351	60	213	243	N
3	15202	gi|34932414	S.FLLTTFPRPVTVEPM(+15.99)DQLDDEEGLPEK.L	Y	59.29	3131.5371	8.6	1044.8619	3	43.36	F10:79833	10	213	239	Y
3	15202	gi|34932414	L.TTFPRPVTVEPM(+15.99)DQLDDEEGLPEKLVIK.N	Y	59.07	3211.6321	-8.0	803.9089	4	38.24	F7:84156	5	216	243	Y
3	15202	gi|34932414	S.FLLTTFPRPVTVEPMDQLDDEEGLPEKLV.I	Y	57.52	3327.6948	20.0	1110.2611	3	53.36	F12:99142	40	213	241	N
3	15202	gi|34932414	S.FLLTTFPRPVTVEPMD.Q	Y	57.21	1861.9647	-3.2	931.9866	2	46.70	F29:91922	39	213	228	N
3	15202	gi|34932414	S.FLLTTFPRPVTVEPM(+15.99)D.Q	Y	57.05	1877.9597	-2.2	939.9851	2	43.68	F30:88309	18	213	228	Y
3	15202	gi|34932414	S.FLLTTFPRPVTVEPM(+15.99)DQLDDEEGLPEKLVIK.N	Y	57.04	3584.8687	12.3	897.2355	4	45.64	F16:84538	29	213	243	Y
3	15202	gi|34932414	S.FLLTTFPRPVTVEPMDQ(+.98)LDDEEGLPEK.L	Y	56.53	3116.5264	23.5	780.1572	4	47.29	F11:91607	12	213	239	Y
3	15202	gi|34932414	S.FLLTTFPRPVTVEPM(+15.99)DQLDDEEGLPEKL.V	Y	52.83	3244.6213	20.9	1082.5703	3	47.68	F10:81345	3	213	240	Y
3	15202	gi|34932414	S.FLLTTFPRPVTVEPMDQLDDEEGLPEKLVI.K	Y	51.28	3440.7788	15.0	1147.9508	3	58.83	F13:96331	45	213	242	N
3	15202	gi|34932414	D.Q(-17.03)LDDEEGLPEKLV.I	Y	51.25	1466.7140	-2.0	734.3628	2	42.88	F2:82141	3	229	241	Y
3	15202	gi|34932414	S.FLLTTFPRPVTVEPMDQLDDEEGLPEKL.V	Y	50.64	3228.6265	18.0	1077.2355	3	51.04	F11:92917	13	213	240	N
3	15202	gi|34932414	S.FLLTTFPRPVTVEPM(+15.99)DQ(+.98)LDDEEGLPEK.L	Y	50.21	3132.5212	17.1	784.1509	4	43.41	F10:79847	4	213	239	Y
3	15202	gi|34932414	L.TTFPRPVTVEPM(+15.99)DQ(+.98)LDDEEGLPEKLVIK.N	Y	50.00	3212.6162	-1.2	804.1603	4	38.30	F7:84179	2	216	243	Y
3	15202	gi|34932414	S.FLLTTFPRPVTVEPM(+15.99)DQLDDEEGLPEKLV.I	Y	49.72	3343.6897	14.2	836.9416	4	49.92	F11:92523	8	213	241	Y
3	15202	gi|34932414	R.TLAEIAKVEL.D	Y	47.36	1085.6332	6.5	543.8274	2	38.60	F10:78163	4	120	129	N
3	15202	gi|34932414	S.FLLTTFPRPVTVEPM.D	Y	47.33	1746.9379	-2.9	874.4737	2	48.10	F36:102127	3	213	227	N
3	15202	gi|34932414	L.TTFPRPVTVEPMDQ(+.98)LDDEEGLPEKLVIK.N	Y	46.95	3196.6213	-12.9	800.1523	4	42.62	F9:93717	2	216	243	Y
3	15202	gi|34932414	S.FLLTTFPRPVTVEPMDQLDD.E	Y	46.18	2333.1614	24.5	778.7468	3	49.64	F15:83091	5	213	232	N
3	15202	gi|34932414	S.FLLTTFPRPVTVEPM(+15.99)DQ(+.98)LDDEEGLPEKLVIK.N	Y	46.04	3585.8528	16.7	897.4855	4	46.30	F15:81913	5	213	243	Y
3	15202	gi|34932414	S.FLLTTFPRPVTVEPMDQLD.D	Y	44.67	2218.1343	1.6	740.3865	3	49.52	F19:94033	11	213	231	N
3	15202	gi|34932414	S.FLLTTFPRPVTVEPMDQ(+.98)LDDEEGLPEKLV.I	Y	44.39	3328.6787	21.9	833.1952	4	53.49	F12:99188	4	213	241	Y
3	15202	gi|34932414	L.TTFPRPVTVEPM(+15.99)DQLDDEEGLPEK.L	Y	40.96	2758.3008	-13.8	920.4282	3	32.02	F3:79762	4	216	239	Y
3	15202	gi|34932414	S.FLLTTFPRPVTVEPMDQ(+.98)LDDEEGLPEKL.V	Y	39.60	3229.6104	18.4	808.4247	4	51.37	F11:93031	3	213	240	Y
3	15202	gi|34932414	L.TTFPRPVTVEPMDQLDDEEGLPEKLV.I	Y	39.10	2954.4583	7.5	985.8340	3	43.99	F6:86449	2	216	241	N
3	15202	gi|34932414	L.TTFPRPVTVEPMDQLDDEEGLPE.K	Y	34.50	2614.2107	-14.0	872.3987	3	41.12	F2:81522	6	216	238	N
3	15202	gi|34932414	S.FLLTTFPRPVTVEPMDQ(+.98)LDDEEGLPEKLVIK.N	Y	34.42	3569.8577	-1.7	1190.9578	3	48.75	F19:93757	15	213	243	Y
3	15202	gi|34932414	S.FLLTTFPRPVTVEPM(+15.99)DQLDDEEGLPEKLVI.K	Y	33.95	3456.7737	22.9	865.2205	4	52.25	F14:92286	14	213	242	Y
3	15202	gi|34932414	L.TTFPRPVTVEPMD.Q	Y	32.17	1488.7283	-0.2	745.3713	2	32.49	F30:84346	2	216	228	N
3	15202	gi|34932414	S.FLLTTFPRPVTVEPMDQ.L	Y	30.49	1990.0233	0.1	664.3484	3	46.23	F30:89202	2	213	229	N
3	15202	gi|34932414	L.TTFPRPVTVEPMDQLDDEEGLPEKL.V	Y	27.24	2855.3899	-24.8	952.7803	3	41.90	F4:81600	2	216	240	N
3	15202	gi|34932414	S.FLLTTFPRPVTVEPMDQLDDEE(+21.98)GLPEK.L	Y	27.21	3137.5242	2.0	785.3899	4	47.21	F10:81187	1	213	239	Y
3	15202	gi|34932414	L.TTFPRPVTVEPMDQLDDEEGLPEKLVI.K	Y	25.64	3067.5422	-23.8	1023.4970	3	47.55	F8:90459	1	216	242	N
3	15202	gi|34932414	S.FLLTTFPRPVTVEPMDQ(+.98)LDDEEGLPEKLVI.K	Y	25.19	3441.7629	10.4	861.4570	4	54.46	F28:78260	5	213	242	Y
3	15202	gi|34932414	S.FLLTTFPRPVTVEPM(+15.99)DQ(+.98)LDDEEGLPEKLVI.K	Y	24.07	3457.7578	16.7	865.4612	4	53.34	F13:94432	5	213	242	Y
3	15202	gi|34932414	T.RTLAEIAKV.E	Y	23.07	999.6077	9.8	334.2131	3	25.13	F16:77328	2	119	127	N
3	15202	gi|34932414	T.MMPDGTLGLTPPTTE.R	Y	22.13	1559.7212	-16.4	780.8551	2	39.16	F9:92499	3	419	433	N
3	15202	gi|34932414	Q.VMLMRQDLM.R	Y	21.29	1135.5552	0.6	568.7852	2	34.94	F17:80926	1	309	317	N
3	15202	gi|34932414	S.FLLTTFPRPVTVEPMDQLDDEEGLPEKLVIKNQ.Q	Y	21.10	3810.9753	-1.1	953.7501	4	47.60	F16:85233	1	213	245	N
3	15203	gi|348239	L.TTFPRPVTVEPMDQLDDEEGLPEKLVIK.N	Y	71.87	3195.6372	8.7	799.9235	4	41.90	F10:79320	16	216	243	N
3	15203	gi|348239	L.TTFPRPVTVEPMDQLDDEEGLPEK.L	Y	62.53	2742.3057	-15.9	915.0947	3	36.47	F3:81324	7	216	239	N
3	15203	gi|348239	S.FLLTTFPRPVTVEP.M	Y	62.28	1615.8973	7.8	808.9622	2	45.60	F35:93735	10	213	226	N
3	15203	gi|348239	S.FLLTTFPRPVTVEPMDQLDDEEGLPEK.L	Y	61.72	3115.5422	24.1	1039.5464	3	50.59	F11:92751	30	213	239	N
3	15203	gi|348239	S.FLLTTFPRPVTVEPMDQLDDEEGLPEKLVIK.N	Y	60.91	3568.8738	0.7	893.2264	4	50.80	F16:86351	60	213	243	N
3	15203	gi|348239	S.FLLTTFPRPVTVEPM(+15.99)DQLDDEEGLPEK.L	Y	59.29	3131.5371	8.6	1044.8619	3	43.36	F10:79833	10	213	239	Y
3	15203	gi|348239	L.TTFPRPVTVEPM(+15.99)DQLDDEEGLPEKLVIK.N	Y	59.07	3211.6321	-8.0	803.9089	4	38.24	F7:84156	5	216	243	Y
3	15203	gi|348239	S.FLLTTFPRPVTVEPMDQLDDEEGLPEKLV.I	Y	57.52	3327.6948	20.0	1110.2611	3	53.36	F12:99142	40	213	241	N
3	15203	gi|348239	S.FLLTTFPRPVTVEPMD.Q	Y	57.21	1861.9647	-3.2	931.9866	2	46.70	F29:91922	39	213	228	N
3	15203	gi|348239	S.FLLTTFPRPVTVEPM(+15.99)D.Q	Y	57.05	1877.9597	-2.2	939.9851	2	43.68	F30:88309	18	213	228	Y
3	15203	gi|348239	S.FLLTTFPRPVTVEPM(+15.99)DQLDDEEGLPEKLVIK.N	Y	57.04	3584.8687	12.3	897.2355	4	45.64	F16:84538	29	213	243	Y
3	15203	gi|348239	S.FLLTTFPRPVTVEPMDQ(+.98)LDDEEGLPEK.L	Y	56.53	3116.5264	23.5	780.1572	4	47.29	F11:91607	12	213	239	Y
3	15203	gi|348239	S.FLLTTFPRPVTVEPM(+15.99)DQLDDEEGLPEKL.V	Y	52.83	3244.6213	20.9	1082.5703	3	47.68	F10:81345	3	213	240	Y
3	15203	gi|348239	S.FLLTTFPRPVTVEPMDQLDDEEGLPEKLVI.K	Y	51.28	3440.7788	15.0	1147.9508	3	58.83	F13:96331	45	213	242	N
3	15203	gi|348239	D.Q(-17.03)LDDEEGLPEKLV.I	Y	51.25	1466.7140	-2.0	734.3628	2	42.88	F2:82141	3	229	241	Y
3	15203	gi|348239	S.FLLTTFPRPVTVEPMDQLDDEEGLPEKL.V	Y	50.64	3228.6265	18.0	1077.2355	3	51.04	F11:92917	13	213	240	N
3	15203	gi|348239	S.FLLTTFPRPVTVEPM(+15.99)DQ(+.98)LDDEEGLPEK.L	Y	50.21	3132.5212	17.1	784.1509	4	43.41	F10:79847	4	213	239	Y
3	15203	gi|348239	L.TTFPRPVTVEPM(+15.99)DQ(+.98)LDDEEGLPEKLVIK.N	Y	50.00	3212.6162	-1.2	804.1603	4	38.30	F7:84179	2	216	243	Y
3	15203	gi|348239	S.FLLTTFPRPVTVEPM(+15.99)DQLDDEEGLPEKLV.I	Y	49.72	3343.6897	14.2	836.9416	4	49.92	F11:92523	8	213	241	Y
3	15203	gi|348239	R.TLAEIAKVEL.D	Y	47.36	1085.6332	6.5	543.8274	2	38.60	F10:78163	4	120	129	N
3	15203	gi|348239	S.FLLTTFPRPVTVEPM.D	Y	47.33	1746.9379	-2.9	874.4737	2	48.10	F36:102127	3	213	227	N
3	15203	gi|348239	L.TTFPRPVTVEPMDQ(+.98)LDDEEGLPEKLVIK.N	Y	46.95	3196.6213	-12.9	800.1523	4	42.62	F9:93717	2	216	243	Y
3	15203	gi|348239	S.FLLTTFPRPVTVEPMDQLDD.E	Y	46.18	2333.1614	24.5	778.7468	3	49.64	F15:83091	5	213	232	N
3	15203	gi|348239	S.FLLTTFPRPVTVEPM(+15.99)DQ(+.98)LDDEEGLPEKLVIK.N	Y	46.04	3585.8528	16.7	897.4855	4	46.30	F15:81913	5	213	243	Y
3	15203	gi|348239	S.FLLTTFPRPVTVEPMDQLD.D	Y	44.67	2218.1343	1.6	740.3865	3	49.52	F19:94033	11	213	231	N
3	15203	gi|348239	S.FLLTTFPRPVTVEPMDQ(+.98)LDDEEGLPEKLV.I	Y	44.39	3328.6787	21.9	833.1952	4	53.49	F12:99188	4	213	241	Y
3	15203	gi|348239	L.TTFPRPVTVEPM(+15.99)DQLDDEEGLPEK.L	Y	40.96	2758.3008	-13.8	920.4282	3	32.02	F3:79762	4	216	239	Y
3	15203	gi|348239	S.FLLTTFPRPVTVEPMDQ(+.98)LDDEEGLPEKL.V	Y	39.60	3229.6104	18.4	808.4247	4	51.37	F11:93031	3	213	240	Y
3	15203	gi|348239	L.TTFPRPVTVEPMDQLDDEEGLPEKLV.I	Y	39.10	2954.4583	7.5	985.8340	3	43.99	F6:86449	2	216	241	N
3	15203	gi|348239	L.TTFPRPVTVEPMDQLDDEEGLPE.K	Y	34.50	2614.2107	-14.0	872.3987	3	41.12	F2:81522	6	216	238	N
3	15203	gi|348239	S.FLLTTFPRPVTVEPMDQ(+.98)LDDEEGLPEKLVIK.N	Y	34.42	3569.8577	-1.7	1190.9578	3	48.75	F19:93757	15	213	243	Y
3	15203	gi|348239	S.FLLTTFPRPVTVEPM(+15.99)DQLDDEEGLPEKLVI.K	Y	33.95	3456.7737	22.9	865.2205	4	52.25	F14:92286	14	213	242	Y
3	15203	gi|348239	L.TTFPRPVTVEPMD.Q	Y	32.17	1488.7283	-0.2	745.3713	2	32.49	F30:84346	2	216	228	N
3	15203	gi|348239	S.FLLTTFPRPVTVEPMDQ.L	Y	30.49	1990.0233	0.1	664.3484	3	46.23	F30:89202	2	213	229	N
3	15203	gi|348239	L.TTFPRPVTVEPMDQLDDEEGLPEKL.V	Y	27.24	2855.3899	-24.8	952.7803	3	41.90	F4:81600	2	216	240	N
3	15203	gi|348239	S.FLLTTFPRPVTVEPMDQLDDEE(+21.98)GLPEK.L	Y	27.21	3137.5242	2.0	785.3899	4	47.21	F10:81187	1	213	239	Y
3	15203	gi|348239	L.TTFPRPVTVEPMDQLDDEEGLPEKLVI.K	Y	25.64	3067.5422	-23.8	1023.4970	3	47.55	F8:90459	1	216	242	N
3	15203	gi|348239	S.FLLTTFPRPVTVEPMDQ(+.98)LDDEEGLPEKLVI.K	Y	25.19	3441.7629	10.4	861.4570	4	54.46	F28:78260	5	213	242	Y
3	15203	gi|348239	S.FLLTTFPRPVTVEPM(+15.99)DQ(+.98)LDDEEGLPEKLVI.K	Y	24.07	3457.7578	16.7	865.4612	4	53.34	F13:94432	5	213	242	Y
3	15203	gi|348239	T.RTLAEIAKV.E	Y	23.07	999.6077	9.8	334.2131	3	25.13	F16:77328	2	119	127	N
3	15203	gi|348239	T.MMPDGTLGLTPPTTE.R	Y	22.13	1559.7212	-16.4	780.8551	2	39.16	F9:92499	3	419	433	N
3	15203	gi|348239	Q.VMLMRQDLM.R	Y	21.29	1135.5552	0.6	568.7852	2	34.94	F17:80926	1	309	317	N
3	15203	gi|348239	S.FLLTTFPRPVTVEPMDQLDDEEGLPEKLVIKNQ.Q	Y	21.10	3810.9753	-1.1	953.7501	4	47.60	F16:85233	1	213	245	N
3	15206	gi|224028248	L.TTFPRPVTVEPMDQLDDEEGLPEKLVIK.N	Y	71.87	3195.6372	8.7	799.9235	4	41.90	F10:79320	16	127	154	N
3	15206	gi|224028248	L.TTFPRPVTVEPMDQLDDEEGLPEK.L	Y	62.53	2742.3057	-15.9	915.0947	3	36.47	F3:81324	7	127	150	N
3	15206	gi|224028248	S.FLLTTFPRPVTVEP.M	Y	62.28	1615.8973	7.8	808.9622	2	45.60	F35:93735	10	124	137	N
3	15206	gi|224028248	S.FLLTTFPRPVTVEPMDQLDDEEGLPEK.L	Y	61.72	3115.5422	24.1	1039.5464	3	50.59	F11:92751	30	124	150	N
3	15206	gi|224028248	S.FLLTTFPRPVTVEPMDQLDDEEGLPEKLVIK.N	Y	60.91	3568.8738	0.7	893.2264	4	50.80	F16:86351	60	124	154	N
3	15206	gi|224028248	S.FLLTTFPRPVTVEPM(+15.99)DQLDDEEGLPEK.L	Y	59.29	3131.5371	8.6	1044.8619	3	43.36	F10:79833	10	124	150	Y
3	15206	gi|224028248	L.TTFPRPVTVEPM(+15.99)DQLDDEEGLPEKLVIK.N	Y	59.07	3211.6321	-8.0	803.9089	4	38.24	F7:84156	5	127	154	Y
3	15206	gi|224028248	S.FLLTTFPRPVTVEPMDQLDDEEGLPEKLV.I	Y	57.52	3327.6948	20.0	1110.2611	3	53.36	F12:99142	40	124	152	N
3	15206	gi|224028248	S.FLLTTFPRPVTVEPMD.Q	Y	57.21	1861.9647	-3.2	931.9866	2	46.70	F29:91922	39	124	139	N
3	15206	gi|224028248	S.FLLTTFPRPVTVEPM(+15.99)D.Q	Y	57.05	1877.9597	-2.2	939.9851	2	43.68	F30:88309	18	124	139	Y
3	15206	gi|224028248	S.FLLTTFPRPVTVEPM(+15.99)DQLDDEEGLPEKLVIK.N	Y	57.04	3584.8687	12.3	897.2355	4	45.64	F16:84538	29	124	154	Y
3	15206	gi|224028248	S.FLLTTFPRPVTVEPMDQ(+.98)LDDEEGLPEK.L	Y	56.53	3116.5264	23.5	780.1572	4	47.29	F11:91607	12	124	150	Y
3	15206	gi|224028248	S.FLLTTFPRPVTVEPM(+15.99)DQLDDEEGLPEKL.V	Y	52.83	3244.6213	20.9	1082.5703	3	47.68	F10:81345	3	124	151	Y
3	15206	gi|224028248	S.FLLTTFPRPVTVEPMDQLDDEEGLPEKLVI.K	Y	51.28	3440.7788	15.0	1147.9508	3	58.83	F13:96331	45	124	153	N
3	15206	gi|224028248	D.Q(-17.03)LDDEEGLPEKLV.I	Y	51.25	1466.7140	-2.0	734.3628	2	42.88	F2:82141	3	140	152	Y
3	15206	gi|224028248	S.FLLTTFPRPVTVEPMDQLDDEEGLPEKL.V	Y	50.64	3228.6265	18.0	1077.2355	3	51.04	F11:92917	13	124	151	N
3	15206	gi|224028248	S.FLLTTFPRPVTVEPM(+15.99)DQ(+.98)LDDEEGLPEK.L	Y	50.21	3132.5212	17.1	784.1509	4	43.41	F10:79847	4	124	150	Y
3	15206	gi|224028248	L.TTFPRPVTVEPM(+15.99)DQ(+.98)LDDEEGLPEKLVIK.N	Y	50.00	3212.6162	-1.2	804.1603	4	38.30	F7:84179	2	127	154	Y
3	15206	gi|224028248	S.FLLTTFPRPVTVEPM(+15.99)DQLDDEEGLPEKLV.I	Y	49.72	3343.6897	14.2	836.9416	4	49.92	F11:92523	8	124	152	Y
3	15206	gi|224028248	R.TLAEIAKVEL.D	Y	47.36	1085.6332	6.5	543.8274	2	38.60	F10:78163	4	31	40	N
3	15206	gi|224028248	S.FLLTTFPRPVTVEPM.D	Y	47.33	1746.9379	-2.9	874.4737	2	48.10	F36:102127	3	124	138	N
3	15206	gi|224028248	L.TTFPRPVTVEPMDQ(+.98)LDDEEGLPEKLVIK.N	Y	46.95	3196.6213	-12.9	800.1523	4	42.62	F9:93717	2	127	154	Y
3	15206	gi|224028248	S.FLLTTFPRPVTVEPMDQLDD.E	Y	46.18	2333.1614	24.5	778.7468	3	49.64	F15:83091	5	124	143	N
3	15206	gi|224028248	S.FLLTTFPRPVTVEPM(+15.99)DQ(+.98)LDDEEGLPEKLVIK.N	Y	46.04	3585.8528	16.7	897.4855	4	46.30	F15:81913	5	124	154	Y
3	15206	gi|224028248	S.FLLTTFPRPVTVEPMDQLD.D	Y	44.67	2218.1343	1.6	740.3865	3	49.52	F19:94033	11	124	142	N
3	15206	gi|224028248	S.FLLTTFPRPVTVEPMDQ(+.98)LDDEEGLPEKLV.I	Y	44.39	3328.6787	21.9	833.1952	4	53.49	F12:99188	4	124	152	Y
3	15206	gi|224028248	L.TTFPRPVTVEPM(+15.99)DQLDDEEGLPEK.L	Y	40.96	2758.3008	-13.8	920.4282	3	32.02	F3:79762	4	127	150	Y
3	15206	gi|224028248	S.FLLTTFPRPVTVEPMDQ(+.98)LDDEEGLPEKL.V	Y	39.60	3229.6104	18.4	808.4247	4	51.37	F11:93031	3	124	151	Y
3	15206	gi|224028248	L.TTFPRPVTVEPMDQLDDEEGLPEKLV.I	Y	39.10	2954.4583	7.5	985.8340	3	43.99	F6:86449	2	127	152	N
3	15206	gi|224028248	L.TTFPRPVTVEPMDQLDDEEGLPE.K	Y	34.50	2614.2107	-14.0	872.3987	3	41.12	F2:81522	6	127	149	N
3	15206	gi|224028248	S.FLLTTFPRPVTVEPMDQ(+.98)LDDEEGLPEKLVIK.N	Y	34.42	3569.8577	-1.7	1190.9578	3	48.75	F19:93757	15	124	154	Y
3	15206	gi|224028248	S.FLLTTFPRPVTVEPM(+15.99)DQLDDEEGLPEKLVI.K	Y	33.95	3456.7737	22.9	865.2205	4	52.25	F14:92286	14	124	153	Y
3	15206	gi|224028248	L.TTFPRPVTVEPMD.Q	Y	32.17	1488.7283	-0.2	745.3713	2	32.49	F30:84346	2	127	139	N
3	15206	gi|224028248	S.FLLTTFPRPVTVEPMDQ.L	Y	30.49	1990.0233	0.1	664.3484	3	46.23	F30:89202	2	124	140	N
3	15206	gi|224028248	L.TTFPRPVTVEPMDQLDDEEGLPEKL.V	Y	27.24	2855.3899	-24.8	952.7803	3	41.90	F4:81600	2	127	151	N
3	15206	gi|224028248	S.FLLTTFPRPVTVEPMDQLDDEE(+21.98)GLPEK.L	Y	27.21	3137.5242	2.0	785.3899	4	47.21	F10:81187	1	124	150	Y
3	15206	gi|224028248	L.TTFPRPVTVEPMDQLDDEEGLPEKLVI.K	Y	25.64	3067.5422	-23.8	1023.4970	3	47.55	F8:90459	1	127	153	N
3	15206	gi|224028248	S.FLLTTFPRPVTVEPMDQ(+.98)LDDEEGLPEKLVI.K	Y	25.19	3441.7629	10.4	861.4570	4	54.46	F28:78260	5	124	153	Y
3	15206	gi|224028248	S.FLLTTFPRPVTVEPM(+15.99)DQ(+.98)LDDEEGLPEKLVI.K	Y	24.07	3457.7578	16.7	865.4612	4	53.34	F13:94432	5	124	153	Y
3	15206	gi|224028248	T.RTLAEIAKV.E	Y	23.07	999.6077	9.8	334.2131	3	25.13	F16:77328	2	30	38	N
3	15206	gi|224028248	T.MMPDGTLGLTPPTTE.R	Y	22.13	1559.7212	-16.4	780.8551	2	39.16	F9:92499	3	330	344	N
3	15206	gi|224028248	Q.VMLMRQDLM.R	Y	21.29	1135.5552	0.6	568.7852	2	34.94	F17:80926	1	220	228	N
3	15206	gi|224028248	S.FLLTTFPRPVTVEPMDQLDDEEGLPEKLVIKNQ.Q	Y	21.10	3810.9753	-1.1	953.7501	4	47.60	F16:85233	1	124	156	N
75	14227	gi|189065396	M.A(+42.01)SGADSKGDDLSTAILKQKNRPNRLIVD.E	Y	82.35	3023.5999	-6.6	756.9023	4	31.09	F19:87547	6	2	29	Y
75	14227	gi|189065396	K.Q(-17.03)LAQIKEMVELPLRHPALFK.A	Y	58.62	2343.3137	-0.3	586.8355	4	51.48	F40:102538	2	212	231	Y
75	14227	gi|189065396	K.FGMTPSKGVLF.Y	Y	54.98	1182.6107	-17.9	592.3021	2	40.74	F34:93647	2	506	516	N
75	14227	gi|189065396	M.A(+42.01)SGADSKGDDLSTAILKQKNRPNRLIVDEAINED.N	Y	47.11	3694.8762	19.9	924.7447	4	34.97	F11:87272	4	2	35	Y
75	14227	gi|189065396	E.LQELVQYPVEHPDKFLK.F	Y	45.80	2082.1150	1.5	521.5368	4	33.06	F15:77266	5	489	505	N
75	14227	gi|189065396	M.A(+42.01)SGADSKGDDLSTAILKQK.N	Y	45.76	1945.9956	9.0	649.6783	3	28.03	F10:74439	1	2	20	Y
75	14227	gi|189065396	M.KLADDVDLEQV.A	Y	43.35	1243.6295	-3.6	622.8198	2	30.94	F2:77843	3	389	399	N
75	14227	gi|189065396	C.VLFFDELDSIAKA.R	Y	40.17	1466.7656	1.1	734.3909	2	53.74	F14:92823	4	573	585	N
75	14227	gi|189065396	D.GMSTKKNVFIIGATNRPDIID.P	Y	40.13	2289.2151	-7.4	764.0733	3	33.14	F30:84580	10	610	630	N
75	14227	gi|189065396	D.PAILRPGRLDQLIYIPLPD.E	Y	40.11	2159.2466	-1.1	720.7554	3	49.67	F36:102677	5	631	649	N
75	14227	gi|189065396	L.IVDEAINEDNSVV.S	Y	38.51	1415.6780	-13.3	708.8369	2	30.10	F2:77550	1	27	39	N
75	14227	gi|189065396	K.Q(-17.03)KNRPNRLIVD.E	Y	37.57	1334.7418	5.0	445.9234	3	21.63	F18:81287	4	19	29	Y
75	14227	gi|189065396	L.SQSNPSALRETV.V	Y	37.18	1287.6418	-8.1	644.8230	2	22.08	F3:76256	1	457	468	N
75	14227	gi|189065396	E.IMSKLAGESESNL.R	Y	36.73	1377.6809	-26.8	689.8293	2	26.60	F8:83091	1	274	286	N
75	14227	gi|189065396	R.RIVSQLLTLM.D	Y	36.10	1172.6951	-2.9	587.3531	2	46.97	F37:102934	3	323	332	N
75	14227	gi|189065396	D.GGGAADRVINQILTEMD.G	Y	35.09	1758.8571	3.8	880.4391	2	51.89	F10:82817	4	593	609	N
75	14227	gi|189065396	G.ILLYGPPGTGK.T	N	33.79	1114.6385	-13.8	558.3188	2	30.45	F34:90030	6	241	251	N
75	14227	gi|189065396	D.GMSTKKNVFIIGATN(+.98)RPDIID.P	Y	32.44	2290.1990	15.2	573.5657	4	33.07	F30:84560	2	610	630	Y
75	14227	gi|189065396	F.GESEANVREIFD.K	Y	30.87	1364.6207	-5.8	683.3137	2	31.08	F2:77895	2	553	564	N
75	14227	gi|189065396	A.VTMDDFRWAL.S	Y	29.57	1252.5911	-29.0	627.2847	2	48.70	F17:85749	2	447	456	N
75	14227	gi|189065396	D.PVPEIRRDHFEEAMRFA.R	Y	28.73	2099.0371	-5.4	525.7637	4	31.48	F17:79706	3	727	743	N
75	14227	gi|189065396	D.IFLVRGGMRAVEFKVVETD.P	Y	28.46	2165.1667	-4.7	722.7261	3	37.27	F34:92427	3	151	169	N
75	14227	gi|189065396	R.FPSGNQGGAGPSQGSGGGTGGSVYTEDNDDDLYG	Y	27.82	3219.3137	-10.7	1074.1003	3	31.76	F2:78131	6	773	806	N
75	14227	gi|189065396	E.LQELVQYPVEHPDKFL.K	Y	27.34	1954.0199	-24.5	652.3313	3	39.86	F12:94414	3	489	504	N
75	14227	gi|189065396	I.LLYGPPGTGKTLI.A	N	26.99	1328.7704	-17.4	665.3809	2	37.14	F34:92376	1	242	254	N
75	14227	gi|189065396	R.IVSQLLTLM.D	Y	26.72	1016.5940	-12.8	509.2978	2	52.51	F35:96212	5	324	332	N
75	14227	gi|189065396	I.LLYGPPGTGK.T	N	26.46	1001.5546	-4.0	501.7826	2	25.18	F29:84346	3	242	251	N
75	14227	gi|189065396	L.IYIPLPDEKSRVAIL.K	Y	26.42	1726.0028	-1.8	576.3405	3	41.74	F29:90176	2	643	657	N
75	14227	gi|189065396	S.RGFGSFRFPSGNQGGAGPSQGSGGGTGGSVYTEDNDDDLYG	Y	25.24	4026.7275	1.8	1007.6910	4	37.32	F10:77707	2	766	806	N
75	14227	gi|189065396	D.PALRRFGRFDREVD.I	Y	24.47	1732.9121	2.9	434.2366	4	24.76	F31:91312	4	355	368	N
75	14227	gi|189065396	D.PAILRPGRLD.Q	N	23.94	1106.6560	-5.2	554.3324	2	24.29	F29:84023	6	631	640	N
75	14227	gi|189065396	D.GM(+15.99)STKKNVFIIGATNRPDIID.P	Y	22.88	2305.2100	10.0	577.3156	4	31.73	F29:86650	6	610	630	Y
75	14227	gi|189065396	L.TLMDGLKQRA.H	Y	22.83	1131.6071	16.6	378.2159	3	24.93	F17:77398	1	330	339	N
75	14227	gi|189065396	S.ALRETVVEV.P	Y	22.35	1014.5709	-4.2	508.2906	2	27.53	F4:76553	3	463	471	N
75	14227	gi|189065396	P.ALFKAIGV.K	Y	21.90	817.5061	-17.7	409.7531	2	35.38	F33:79400	1	228	235	N
75	14227	gi|189065396	L.TLMDGLKQRAHVIVM.A	Y	20.77	1710.9272	-1.2	571.3157	3	36.57	F32:94267	2	330	344	N
75	14227	gi|189065396	N.PSAMEVEEDD.P	Y	20.76	1120.4230	6.1	561.2222	2	22.44	F2:74861	1	717	726	N
75	14228	gi|6005942	M.A(+42.01)SGADSKGDDLSTAILKQKNRPNRLIVD.E	Y	82.35	3023.5999	-6.6	756.9023	4	31.09	F19:87547	6	2	29	Y
75	14228	gi|6005942	K.Q(-17.03)LAQIKEMVELPLRHPALFK.A	Y	58.62	2343.3137	-0.3	586.8355	4	51.48	F40:102538	2	212	231	Y
75	14228	gi|6005942	K.FGMTPSKGVLF.Y	Y	54.98	1182.6107	-17.9	592.3021	2	40.74	F34:93647	2	506	516	N
75	14228	gi|6005942	M.A(+42.01)SGADSKGDDLSTAILKQKNRPNRLIVDEAINED.N	Y	47.11	3694.8762	19.9	924.7447	4	34.97	F11:87272	4	2	35	Y
75	14228	gi|6005942	E.LQELVQYPVEHPDKFLK.F	Y	45.80	2082.1150	1.5	521.5368	4	33.06	F15:77266	5	489	505	N
75	14228	gi|6005942	M.A(+42.01)SGADSKGDDLSTAILKQK.N	Y	45.76	1945.9956	9.0	649.6783	3	28.03	F10:74439	1	2	20	Y
75	14228	gi|6005942	M.KLADDVDLEQV.A	Y	43.35	1243.6295	-3.6	622.8198	2	30.94	F2:77843	3	389	399	N
75	14228	gi|6005942	C.VLFFDELDSIAKA.R	Y	40.17	1466.7656	1.1	734.3909	2	53.74	F14:92823	4	573	585	N
75	14228	gi|6005942	D.GMSTKKNVFIIGATNRPDIID.P	Y	40.13	2289.2151	-7.4	764.0733	3	33.14	F30:84580	10	610	630	N
75	14228	gi|6005942	D.PAILRPGRLDQLIYIPLPD.E	Y	40.11	2159.2466	-1.1	720.7554	3	49.67	F36:102677	5	631	649	N
75	14228	gi|6005942	L.IVDEAINEDNSVV.S	Y	38.51	1415.6780	-13.3	708.8369	2	30.10	F2:77550	1	27	39	N
75	14228	gi|6005942	K.Q(-17.03)KNRPNRLIVD.E	Y	37.57	1334.7418	5.0	445.9234	3	21.63	F18:81287	4	19	29	Y
75	14228	gi|6005942	L.SQSNPSALRETV.V	Y	37.18	1287.6418	-8.1	644.8230	2	22.08	F3:76256	1	457	468	N
75	14228	gi|6005942	E.IMSKLAGESESNL.R	Y	36.73	1377.6809	-26.8	689.8293	2	26.60	F8:83091	1	274	286	N
75	14228	gi|6005942	R.RIVSQLLTLM.D	Y	36.10	1172.6951	-2.9	587.3531	2	46.97	F37:102934	3	323	332	N
75	14228	gi|6005942	D.GGGAADRVINQILTEMD.G	Y	35.09	1758.8571	3.8	880.4391	2	51.89	F10:82817	4	593	609	N
75	14228	gi|6005942	G.ILLYGPPGTGK.T	N	33.79	1114.6385	-13.8	558.3188	2	30.45	F34:90030	6	241	251	N
75	14228	gi|6005942	D.GMSTKKNVFIIGATN(+.98)RPDIID.P	Y	32.44	2290.1990	15.2	573.5657	4	33.07	F30:84560	2	610	630	Y
75	14228	gi|6005942	F.GESEANVREIFD.K	Y	30.87	1364.6207	-5.8	683.3137	2	31.08	F2:77895	2	553	564	N
75	14228	gi|6005942	A.VTMDDFRWAL.S	Y	29.57	1252.5911	-29.0	627.2847	2	48.70	F17:85749	2	447	456	N
75	14228	gi|6005942	D.PVPEIRRDHFEEAMRFA.R	Y	28.73	2099.0371	-5.4	525.7637	4	31.48	F17:79706	3	727	743	N
75	14228	gi|6005942	D.IFLVRGGMRAVEFKVVETD.P	Y	28.46	2165.1667	-4.7	722.7261	3	37.27	F34:92427	3	151	169	N
75	14228	gi|6005942	R.FPSGNQGGAGPSQGSGGGTGGSVYTEDNDDDLYG	Y	27.82	3219.3137	-10.7	1074.1003	3	31.76	F2:78131	6	773	806	N
75	14228	gi|6005942	E.LQELVQYPVEHPDKFL.K	Y	27.34	1954.0199	-24.5	652.3313	3	39.86	F12:94414	3	489	504	N
75	14228	gi|6005942	I.LLYGPPGTGKTLI.A	N	26.99	1328.7704	-17.4	665.3809	2	37.14	F34:92376	1	242	254	N
75	14228	gi|6005942	R.IVSQLLTLM.D	Y	26.72	1016.5940	-12.8	509.2978	2	52.51	F35:96212	5	324	332	N
75	14228	gi|6005942	I.LLYGPPGTGK.T	N	26.46	1001.5546	-4.0	501.7826	2	25.18	F29:84346	3	242	251	N
75	14228	gi|6005942	L.IYIPLPDEKSRVAIL.K	Y	26.42	1726.0028	-1.8	576.3405	3	41.74	F29:90176	2	643	657	N
75	14228	gi|6005942	S.RGFGSFRFPSGNQGGAGPSQGSGGGTGGSVYTEDNDDDLYG	Y	25.24	4026.7275	1.8	1007.6910	4	37.32	F10:77707	2	766	806	N
75	14228	gi|6005942	D.PALRRFGRFDREVD.I	Y	24.47	1732.9121	2.9	434.2366	4	24.76	F31:91312	4	355	368	N
75	14228	gi|6005942	D.PAILRPGRLD.Q	N	23.94	1106.6560	-5.2	554.3324	2	24.29	F29:84023	6	631	640	N
75	14228	gi|6005942	D.GM(+15.99)STKKNVFIIGATNRPDIID.P	Y	22.88	2305.2100	10.0	577.3156	4	31.73	F29:86650	6	610	630	Y
75	14228	gi|6005942	L.TLMDGLKQRA.H	Y	22.83	1131.6071	16.6	378.2159	3	24.93	F17:77398	1	330	339	N
75	14228	gi|6005942	S.ALRETVVEV.P	Y	22.35	1014.5709	-4.2	508.2906	2	27.53	F4:76553	3	463	471	N
75	14228	gi|6005942	P.ALFKAIGV.K	Y	21.90	817.5061	-17.7	409.7531	2	35.38	F33:79400	1	228	235	N
75	14228	gi|6005942	L.TLMDGLKQRAHVIVM.A	Y	20.77	1710.9272	-1.2	571.3157	3	36.57	F32:94267	2	330	344	N
75	14228	gi|6005942	N.PSAMEVEEDD.P	Y	20.76	1120.4230	6.1	561.2222	2	22.44	F2:74861	1	717	726	N
38	14369	gi|230867	E.GLMTTVHAITATQKTVD.S	N	73.49	1785.9294	6.8	596.3212	3	31.20	F28:70042	17	172	188	N
38	14369	gi|230867	E.GLMTTVHAITATQK.T	N	72.18	1470.7865	1.8	736.4019	2	29.79	F33:77428	7	172	185	N
38	14369	gi|230867	E.GLM(+15.99)TTVHAITATQKTVD.S	N	62.86	1801.9244	1.1	601.6494	3	25.33	F28:67973	9	172	188	Y
38	14369	gi|230867	E.GLM(+15.99)TTVHAITATQK.T	N	55.82	1486.7814	-9.5	496.5964	3	23.84	F33:75258	3	172	185	Y
38	14369	gi|230867	F.GIVEGLMTTV.H	N	55.10	1018.5369	14.6	510.2831	2	45.67	F11:91036	9	168	177	N
38	14369	gi|230867	E.GLMTTVHAITATQ.K	N	54.62	1342.6915	-8.8	672.3471	2	33.64	F19:88442	8	172	184	N
38	14369	gi|230867	H.FGIVEGLMTTV.H	N	54.30	1165.6052	-11.5	583.8032	2	53.03	F17:87275	4	167	177	N
38	14369	gi|230867	A.YVVESTGVFTTM.E	N	49.55	1332.6272	11.9	667.3288	2	42.28	F11:89854	9	93	104	N
38	14369	gi|230867	F.GIVEGLM(+15.99)TTV.H	N	47.91	1034.5317	-10.1	518.2679	2	35.63	F8:86276	9	168	177	Y
38	14369	gi|230867	A.YVVESTGVFTTM(+15.99).E	N	45.35	1348.6221	14.7	675.3282	2	33.90	F10:76513	6	93	104	Y
38	14369	gi|230867	E.GLMTTVHAITAT.Q	N	44.59	1214.6329	-2.4	608.3223	2	34.09	F18:85686	3	172	183	N
38	14369	gi|230867	G.LMTTVHAITATQK.T	N	44.09	1413.7650	1.3	472.2629	3	24.28	F32:89294	3	173	185	N
38	14369	gi|230867	E.GLM(+15.99)TTVHAITA.T	N	43.71	1129.5802	0.0	565.7974	2	28.00	F12:90246	3	172	182	Y
38	14369	gi|230867	E.GLMTTVHAI.T	N	43.63	941.5004	2.4	471.7586	2	32.62	F14:85405	6	172	180	N
38	14369	gi|230867	F.GIVEGLMTT.V	N	43.41	919.4684	0.6	460.7418	2	37.76	F9:92005	4	168	176	N
38	14369	gi|230867	E.GLM(+15.99)TTVHAI.T	N	43.30	957.4954	-11.2	479.7496	2	27.12	F9:88256	2	172	180	Y
38	14369	gi|230867	T.GM(+15.99)AFRVPTA.N	N	41.62	964.4800	2.9	483.2487	2	26.85	F16:77930	9	229	237	Y
38	14369	gi|230867	E.GLM(+15.99)TTVHAITATQ.K	N	40.64	1358.6864	3.2	680.3527	2	28.53	F14:83962	3	172	184	Y
38	14369	gi|230867	A.YVVESTGVFT.T	N	40.23	1100.5389	-13.8	551.2692	2	35.16	F9:91090	4	93	102	N
38	14369	gi|230867	G.KLTGMAFRV.P	N	39.37	1021.5742	-19.1	341.5255	3	30.30	F36:95866	8	226	234	N
38	14369	gi|230867	L.MTTVHAITATQK.T	N	39.11	1300.6809	-2.6	651.3461	2	29.85	F33:77446	1	174	185	N
38	14369	gi|230867	A.YVVESTGVFTT.M	N	37.99	1201.5867	8.0	601.8054	2	34.95	F10:76884	5	93	103	N
38	14369	gi|230867	T.GMAFRVPTA.N	N	36.68	948.4851	3.0	475.2513	2	31.31	F28:70088	14	229	237	N
38	14369	gi|230867	E.GLM(+15.99)TTVHAIT.A	N	34.53	1058.5431	-2.8	530.2773	2	25.74	F10:73628	2	172	181	Y
38	14369	gi|230867	D.PEN(+.98)IKWGDAGTAYVVESTGVFTTMEK.A	Y	33.26	2830.3372	23.6	708.6083	4	42.61	F17:83624	1	81	106	Y
38	14369	gi|230867	E.GLMTTVHAITATQKTV.D	N	32.99	1670.9026	-15.7	557.9661	3	33.08	F34:90952	1	172	187	N
38	14369	gi|230867	E.GLMTTVHAITA.T	N	32.48	1113.5852	-6.5	557.7963	2	32.99	F16:80099	1	172	182	N
38	14369	gi|230867	G.IVEGLMTTV.H	N	32.41	961.5154	-2.6	481.7638	2	39.08	F13:89427	2	169	177	N
38	14369	gi|230867	E.GLMTTVHAIT.A	N	30.49	1042.5481	12.3	522.2877	2	31.16	F15:76600	2	172	181	N
38	14369	gi|230867	H.YMVYMFQYDSTHGKFHGTV.K	N	30.18	2310.0237	13.9	578.5212	4	38.15	F31:96045	1	41	59	N
38	14369	gi|230867	G.LM(+15.99)TTVHAITATQK.T	N	30.01	1429.7599	8.4	477.5979	3	20.33	F17:75745	1	173	185	Y
38	14369	gi|230867	R.IVISAPSADAPMFV.M	Y	28.18	1416.7323	0.2	709.3735	2	46.75	F15:82077	3	118	131	N
38	14369	gi|230867	G.LMTTVHAITA.T	N	27.55	1056.5637	-3.5	529.2873	2	27.00	F16:77980	1	173	182	N
38	14369	gi|230867	F.RVPTANVSV.L	N	27.05	941.5294	-2.3	471.7709	2	22.40	F10:72453	2	233	241	N
38	14369	gi|230867	F.GIVE(+21.98)GLMTTV.H	N	26.47	1040.5188	11.8	521.2728	2	45.55	F11:90995	3	168	177	Y
38	14369	gi|230867	G.LMTTVHAI.T	N	25.22	884.4790	8.4	443.2505	2	28.51	F14:83958	6	173	180	N
38	14369	gi|230867	R.AAFNSGKVDIVAIND.P	N	21.88	1532.7834	-22.2	767.3820	2	34.33	F9:90797	1	20	34	N
38	14369	gi|230867	R.VVDLMAHMA.S	N	21.54	985.4725	2.0	493.7445	2	34.33	F14:86007	1	323	331	N
38	14369	gi|230867	R.IGRLVTRAAFNSGKVDIVAIN(+.98)D.P	N	18.90	2329.2754	-9.6	583.3206	4	33.33	F35:89364	1	13	34	Y
20	14688	gi|163310935	E.ILDESLRLLDEEEATDNDLR.A	Y	78.61	2358.1550	-9.9	787.0512	3	39.81	F3:82495	29	449	468	N
20	14688	gi|163310935	E.ILDESLRLLDEEEATDNDLRAK.F	Y	73.38	2557.2871	5.7	640.3327	4	37.15	F5:71008	22	449	470	N
20	14688	gi|163310935	E.ILDESLRLLDEEEATDNDLRAKF.K	Y	68.49	2704.3555	0.0	902.4591	3	43.69	F7:86049	21	449	471	N
20	14688	gi|163310935	E.ILDESLRLLDEEEATDNDLRA.K	Y	66.75	2429.1921	-18.6	810.7230	3	40.65	F3:82789	23	449	469	N
20	14688	gi|163310935	E.ILDESLRLLDEEEATDN(+.98)DLRAK.F	Y	57.98	2558.2710	-12.7	853.7535	3	36.80	F3:81443	6	449	470	Y
20	14688	gi|163310935	E.ILDESLRLLDEEEATDNDL.R	Y	55.20	2202.0540	-7.1	735.0201	3	44.15	F3:84005	14	449	467	N
20	14688	gi|163310935	E.ILDESLRLLDEEEATDNDLRAKFKE.R	Y	52.40	2961.4929	9.8	741.3878	4	40.52	F7:84956	3	449	473	N
20	14688	gi|163310935	D.RVYGGLTTKV.Q	Y	48.95	1092.6292	-2.1	365.2162	3	22.38	F18:81561	2	605	614	N
20	14688	gi|163310935	G.SLFGGSVKLA.L	Y	46.97	977.5546	-1.7	489.7837	2	37.27	F31:95730	6	102	111	N
20	14688	gi|163310935	E.ILDESLRLLDEEEATDND.L	Y	46.42	2088.9697	-4.6	1045.4873	2	39.61	F2:80854	6	449	466	N
20	14688	gi|163310935	G.SLFGGSVKLAL.A	Y	41.38	1090.6385	-9.8	546.3212	2	44.90	F34:95114	2	102	112	N
20	14688	gi|163310935	G.SLFGGSVKL.A	Y	41.07	906.5175	-3.5	454.2644	2	39.48	F31:96510	58	102	110	N
20	14688	gi|163310935	E.ILD(+21.98)ESLRLLDEEEATDNDLR.A	Y	36.21	2380.1370	-24.4	794.3669	3	39.87	F3:82510	1	449	468	Y
20	14688	gi|163310935	K.SLLSNLDEV.K	Y	32.62	988.5077	-2.0	495.2601	2	44.96	F3:84299	16	553	561	N
20	14688	gi|163310935	E.ILDESLRLLDEEEATDNDLRAKFK.E	Y	31.62	2832.4504	12.1	709.1285	4	40.46	F10:78818	3	449	472	N
20	14688	gi|163310935	E.ILDESLRLLDEEEATDN(+.98)DLR.A	Y	30.36	2359.1389	-3.0	787.3846	3	39.62	F3:82426	1	449	468	Y
20	14688	gi|163310935	D.ESLRLLDEEEATDNDLR.A	Y	30.06	2016.9600	-10.8	673.3200	3	31.88	F2:78174	1	452	468	N
20	14688	gi|163310935	L.RLLDEEEATDNDL.R	Y	30.04	1531.7002	-10.3	766.8495	2	29.05	F2:77184	1	455	467	N
20	14688	gi|163310935	E.ILDESLRLLDEEEATDN(+.98)DLRAKFK.E	Y	28.21	2833.4343	-5.5	709.3619	4	43.48	F7:85994	2	449	472	Y
20	14688	gi|163310935	L.AQAQEVFFL.K	Y	25.97	1051.5338	-1.0	526.7737	2	50.33	F9:96421	1	192	200	N
20	14688	gi|163310935	E.ILDESLRLLDEEE(+21.98)ATDNDLRA.K	Y	25.55	2451.1741	-8.0	818.0588	3	40.78	F3:82830	3	449	469	Y
20	14688	gi|163310935	D.Q(-17.03)LIKELPEL.L	Y	23.15	1064.6117	7.8	533.3173	2	51.79	F10:82782	8	434	442	Y
20	14688	gi|163310935	E.ILDESLRLLDEE(+21.98)EATDNDLR.A	Y	23.15	2380.1370	-35.8	794.3578	3	39.74	F3:82473	2	449	468	Y
20	14688	gi|163310935	T.MQGSEVVNV.L	Y	22.20	961.4539	2.4	481.7354	2	21.76	F2:74620	2	542	550	N
20	14688	gi|163310935	E.GLENDLKSV.N	Y	20.43	973.5080	-8.5	487.7571	2	28.85	F3:78644	2	567	575	N
20	14688	gi|163310935	E.ILDESLRLL.D	Y	20.14	1070.6335	-5.3	536.3212	2	41.23	F17:83131	3	449	457	N
20	14689	gi|310942607	E.ILDESLRLLDEEEATDNDLR.A	Y	78.61	2358.1550	-9.9	787.0512	3	39.81	F3:82495	29	456	475	N
20	14689	gi|310942607	E.ILDESLRLLDEEEATDNDLRAK.F	Y	73.38	2557.2871	5.7	640.3327	4	37.15	F5:71008	22	456	477	N
20	14689	gi|310942607	E.ILDESLRLLDEEEATDNDLRAKF.K	Y	68.49	2704.3555	0.0	902.4591	3	43.69	F7:86049	21	456	478	N
20	14689	gi|310942607	E.ILDESLRLLDEEEATDNDLRA.K	Y	66.75	2429.1921	-18.6	810.7230	3	40.65	F3:82789	23	456	476	N
20	14689	gi|310942607	E.ILDESLRLLDEEEATDN(+.98)DLRAK.F	Y	57.98	2558.2710	-12.7	853.7535	3	36.80	F3:81443	6	456	477	Y
20	14689	gi|310942607	E.ILDESLRLLDEEEATDNDL.R	Y	55.20	2202.0540	-7.1	735.0201	3	44.15	F3:84005	14	456	474	N
20	14689	gi|310942607	E.ILDESLRLLDEEEATDNDLRAKFKE.R	Y	52.40	2961.4929	9.8	741.3878	4	40.52	F7:84956	3	456	480	N
20	14689	gi|310942607	D.RVYGGLTTKV.Q	Y	48.95	1092.6292	-2.1	365.2162	3	22.38	F18:81561	2	612	621	N
20	14689	gi|310942607	G.SLFGGSVKLA.L	Y	46.97	977.5546	-1.7	489.7837	2	37.27	F31:95730	6	109	118	N
20	14689	gi|310942607	E.ILDESLRLLDEEEATDND.L	Y	46.42	2088.9697	-4.6	1045.4873	2	39.61	F2:80854	6	456	473	N
20	14689	gi|310942607	G.SLFGGSVKLAL.A	Y	41.38	1090.6385	-9.8	546.3212	2	44.90	F34:95114	2	109	119	N
20	14689	gi|310942607	G.SLFGGSVKL.A	Y	41.07	906.5175	-3.5	454.2644	2	39.48	F31:96510	58	109	117	N
20	14689	gi|310942607	E.ILD(+21.98)ESLRLLDEEEATDNDLR.A	Y	36.21	2380.1370	-24.4	794.3669	3	39.87	F3:82510	1	456	475	Y
20	14689	gi|310942607	K.SLLSNLDEV.K	Y	32.62	988.5077	-2.0	495.2601	2	44.96	F3:84299	16	560	568	N
20	14689	gi|310942607	E.ILDESLRLLDEEEATDNDLRAKFK.E	Y	31.62	2832.4504	12.1	709.1285	4	40.46	F10:78818	3	456	479	N
20	14689	gi|310942607	E.ILDESLRLLDEEEATDN(+.98)DLR.A	Y	30.36	2359.1389	-3.0	787.3846	3	39.62	F3:82426	1	456	475	Y
20	14689	gi|310942607	D.ESLRLLDEEEATDNDLR.A	Y	30.06	2016.9600	-10.8	673.3200	3	31.88	F2:78174	1	459	475	N
20	14689	gi|310942607	L.RLLDEEEATDNDL.R	Y	30.04	1531.7002	-10.3	766.8495	2	29.05	F2:77184	1	462	474	N
20	14689	gi|310942607	E.ILDESLRLLDEEEATDN(+.98)DLRAKFK.E	Y	28.21	2833.4343	-5.5	709.3619	4	43.48	F7:85994	2	456	479	Y
20	14689	gi|310942607	L.AQAQEVFFL.K	Y	25.97	1051.5338	-1.0	526.7737	2	50.33	F9:96421	1	199	207	N
20	14689	gi|310942607	E.ILDESLRLLDEEE(+21.98)ATDNDLRA.K	Y	25.55	2451.1741	-8.0	818.0588	3	40.78	F3:82830	3	456	476	Y
20	14689	gi|310942607	D.Q(-17.03)LIKELPEL.L	Y	23.15	1064.6117	7.8	533.3173	2	51.79	F10:82782	8	441	449	Y
20	14689	gi|310942607	E.ILDESLRLLDEE(+21.98)EATDNDLR.A	Y	23.15	2380.1370	-35.8	794.3578	3	39.74	F3:82473	2	456	475	Y
20	14689	gi|310942607	T.MQGSEVVNV.L	Y	22.20	961.4539	2.4	481.7354	2	21.76	F2:74620	2	549	557	N
20	14689	gi|310942607	E.GLENDLKSV.N	Y	20.43	973.5080	-8.5	487.7571	2	28.85	F3:78644	2	574	582	N
20	14689	gi|310942607	E.ILDESLRLL.D	Y	20.14	1070.6335	-5.3	536.3212	2	41.23	F17:83131	3	456	464	N
20	14690	gi|145580011	E.ILDESLRLLDEEEATDNDLR.A	Y	78.61	2358.1550	-9.9	787.0512	3	39.81	F3:82495	29	457	476	N
20	14690	gi|145580011	E.ILDESLRLLDEEEATDNDLRAK.F	Y	73.38	2557.2871	5.7	640.3327	4	37.15	F5:71008	22	457	478	N
20	14690	gi|145580011	E.ILDESLRLLDEEEATDNDLRAKF.K	Y	68.49	2704.3555	0.0	902.4591	3	43.69	F7:86049	21	457	479	N
20	14690	gi|145580011	E.ILDESLRLLDEEEATDNDLRA.K	Y	66.75	2429.1921	-18.6	810.7230	3	40.65	F3:82789	23	457	477	N
20	14690	gi|145580011	E.ILDESLRLLDEEEATDN(+.98)DLRAK.F	Y	57.98	2558.2710	-12.7	853.7535	3	36.80	F3:81443	6	457	478	Y
20	14690	gi|145580011	E.ILDESLRLLDEEEATDNDL.R	Y	55.20	2202.0540	-7.1	735.0201	3	44.15	F3:84005	14	457	475	N
20	14690	gi|145580011	E.ILDESLRLLDEEEATDNDLRAKFKE.R	Y	52.40	2961.4929	9.8	741.3878	4	40.52	F7:84956	3	457	481	N
20	14690	gi|145580011	D.RVYGGLTTKV.Q	Y	48.95	1092.6292	-2.1	365.2162	3	22.38	F18:81561	2	613	622	N
20	14690	gi|145580011	G.SLFGGSVKLA.L	Y	46.97	977.5546	-1.7	489.7837	2	37.27	F31:95730	6	110	119	N
20	14690	gi|145580011	E.ILDESLRLLDEEEATDND.L	Y	46.42	2088.9697	-4.6	1045.4873	2	39.61	F2:80854	6	457	474	N
20	14690	gi|145580011	G.SLFGGSVKLAL.A	Y	41.38	1090.6385	-9.8	546.3212	2	44.90	F34:95114	2	110	120	N
20	14690	gi|145580011	G.SLFGGSVKL.A	Y	41.07	906.5175	-3.5	454.2644	2	39.48	F31:96510	58	110	118	N
20	14690	gi|145580011	E.ILD(+21.98)ESLRLLDEEEATDNDLR.A	Y	36.21	2380.1370	-24.4	794.3669	3	39.87	F3:82510	1	457	476	Y
20	14690	gi|145580011	K.SLLSNLDEV.K	Y	32.62	988.5077	-2.0	495.2601	2	44.96	F3:84299	16	561	569	N
20	14690	gi|145580011	E.ILDESLRLLDEEEATDNDLRAKFK.E	Y	31.62	2832.4504	12.1	709.1285	4	40.46	F10:78818	3	457	480	N
20	14690	gi|145580011	E.ILDESLRLLDEEEATDN(+.98)DLR.A	Y	30.36	2359.1389	-3.0	787.3846	3	39.62	F3:82426	1	457	476	Y
20	14690	gi|145580011	D.ESLRLLDEEEATDNDLR.A	Y	30.06	2016.9600	-10.8	673.3200	3	31.88	F2:78174	1	460	476	N
20	14690	gi|145580011	L.RLLDEEEATDNDL.R	Y	30.04	1531.7002	-10.3	766.8495	2	29.05	F2:77184	1	463	475	N
20	14690	gi|145580011	E.ILDESLRLLDEEEATDN(+.98)DLRAKFK.E	Y	28.21	2833.4343	-5.5	709.3619	4	43.48	F7:85994	2	457	480	Y
20	14690	gi|145580011	L.AQAQEVFFL.K	Y	25.97	1051.5338	-1.0	526.7737	2	50.33	F9:96421	1	200	208	N
20	14690	gi|145580011	E.ILDESLRLLDEEE(+21.98)ATDNDLRA.K	Y	25.55	2451.1741	-8.0	818.0588	3	40.78	F3:82830	3	457	477	Y
20	14690	gi|145580011	D.Q(-17.03)LIKELPEL.L	Y	23.15	1064.6117	7.8	533.3173	2	51.79	F10:82782	8	442	450	Y
20	14690	gi|145580011	E.ILDESLRLLDEE(+21.98)EATDNDLR.A	Y	23.15	2380.1370	-35.8	794.3578	3	39.74	F3:82473	2	457	476	Y
20	14690	gi|145580011	T.MQGSEVVNV.L	Y	22.20	961.4539	2.4	481.7354	2	21.76	F2:74620	2	550	558	N
20	14690	gi|145580011	E.GLENDLKSV.N	Y	20.43	973.5080	-8.5	487.7571	2	28.85	F3:78644	2	575	583	N
20	14690	gi|145580011	E.ILDESLRLL.D	Y	20.14	1070.6335	-5.3	536.3212	2	41.23	F17:83131	3	457	465	N
20	14692	gi|6424942	E.ILDESLRLLDEEEATDNDLR.A	Y	78.61	2358.1550	-9.9	787.0512	3	39.81	F3:82495	29	450	469	N
20	14692	gi|6424942	E.ILDESLRLLDEEEATDNDLRAK.F	Y	73.38	2557.2871	5.7	640.3327	4	37.15	F5:71008	22	450	471	N
20	14692	gi|6424942	E.ILDESLRLLDEEEATDNDLRAKF.K	Y	68.49	2704.3555	0.0	902.4591	3	43.69	F7:86049	21	450	472	N
20	14692	gi|6424942	E.ILDESLRLLDEEEATDNDLRA.K	Y	66.75	2429.1921	-18.6	810.7230	3	40.65	F3:82789	23	450	470	N
20	14692	gi|6424942	E.ILDESLRLLDEEEATDN(+.98)DLRAK.F	Y	57.98	2558.2710	-12.7	853.7535	3	36.80	F3:81443	6	450	471	Y
20	14692	gi|6424942	E.ILDESLRLLDEEEATDNDL.R	Y	55.20	2202.0540	-7.1	735.0201	3	44.15	F3:84005	14	450	468	N
20	14692	gi|6424942	E.ILDESLRLLDEEEATDNDLRAKFKE.R	Y	52.40	2961.4929	9.8	741.3878	4	40.52	F7:84956	3	450	474	N
20	14692	gi|6424942	D.RVYGGLTTKV.Q	Y	48.95	1092.6292	-2.1	365.2162	3	22.38	F18:81561	2	606	615	N
20	14692	gi|6424942	G.SLFGGSVKLA.L	Y	46.97	977.5546	-1.7	489.7837	2	37.27	F31:95730	6	103	112	N
20	14692	gi|6424942	E.ILDESLRLLDEEEATDND.L	Y	46.42	2088.9697	-4.6	1045.4873	2	39.61	F2:80854	6	450	467	N
20	14692	gi|6424942	G.SLFGGSVKLAL.A	Y	41.38	1090.6385	-9.8	546.3212	2	44.90	F34:95114	2	103	113	N
20	14692	gi|6424942	G.SLFGGSVKL.A	Y	41.07	906.5175	-3.5	454.2644	2	39.48	F31:96510	58	103	111	N
20	14692	gi|6424942	E.ILD(+21.98)ESLRLLDEEEATDNDLR.A	Y	36.21	2380.1370	-24.4	794.3669	3	39.87	F3:82510	1	450	469	Y
20	14692	gi|6424942	K.SLLSNLDEV.K	Y	32.62	988.5077	-2.0	495.2601	2	44.96	F3:84299	16	554	562	N
20	14692	gi|6424942	E.ILDESLRLLDEEEATDNDLRAKFK.E	Y	31.62	2832.4504	12.1	709.1285	4	40.46	F10:78818	3	450	473	N
20	14692	gi|6424942	E.ILDESLRLLDEEEATDN(+.98)DLR.A	Y	30.36	2359.1389	-3.0	787.3846	3	39.62	F3:82426	1	450	469	Y
20	14692	gi|6424942	D.ESLRLLDEEEATDNDLR.A	Y	30.06	2016.9600	-10.8	673.3200	3	31.88	F2:78174	1	453	469	N
20	14692	gi|6424942	L.RLLDEEEATDNDL.R	Y	30.04	1531.7002	-10.3	766.8495	2	29.05	F2:77184	1	456	468	N
20	14692	gi|6424942	E.ILDESLRLLDEEEATDN(+.98)DLRAKFK.E	Y	28.21	2833.4343	-5.5	709.3619	4	43.48	F7:85994	2	450	473	Y
20	14692	gi|6424942	L.AQAQEVFFL.K	Y	25.97	1051.5338	-1.0	526.7737	2	50.33	F9:96421	1	193	201	N
20	14692	gi|6424942	E.ILDESLRLLDEEE(+21.98)ATDNDLRA.K	Y	25.55	2451.1741	-8.0	818.0588	3	40.78	F3:82830	3	450	470	Y
20	14692	gi|6424942	D.Q(-17.03)LIKELPEL.L	Y	23.15	1064.6117	7.8	533.3173	2	51.79	F10:82782	8	435	443	Y
20	14692	gi|6424942	E.ILDESLRLLDEE(+21.98)EATDNDLR.A	Y	23.15	2380.1370	-35.8	794.3578	3	39.74	F3:82473	2	450	469	Y
20	14692	gi|6424942	T.MQGSEVVNV.L	Y	22.20	961.4539	2.4	481.7354	2	21.76	F2:74620	2	543	551	N
20	14692	gi|6424942	E.GLENDLKSV.N	Y	20.43	973.5080	-8.5	487.7571	2	28.85	F3:78644	2	568	576	N
20	14692	gi|6424942	E.ILDESLRLL.D	Y	20.14	1070.6335	-5.3	536.3212	2	41.23	F17:83131	3	450	458	N
20	14693	gi|22027538	E.ILDESLRLLDEEEATDNDLR.A	Y	78.61	2358.1550	-9.9	787.0512	3	39.81	F3:82495	29	450	469	N
20	14693	gi|22027538	E.ILDESLRLLDEEEATDNDLRAK.F	Y	73.38	2557.2871	5.7	640.3327	4	37.15	F5:71008	22	450	471	N
20	14693	gi|22027538	E.ILDESLRLLDEEEATDNDLRAKF.K	Y	68.49	2704.3555	0.0	902.4591	3	43.69	F7:86049	21	450	472	N
20	14693	gi|22027538	E.ILDESLRLLDEEEATDNDLRA.K	Y	66.75	2429.1921	-18.6	810.7230	3	40.65	F3:82789	23	450	470	N
20	14693	gi|22027538	E.ILDESLRLLDEEEATDN(+.98)DLRAK.F	Y	57.98	2558.2710	-12.7	853.7535	3	36.80	F3:81443	6	450	471	Y
20	14693	gi|22027538	E.ILDESLRLLDEEEATDNDL.R	Y	55.20	2202.0540	-7.1	735.0201	3	44.15	F3:84005	14	450	468	N
20	14693	gi|22027538	E.ILDESLRLLDEEEATDNDLRAKFKE.R	Y	52.40	2961.4929	9.8	741.3878	4	40.52	F7:84956	3	450	474	N
20	14693	gi|22027538	D.RVYGGLTTKV.Q	Y	48.95	1092.6292	-2.1	365.2162	3	22.38	F18:81561	2	606	615	N
20	14693	gi|22027538	G.SLFGGSVKLA.L	Y	46.97	977.5546	-1.7	489.7837	2	37.27	F31:95730	6	103	112	N
20	14693	gi|22027538	E.ILDESLRLLDEEEATDND.L	Y	46.42	2088.9697	-4.6	1045.4873	2	39.61	F2:80854	6	450	467	N
20	14693	gi|22027538	G.SLFGGSVKLAL.A	Y	41.38	1090.6385	-9.8	546.3212	2	44.90	F34:95114	2	103	113	N
20	14693	gi|22027538	G.SLFGGSVKL.A	Y	41.07	906.5175	-3.5	454.2644	2	39.48	F31:96510	58	103	111	N
20	14693	gi|22027538	E.ILD(+21.98)ESLRLLDEEEATDNDLR.A	Y	36.21	2380.1370	-24.4	794.3669	3	39.87	F3:82510	1	450	469	Y
20	14693	gi|22027538	K.SLLSNLDEV.K	Y	32.62	988.5077	-2.0	495.2601	2	44.96	F3:84299	16	554	562	N
20	14693	gi|22027538	E.ILDESLRLLDEEEATDNDLRAKFK.E	Y	31.62	2832.4504	12.1	709.1285	4	40.46	F10:78818	3	450	473	N
20	14693	gi|22027538	E.ILDESLRLLDEEEATDN(+.98)DLR.A	Y	30.36	2359.1389	-3.0	787.3846	3	39.62	F3:82426	1	450	469	Y
20	14693	gi|22027538	D.ESLRLLDEEEATDNDLR.A	Y	30.06	2016.9600	-10.8	673.3200	3	31.88	F2:78174	1	453	469	N
20	14693	gi|22027538	L.RLLDEEEATDNDL.R	Y	30.04	1531.7002	-10.3	766.8495	2	29.05	F2:77184	1	456	468	N
20	14693	gi|22027538	E.ILDESLRLLDEEEATDN(+.98)DLRAKFK.E	Y	28.21	2833.4343	-5.5	709.3619	4	43.48	F7:85994	2	450	473	Y
20	14693	gi|22027538	L.AQAQEVFFL.K	Y	25.97	1051.5338	-1.0	526.7737	2	50.33	F9:96421	1	193	201	N
20	14693	gi|22027538	E.ILDESLRLLDEEE(+21.98)ATDNDLRA.K	Y	25.55	2451.1741	-8.0	818.0588	3	40.78	F3:82830	3	450	470	Y
20	14693	gi|22027538	D.Q(-17.03)LIKELPEL.L	Y	23.15	1064.6117	7.8	533.3173	2	51.79	F10:82782	8	435	443	Y
20	14693	gi|22027538	E.ILDESLRLLDEE(+21.98)EATDNDLR.A	Y	23.15	2380.1370	-35.8	794.3578	3	39.74	F3:82473	2	450	469	Y
20	14693	gi|22027538	T.MQGSEVVNV.L	Y	22.20	961.4539	2.4	481.7354	2	21.76	F2:74620	2	543	551	N
20	14693	gi|22027538	E.GLENDLKSV.N	Y	20.43	973.5080	-8.5	487.7571	2	28.85	F3:78644	2	568	576	N
20	14693	gi|22027538	E.ILDESLRLL.D	Y	20.14	1070.6335	-5.3	536.3212	2	41.23	F17:83131	3	450	458	N
20	14697	gi|46249756	E.ILDESLRLLDEEEATDNDLR.A	Y	78.61	2358.1550	-9.9	787.0512	3	39.81	F3:82495	29	455	474	N
20	14697	gi|46249756	E.ILDESLRLLDEEEATDNDLRAK.F	Y	73.38	2557.2871	5.7	640.3327	4	37.15	F5:71008	22	455	476	N
20	14697	gi|46249756	E.ILDESLRLLDEEEATDNDLRAKF.K	Y	68.49	2704.3555	0.0	902.4591	3	43.69	F7:86049	21	455	477	N
20	14697	gi|46249756	E.ILDESLRLLDEEEATDNDLRA.K	Y	66.75	2429.1921	-18.6	810.7230	3	40.65	F3:82789	23	455	475	N
20	14697	gi|46249756	E.ILDESLRLLDEEEATDN(+.98)DLRAK.F	Y	57.98	2558.2710	-12.7	853.7535	3	36.80	F3:81443	6	455	476	Y
20	14697	gi|46249756	E.ILDESLRLLDEEEATDNDL.R	Y	55.20	2202.0540	-7.1	735.0201	3	44.15	F3:84005	14	455	473	N
20	14697	gi|46249756	E.ILDESLRLLDEEEATDNDLRAKFKE.R	Y	52.40	2961.4929	9.8	741.3878	4	40.52	F7:84956	3	455	479	N
20	14697	gi|46249756	D.RVYGGLTTKV.Q	Y	48.95	1092.6292	-2.1	365.2162	3	22.38	F18:81561	2	611	620	N
20	14697	gi|46249756	G.SLFGGSVKLA.L	Y	46.97	977.5546	-1.7	489.7837	2	37.27	F31:95730	6	103	112	N
20	14697	gi|46249756	E.ILDESLRLLDEEEATDND.L	Y	46.42	2088.9697	-4.6	1045.4873	2	39.61	F2:80854	6	455	472	N
20	14697	gi|46249756	G.SLFGGSVKLAL.A	Y	41.38	1090.6385	-9.8	546.3212	2	44.90	F34:95114	2	103	113	N
20	14697	gi|46249756	G.SLFGGSVKL.A	Y	41.07	906.5175	-3.5	454.2644	2	39.48	F31:96510	58	103	111	N
20	14697	gi|46249756	E.ILD(+21.98)ESLRLLDEEEATDNDLR.A	Y	36.21	2380.1370	-24.4	794.3669	3	39.87	F3:82510	1	455	474	Y
20	14697	gi|46249756	K.SLLSNLDEV.K	Y	32.62	988.5077	-2.0	495.2601	2	44.96	F3:84299	16	559	567	N
20	14697	gi|46249756	E.ILDESLRLLDEEEATDNDLRAKFK.E	Y	31.62	2832.4504	12.1	709.1285	4	40.46	F10:78818	3	455	478	N
20	14697	gi|46249756	E.ILDESLRLLDEEEATDN(+.98)DLR.A	Y	30.36	2359.1389	-3.0	787.3846	3	39.62	F3:82426	1	455	474	Y
20	14697	gi|46249756	D.ESLRLLDEEEATDNDLR.A	Y	30.06	2016.9600	-10.8	673.3200	3	31.88	F2:78174	1	458	474	N
20	14697	gi|46249756	L.RLLDEEEATDNDL.R	Y	30.04	1531.7002	-10.3	766.8495	2	29.05	F2:77184	1	461	473	N
20	14697	gi|46249756	E.ILDESLRLLDEEEATDN(+.98)DLRAKFK.E	Y	28.21	2833.4343	-5.5	709.3619	4	43.48	F7:85994	2	455	478	Y
20	14697	gi|46249756	L.AQAQEVFFL.K	Y	25.97	1051.5338	-1.0	526.7737	2	50.33	F9:96421	1	193	201	N
20	14697	gi|46249756	E.ILDESLRLLDEEE(+21.98)ATDNDLRA.K	Y	25.55	2451.1741	-8.0	818.0588	3	40.78	F3:82830	3	455	475	Y
20	14697	gi|46249756	D.Q(-17.03)LIKELPEL.L	Y	23.15	1064.6117	7.8	533.3173	2	51.79	F10:82782	8	440	448	Y
20	14697	gi|46249756	E.ILDESLRLLDEE(+21.98)EATDNDLR.A	Y	23.15	2380.1370	-35.8	794.3578	3	39.74	F3:82473	2	455	474	Y
20	14697	gi|46249756	T.MQGSEVVNV.L	Y	22.20	961.4539	2.4	481.7354	2	21.76	F2:74620	2	548	556	N
20	14697	gi|46249756	E.GLENDLKSV.N	Y	20.43	973.5080	-8.5	487.7571	2	28.85	F3:78644	2	573	581	N
20	14697	gi|46249756	E.ILDESLRLL.D	Y	20.14	1070.6335	-5.3	536.3212	2	41.23	F17:83131	3	455	463	N
20	14698	gi|241982780	E.ILDESLRLLDEEEATDNDLR.A	Y	78.61	2358.1550	-9.9	787.0512	3	39.81	F3:82495	29	455	474	N
20	14698	gi|241982780	E.ILDESLRLLDEEEATDNDLRAK.F	Y	73.38	2557.2871	5.7	640.3327	4	37.15	F5:71008	22	455	476	N
20	14698	gi|241982780	E.ILDESLRLLDEEEATDNDLRAKF.K	Y	68.49	2704.3555	0.0	902.4591	3	43.69	F7:86049	21	455	477	N
20	14698	gi|241982780	E.ILDESLRLLDEEEATDNDLRA.K	Y	66.75	2429.1921	-18.6	810.7230	3	40.65	F3:82789	23	455	475	N
20	14698	gi|241982780	E.ILDESLRLLDEEEATDN(+.98)DLRAK.F	Y	57.98	2558.2710	-12.7	853.7535	3	36.80	F3:81443	6	455	476	Y
20	14698	gi|241982780	E.ILDESLRLLDEEEATDNDL.R	Y	55.20	2202.0540	-7.1	735.0201	3	44.15	F3:84005	14	455	473	N
20	14698	gi|241982780	E.ILDESLRLLDEEEATDNDLRAKFKE.R	Y	52.40	2961.4929	9.8	741.3878	4	40.52	F7:84956	3	455	479	N
20	14698	gi|241982780	D.RVYGGLTTKV.Q	Y	48.95	1092.6292	-2.1	365.2162	3	22.38	F18:81561	2	611	620	N
20	14698	gi|241982780	G.SLFGGSVKLA.L	Y	46.97	977.5546	-1.7	489.7837	2	37.27	F31:95730	6	103	112	N
20	14698	gi|241982780	E.ILDESLRLLDEEEATDND.L	Y	46.42	2088.9697	-4.6	1045.4873	2	39.61	F2:80854	6	455	472	N
20	14698	gi|241982780	G.SLFGGSVKLAL.A	Y	41.38	1090.6385	-9.8	546.3212	2	44.90	F34:95114	2	103	113	N
20	14698	gi|241982780	G.SLFGGSVKL.A	Y	41.07	906.5175	-3.5	454.2644	2	39.48	F31:96510	58	103	111	N
20	14698	gi|241982780	E.ILD(+21.98)ESLRLLDEEEATDNDLR.A	Y	36.21	2380.1370	-24.4	794.3669	3	39.87	F3:82510	1	455	474	Y
20	14698	gi|241982780	K.SLLSNLDEV.K	Y	32.62	988.5077	-2.0	495.2601	2	44.96	F3:84299	16	559	567	N
20	14698	gi|241982780	E.ILDESLRLLDEEEATDNDLRAKFK.E	Y	31.62	2832.4504	12.1	709.1285	4	40.46	F10:78818	3	455	478	N
20	14698	gi|241982780	E.ILDESLRLLDEEEATDN(+.98)DLR.A	Y	30.36	2359.1389	-3.0	787.3846	3	39.62	F3:82426	1	455	474	Y
20	14698	gi|241982780	D.ESLRLLDEEEATDNDLR.A	Y	30.06	2016.9600	-10.8	673.3200	3	31.88	F2:78174	1	458	474	N
20	14698	gi|241982780	L.RLLDEEEATDNDL.R	Y	30.04	1531.7002	-10.3	766.8495	2	29.05	F2:77184	1	461	473	N
20	14698	gi|241982780	E.ILDESLRLLDEEEATDN(+.98)DLRAKFK.E	Y	28.21	2833.4343	-5.5	709.3619	4	43.48	F7:85994	2	455	478	Y
20	14698	gi|241982780	L.AQAQEVFFL.K	Y	25.97	1051.5338	-1.0	526.7737	2	50.33	F9:96421	1	193	201	N
20	14698	gi|241982780	E.ILDESLRLLDEEE(+21.98)ATDNDLRA.K	Y	25.55	2451.1741	-8.0	818.0588	3	40.78	F3:82830	3	455	475	Y
20	14698	gi|241982780	D.Q(-17.03)LIKELPEL.L	Y	23.15	1064.6117	7.8	533.3173	2	51.79	F10:82782	8	440	448	Y
20	14698	gi|241982780	E.ILDESLRLLDEE(+21.98)EATDNDLR.A	Y	23.15	2380.1370	-35.8	794.3578	3	39.74	F3:82473	2	455	474	Y
20	14698	gi|241982780	T.MQGSEVVNV.L	Y	22.20	961.4539	2.4	481.7354	2	21.76	F2:74620	2	548	556	N
20	14698	gi|241982780	E.GLENDLKSV.N	Y	20.43	973.5080	-8.5	487.7571	2	28.85	F3:78644	2	573	581	N
20	14698	gi|241982780	E.ILDESLRLL.D	Y	20.14	1070.6335	-5.3	536.3212	2	41.23	F17:83131	3	455	463	N
13	14244	gi|6815812	D.GEDQTQDTELVETRPAGD.G	N	67.09	1959.8657	-4.2	654.2931	3	22.90	F2:75015	6	245	262	N
13	14244	gi|6815812	R.RYLEN(+.98)GKETLQRTD.P	N	65.50	1722.8536	-3.6	431.7191	4	20.15	F4:73951	8	194	207	Y
13	14244	gi|6815812	R.RYLENGKETLQRTD.P	N	60.28	1721.8696	-1.9	431.4738	4	16.88	F5:63875	4	194	207	N
13	14244	gi|6815812	D.TELVETRPAGDGTFQ.K	N	58.50	1619.7791	-14.0	810.8855	2	25.89	F3:77601	3	252	266	N
13	14244	gi|6815812	A.GSHSMRYFFTSVSRPGR.G	N	56.09	1970.9534	11.2	493.7511	4	28.03	F39:90900	28	25	41	N
13	14244	gi|6815812	A.GSHSMRYFFTSVSRPGRGEPRFIAVGYVDD.T	N	55.69	3389.6362	0.1	848.4164	4	36.61	F36:98076	29	25	54	N
13	14244	gi|6815812	A.GSHSMRYFFTSVSRPG.R	N	54.91	1814.8522	7.7	605.9626	3	30.23	F38:87636	13	25	40	N
13	14244	gi|6815812	R.YLENGKETLQRTD.P	N	54.83	1565.7686	1.7	522.9310	3	17.82	F5:64201	9	195	207	N
13	14244	gi|6815812	W.ALGFYPAEITL.T	N	54.22	1193.6332	4.1	597.8263	2	53.01	F16:87139	16	229	239	N
13	14244	gi|6815812	A.GSHSMRYFFTSVSRPGRGE.P	N	54.19	2157.0173	-5.0	540.2589	4	28.51	F37:95317	17	25	43	N
13	14244	gi|6815812	D.Q(-17.03)TQDTELVETRPAGD.G	N	52.85	1641.7482	-10.1	821.8730	2	26.30	F2:76220	1	248	262	Y
13	14244	gi|6815812	R.YLEN(+.98)GKETLQRTD.P	N	45.17	1566.7526	-10.4	523.2527	3	20.25	F2:74087	13	195	207	Y
13	14244	gi|6815812	A.GSHSMRYFFTSVSRPGRG.E	N	44.34	2027.9747	4.9	508.0034	4	27.11	F38:86137	6	25	42	N
13	14244	gi|6815812	L.RRYLEN(+.98)GKETLQRTD.P	N	43.25	1878.9547	0.0	627.3255	3	17.05	F5:63927	18	193	207	Y
13	14244	gi|6815812	G.S(+42.01)H(+15.99)SMRYFFTSVSRPGRGE.P	N	43.13	2158.0015	1.7	540.5085	4	28.96	F37:95475	1	26	43	Y
13	14244	gi|6815812	A.GSHSM(+15.99)RYFFTSVSRPGRGE.P	N	43.09	2173.0122	-20.2	544.2493	4	25.15	F37:91612	8	25	43	Y
13	14244	gi|6815812	A.GSHSM(+15.99)RYFFTSVSRPGR.G	N	42.27	1986.9482	6.9	497.7477	4	24.52	F41:98143	19	25	41	Y
13	14244	gi|6815812	G.YVDDTQFVRF.D	N	42.10	1288.6088	12.9	645.3199	2	38.22	F10:78033	6	51	60	N
13	14244	gi|6815812	W.ALGFYPAE(+21.98)ITL.T	N	41.24	1215.6151	0.8	608.8153	2	53.22	F16:87206	5	229	239	Y
13	14244	gi|6815812	D.TELVETRPAGD.G	N	41.21	1186.5830	-6.4	594.2950	2	20.54	F2:74195	3	252	262	N
13	14244	gi|6815812	L.RRYLENGKETLQRTD.P	N	39.85	1877.9707	-22.8	470.4893	4	19.39	F8:80549	11	193	207	N
13	14244	gi|6815812	Y.LENGKETLQRTD.P	N	38.99	1402.7052	-4.7	468.5735	3	18.21	F2:73375	1	196	207	N
13	14244	gi|6815812	D.GEDQTQDTELVETRPAGDGTFQ.K	N	38.17	2393.0618	-7.1	798.6889	3	28.26	F2:76912	2	245	266	N
13	14244	gi|6815812	A.GSHSMRYFFTSVSR.P	N	36.54	1660.7780	-3.9	416.2002	4	31.43	F37:97246	3	25	38	N
13	14244	gi|6815812	H.VQHEGLPKPLTL.R	N	35.93	1330.7609	0.4	444.5944	3	31.70	F14:85085	3	285	296	N
13	14244	gi|6815812	D.AASQRMEPRAPWIEQEGPEYWD.Q	N	33.35	2645.1968	-4.7	882.7354	3	38.70	F7:84318	4	64	85	N
13	14244	gi|6815812	D.QTQDTELVETRPAGD.G	N	32.34	1658.7748	-17.7	830.3800	2	21.72	F2:74611	3	248	262	N
13	14244	gi|6815812	D.PPKTHMTHHPISD.H	N	32.15	1496.7195	-7.0	375.1845	4	20.79	F9:85930	2	208	220	N
13	14244	gi|6815812	D.GEDQTQDTELVETRPAGDGTFQK.W	N	32.01	2521.1567	-15.0	841.3802	3	24.67	F2:75647	2	245	267	N
13	14244	gi|6815812	A.GSHSM(+15.99)RYFFTSVSRPGRG.E	N	31.16	2043.9697	6.1	512.0028	4	23.80	F39:89127	1	25	42	Y
13	14244	gi|6815812	A.GSHSM(+15.99)RYFFTSVSRPG.R	N	30.64	1830.8472	-3.2	611.2877	3	26.07	F33:76091	4	25	40	Y
13	14244	gi|6815812	G.TCVE(+21.98)WLRRYLENGKETL.Q	N	29.91	2131.0496	0.3	533.7698	4	26.87	F2:76418	2	187	203	Y
13	14244	gi|6815812	D.SDAASQRMEPRAPWIEQEGPEYWD.Q	N	29.71	2847.2559	-12.8	950.0804	3	39.98	F5:72004	2	62	85	N
13	14244	gi|6815812	Y.LEN(+.98)GKETLQRTD.P	N	25.62	1403.6892	-4.0	468.9018	3	19.07	F2:73679	3	196	207	Y
13	14244	gi|6815812	D.TQFVRFDSD.A	N	23.69	1113.5090	-15.8	557.7530	2	28.61	F8:83800	2	55	63	N
13	14244	gi|6815812	R.YLENGKETL.Q	N	19.65	1065.5342	-9.4	533.7693	2	22.42	F2:74855	1	195	203	N
6	15639	gi|18105045	E.YLTAEILELAGNAARDNK.K	N	71.06	1961.0217	4.6	654.6842	3	45.35	F18:89646	33	58	75	N
[truncated: 41,697 more rows]
