# Supplementary material for: Toxoplasma gondii peptide ligands open the gate of the HLA class I binding groove
Source: eLife. 2016 Jan 29;5:e12556. doi: 10.7554/eLife.12556 (PMC4775218; doi:10.7554/eLife.12556)
Supplement: Figure 5—source data 1. — This is the underlying data for Figures 2, 3, 4, 5, and 6. DOI: http://dx.doi.org/10.7554/eLife.12556.010 [file elife-12556-fig5-data1.zip › Figure 5-source data 1.csv]

Protein Group	Protein ID	Protein Accession	Peptide	Unique	-10lgP	Mass	ppm	m/z	z	RT	Scan	#Spec	Start	End	PTM
3	14243	gi|119609192	E.GLM(+15.99)TTVHAITATQKTVDGPSGK.L	Y	75.49	2228.1470	5.6	558.0471	4	41.69	F132:119475	14	173	194	Y
3	14243	gi|119609192	E.GLM(+15.99)TTVHAITATQKTVD.G	Y	72.43	1801.9244	5.8	601.6522	3	43.73	F129:121382	21	173	189	Y
3	14243	gi|119609192	V.YMFQYDSTHGKFHGTVK.A	Y	67.38	2044.9465	16.1	512.2521	4	41.59	F128:116226	7	45	61	N
3	14243	gi|119609192	V.YMFQYDSTHGKFHGTV.K	Y	62.39	1916.8516	15.3	480.2275	4	45.70	F130:118962	9	45	60	N
3	14243	gi|119609192	V.YM(+15.99)FQYDSTHGKFHGTVK.A	Y	61.87	2060.9414	12.5	516.2491	4	42.13	F149:124387	6	45	61	Y
3	14243	gi|119609192	E.GLM(+15.99)TTVHAITATQK.T	Y	55.40	1486.7814	17.2	496.6096	3	41.13	F132:119190	10	173	186	Y
3	14243	gi|119609192	S.STFDAGAGIALNDHFV.K	Y	55.12	1633.7736	-1.7	817.8926	2	58.96	F150:128650	3	293	308	N
3	14243	gi|119609192	E.GLMTTVHAITATQK.T	Y	53.89	1470.7865	11.0	491.2748	3	45.76	F139:129090	8	173	186	N
3	14243	gi|119609192	F.GIVEGLM(+15.99)TTV.H	Y	53.52	1034.5317	10.8	518.2787	2	55.40	F148:134868	8	169	178	Y
3	14243	gi|119609192	N.YMVYMFQYDSTHGKFHGTV.K	Y	53.13	2310.0237	-1.5	578.5123	4	53.19	F137:127702	1	42	60	N
3	14243	gi|119609192	E.GLMTTVHAITAT.Q	Y	52.95	1214.6329	-5.3	608.3205	2	51.16	F132:123595	3	173	184	N
3	14243	gi|119609192	E.GLMTTVHAITATQKTVDGPSGK.L	Y	52.60	2212.1521	-7.6	554.0411	4	46.05	F137:124403	11	173	194	N
3	14243	gi|119609192	F.GIVEGLMTTV.H	Y	50.90	1018.5369	16.7	510.2842	2	62.33	F129:128450	7	169	178	N
3	14243	gi|119609192	E.GLM(+15.99)TTVHAITATQ(+.98)KTVDGPSGK.L	Y	50.65	2229.1311	16.0	558.2990	4	41.80	F131:118419	9	173	194	Y
3	14243	gi|119609192	E.GLM(+15.99)TTVHAITA.T	Y	48.43	1129.5802	4.3	565.7998	2	43.89	F128:117139	7	173	183	Y
3	14243	gi|119609192	E.GLMTTVHAIT.A	Y	45.31	1042.5481	8.1	522.2855	2	48.22	F130:119962	1	173	182	N
3	14243	gi|119609192	H.AITATQKTVDGPSGKLW.R	Y	44.71	1771.9468	1.7	591.6572	3	46.09	F132:121576	1	180	196	N
3	14243	gi|119609192	E.GLMTTVHAITATQKTVD.G	Y	44.42	1785.9294	-3.4	596.3151	3	48.88	F133:121688	16	173	189	N
3	14243	gi|119609192	E.GLMTTVHAITA.T	Y	43.92	1113.5852	7.1	557.8038	2	50.12	F131:121699	10	173	183	N
3	14243	gi|119609192	V.YMFQYDSTHGK.F	Y	43.63	1375.5867	19.6	459.5451	3	42.27	F129:120804	1	45	55	N
3	14243	gi|119609192	V.YM(+15.99)FQYDSTHGK.F	Y	40.44	1391.5815	7.3	464.8712	3	42.04	F149:124355	1	45	55	Y
3	14243	gi|119609192	E.GLM(+15.99)TTVHAI.T	Y	38.86	957.4954	18.1	479.7636	2	43.18	F129:121186	2	173	181	Y
3	14243	gi|119609192	T.GMAFRVPTA.N	Y	37.66	948.4851	24.6	475.2615	2	48.67	F132:122677	6	230	238	N
3	14243	gi|119609192	G.L(+42.01)M(+15.99)TTVHAITATQKTVDGPSGK.L	Y	36.37	2213.1362	4.9	554.2941	4	45.68	F137:124178	2	174	194	Y
3	14243	gi|119609192	M.FQYDSTHGKFHGTV.K	Y	36.23	1622.7477	9.8	406.6982	4	42.02	F149:124354	9	47	60	N
3	14243	gi|119609192	V.YM(+15.99)FQYDSTHGKFHGTVKA.E	Y	35.89	2131.9785	17.2	534.0110	4	40.72	F131:117959	1	45	62	Y
3	14243	gi|119609192	S.STFDAGAGIAL.N	Y	35.14	1021.5080	12.8	511.7678	2	59.41	F148:136391	2	293	303	N
3	14243	gi|119609192	G.ILGYTEHQV.V	Y	35.13	1058.5397	9.3	530.2820	2	43.31	F150:122857	2	273	281	N
3	14243	gi|119609192	V.YMFQYDSTHGKFHGTVKA.E	Y	34.54	2115.9836	6.8	530.0068	4	42.15	F135:119170	1	45	62	N
3	14243	gi|119609192	E.GLM(+15.99)TTVHAITAT.Q	Y	34.45	1230.6278	-8.9	616.3157	2	44.35	F133:119412	2	173	184	Y
3	14243	gi|119609192	T.GM(+15.99)AFRVPTA.N	Y	33.92	964.4800	18.0	483.2560	2	44.00	F133:119267	5	230	238	Y
3	14243	gi|119609192	E.GLM(+15.99)TTVHAITATQ(+.98)KTVDGPSG.K	Y	33.72	2101.0361	-18.0	701.3400	3	44.13	F130:118404	1	173	193	Y
3	14243	gi|119609192	V.YMFQYDSTHGKF.H	Y	33.66	1522.6550	13.8	508.5659	3	48.12	F131:120981	1	45	56	N
3	14243	gi|119609192	V.YM(+15.99)FQYDSTHGKFHGT.V	Y	33.30	1833.7781	26.7	459.4640	4	41.12	F132:119189	1	45	59	Y
3	14243	gi|119609192	V.YMFQ(+.98)YDSTHGKFHGTVKA.E	Y	32.06	2116.9675	18.3	530.2589	4	42.10	F135:119155	2	45	62	Y
3	14243	gi|119609192	E.GLMTTVHAI.T	Y	29.63	941.5004	16.4	471.7652	2	48.68	F129:123299	5	173	181	N
3	14243	gi|119609192	R.DGRGALQNIIPASTGAAK.A	Y	29.39	1738.9325	6.0	580.6549	3	47.09	F132:121973	1	198	215	N
3	14243	gi|119609192	E.GLM(+15.99)TTVH(+15.99)AITATQKTVD.G	Y	27.63	1817.9193	-10.1	606.9742	3	42.55	F135:119362	3	173	189	Y
3	14243	gi|119609192	K.AVGKVIPELN.G	Y	25.95	1038.6073	11.8	520.3171	2	46.14	F129:122329	1	216	225	N
3	14243	gi|119609192	E.GLM(+15.99)TTVHAIT.A	Y	25.67	1058.5431	5.4	530.2817	2	42.38	F130:117685	2	173	182	Y
3	14243	gi|119609192	M.FVMGVN(+.98)HEKYDNSL.K	Y	24.44	1652.7505	22.2	551.9363	3	45.27	F128:117666	2	131	144	Y
3	14238	gi|7669492	E.GLM(+15.99)TTVHAITATQKTVDGPSGK.L	Y	75.49	2228.1470	5.6	558.0471	4	41.69	F132:119475	14	173	194	Y
3	14238	gi|7669492	E.GLM(+15.99)TTVHAITATQKTVD.G	Y	72.43	1801.9244	5.8	601.6522	3	43.73	F129:121382	21	173	189	Y
3	14238	gi|7669492	V.YMFQYDSTHGKFHGTVK.A	Y	67.38	2044.9465	16.1	512.2521	4	41.59	F128:116226	7	45	61	N
3	14238	gi|7669492	V.YMFQYDSTHGKFHGTV.K	Y	62.39	1916.8516	15.3	480.2275	4	45.70	F130:118962	9	45	60	N
3	14238	gi|7669492	V.YM(+15.99)FQYDSTHGKFHGTVK.A	Y	61.87	2060.9414	12.5	516.2491	4	42.13	F149:124387	6	45	61	Y
3	14238	gi|7669492	E.GLM(+15.99)TTVHAITATQK.T	Y	55.40	1486.7814	17.2	496.6096	3	41.13	F132:119190	10	173	186	Y
3	14238	gi|7669492	S.STFDAGAGIALNDHFV.K	Y	55.12	1633.7736	-1.7	817.8926	2	58.96	F150:128650	3	293	308	N
3	14238	gi|7669492	E.GLMTTVHAITATQK.T	Y	53.89	1470.7865	11.0	491.2748	3	45.76	F139:129090	8	173	186	N
3	14238	gi|7669492	F.GIVEGLM(+15.99)TTV.H	Y	53.52	1034.5317	10.8	518.2787	2	55.40	F148:134868	8	169	178	Y
3	14238	gi|7669492	N.YMVYMFQYDSTHGKFHGTV.K	Y	53.13	2310.0237	-1.5	578.5123	4	53.19	F137:127702	1	42	60	N
3	14238	gi|7669492	E.GLMTTVHAITAT.Q	Y	52.95	1214.6329	-5.3	608.3205	2	51.16	F132:123595	3	173	184	N
3	14238	gi|7669492	E.GLMTTVHAITATQKTVDGPSGK.L	Y	52.60	2212.1521	-7.6	554.0411	4	46.05	F137:124403	11	173	194	N
3	14238	gi|7669492	F.GIVEGLMTTV.H	Y	50.90	1018.5369	16.7	510.2842	2	62.33	F129:128450	7	169	178	N
3	14238	gi|7669492	E.GLM(+15.99)TTVHAITATQ(+.98)KTVDGPSGK.L	Y	50.65	2229.1311	16.0	558.2990	4	41.80	F131:118419	9	173	194	Y
3	14238	gi|7669492	E.GLM(+15.99)TTVHAITA.T	Y	48.43	1129.5802	4.3	565.7998	2	43.89	F128:117139	7	173	183	Y
3	14238	gi|7669492	E.GLMTTVHAIT.A	Y	45.31	1042.5481	8.1	522.2855	2	48.22	F130:119962	1	173	182	N
3	14238	gi|7669492	H.AITATQKTVDGPSGKLW.R	Y	44.71	1771.9468	1.7	591.6572	3	46.09	F132:121576	1	180	196	N
3	14238	gi|7669492	E.GLMTTVHAITATQKTVD.G	Y	44.42	1785.9294	-3.4	596.3151	3	48.88	F133:121688	16	173	189	N
3	14238	gi|7669492	E.GLMTTVHAITA.T	Y	43.92	1113.5852	7.1	557.8038	2	50.12	F131:121699	10	173	183	N
3	14238	gi|7669492	V.YMFQYDSTHGK.F	Y	43.63	1375.5867	19.6	459.5451	3	42.27	F129:120804	1	45	55	N
3	14238	gi|7669492	V.YM(+15.99)FQYDSTHGK.F	Y	40.44	1391.5815	7.3	464.8712	3	42.04	F149:124355	1	45	55	Y
3	14238	gi|7669492	E.GLM(+15.99)TTVHAI.T	Y	38.86	957.4954	18.1	479.7636	2	43.18	F129:121186	2	173	181	Y
3	14238	gi|7669492	T.GMAFRVPTA.N	Y	37.66	948.4851	24.6	475.2615	2	48.67	F132:122677	6	230	238	N
3	14238	gi|7669492	G.L(+42.01)M(+15.99)TTVHAITATQKTVDGPSGK.L	Y	36.37	2213.1362	4.9	554.2941	4	45.68	F137:124178	2	174	194	Y
3	14238	gi|7669492	M.FQYDSTHGKFHGTV.K	Y	36.23	1622.7477	9.8	406.6982	4	42.02	F149:124354	9	47	60	N
3	14238	gi|7669492	V.YM(+15.99)FQYDSTHGKFHGTVKA.E	Y	35.89	2131.9785	17.2	534.0110	4	40.72	F131:117959	1	45	62	Y
3	14238	gi|7669492	S.STFDAGAGIAL.N	Y	35.14	1021.5080	12.8	511.7678	2	59.41	F148:136391	2	293	303	N
3	14238	gi|7669492	G.ILGYTEHQV.V	Y	35.13	1058.5397	9.3	530.2820	2	43.31	F150:122857	2	273	281	N
3	14238	gi|7669492	V.YMFQYDSTHGKFHGTVKA.E	Y	34.54	2115.9836	6.8	530.0068	4	42.15	F135:119170	1	45	62	N
3	14238	gi|7669492	E.GLM(+15.99)TTVHAITAT.Q	Y	34.45	1230.6278	-8.9	616.3157	2	44.35	F133:119412	2	173	184	Y
3	14238	gi|7669492	T.GM(+15.99)AFRVPTA.N	Y	33.92	964.4800	18.0	483.2560	2	44.00	F133:119267	5	230	238	Y
3	14238	gi|7669492	E.GLM(+15.99)TTVHAITATQ(+.98)KTVDGPSG.K	Y	33.72	2101.0361	-18.0	701.3400	3	44.13	F130:118404	1	173	193	Y
3	14238	gi|7669492	V.YMFQYDSTHGKF.H	Y	33.66	1522.6550	13.8	508.5659	3	48.12	F131:120981	1	45	56	N
3	14238	gi|7669492	V.YM(+15.99)FQYDSTHGKFHGT.V	Y	33.30	1833.7781	26.7	459.4640	4	41.12	F132:119189	1	45	59	Y
3	14238	gi|7669492	V.YMFQ(+.98)YDSTHGKFHGTVKA.E	Y	32.06	2116.9675	18.3	530.2589	4	42.10	F135:119155	2	45	62	Y
3	14238	gi|7669492	E.GLMTTVHAI.T	Y	29.63	941.5004	16.4	471.7652	2	48.68	F129:123299	5	173	181	N
3	14238	gi|7669492	R.DGRGALQNIIPASTGAAK.A	Y	29.39	1738.9325	6.0	580.6549	3	47.09	F132:121973	1	198	215	N
3	14238	gi|7669492	E.GLM(+15.99)TTVH(+15.99)AITATQKTVD.G	Y	27.63	1817.9193	-10.1	606.9742	3	42.55	F135:119362	3	173	189	Y
3	14238	gi|7669492	K.AVGKVIPELN.G	Y	25.95	1038.6073	11.8	520.3171	2	46.14	F129:122329	1	216	225	N
3	14238	gi|7669492	E.GLM(+15.99)TTVHAIT.A	Y	25.67	1058.5431	5.4	530.2817	2	42.38	F130:117685	2	173	182	Y
3	14238	gi|7669492	M.FVMGVN(+.98)HEKYDNSL.K	Y	24.44	1652.7505	22.2	551.9363	3	45.27	F128:117666	2	131	144	Y
3	14239	gi|67464043	E.GLM(+15.99)TTVHAITATQKTVDGPSGK.L	Y	75.49	2228.1470	5.6	558.0471	4	41.69	F132:119475	14	176	197	Y
3	14239	gi|67464043	E.GLM(+15.99)TTVHAITATQKTVD.G	Y	72.43	1801.9244	5.8	601.6522	3	43.73	F129:121382	21	176	192	Y
3	14239	gi|67464043	V.YMFQYDSTHGKFHGTVK.A	Y	67.38	2044.9465	16.1	512.2521	4	41.59	F128:116226	7	48	64	N
3	14239	gi|67464043	V.YMFQYDSTHGKFHGTV.K	Y	62.39	1916.8516	15.3	480.2275	4	45.70	F130:118962	9	48	63	N
3	14239	gi|67464043	V.YM(+15.99)FQYDSTHGKFHGTVK.A	Y	61.87	2060.9414	12.5	516.2491	4	42.13	F149:124387	6	48	64	Y
3	14239	gi|67464043	E.GLM(+15.99)TTVHAITATQK.T	Y	55.40	1486.7814	17.2	496.6096	3	41.13	F132:119190	10	176	189	Y
3	14239	gi|67464043	S.STFDAGAGIALNDHFV.K	Y	55.12	1633.7736	-1.7	817.8926	2	58.96	F150:128650	3	296	311	N
3	14239	gi|67464043	E.GLMTTVHAITATQK.T	Y	53.89	1470.7865	11.0	491.2748	3	45.76	F139:129090	8	176	189	N
3	14239	gi|67464043	F.GIVEGLM(+15.99)TTV.H	Y	53.52	1034.5317	10.8	518.2787	2	55.40	F148:134868	8	172	181	Y
3	14239	gi|67464043	N.YMVYMFQYDSTHGKFHGTV.K	Y	53.13	2310.0237	-1.5	578.5123	4	53.19	F137:127702	1	45	63	N
3	14239	gi|67464043	E.GLMTTVHAITAT.Q	Y	52.95	1214.6329	-5.3	608.3205	2	51.16	F132:123595	3	176	187	N
3	14239	gi|67464043	E.GLMTTVHAITATQKTVDGPSGK.L	Y	52.60	2212.1521	-7.6	554.0411	4	46.05	F137:124403	11	176	197	N
3	14239	gi|67464043	F.GIVEGLMTTV.H	Y	50.90	1018.5369	16.7	510.2842	2	62.33	F129:128450	7	172	181	N
3	14239	gi|67464043	E.GLM(+15.99)TTVHAITATQ(+.98)KTVDGPSGK.L	Y	50.65	2229.1311	16.0	558.2990	4	41.80	F131:118419	9	176	197	Y
3	14239	gi|67464043	E.GLM(+15.99)TTVHAITA.T	Y	48.43	1129.5802	4.3	565.7998	2	43.89	F128:117139	7	176	186	Y
3	14239	gi|67464043	E.GLMTTVHAIT.A	Y	45.31	1042.5481	8.1	522.2855	2	48.22	F130:119962	1	176	185	N
3	14239	gi|67464043	H.AITATQKTVDGPSGKLW.R	Y	44.71	1771.9468	1.7	591.6572	3	46.09	F132:121576	1	183	199	N
3	14239	gi|67464043	E.GLMTTVHAITATQKTVD.G	Y	44.42	1785.9294	-3.4	596.3151	3	48.88	F133:121688	16	176	192	N
3	14239	gi|67464043	E.GLMTTVHAITA.T	Y	43.92	1113.5852	7.1	557.8038	2	50.12	F131:121699	10	176	186	N
3	14239	gi|67464043	V.YMFQYDSTHGK.F	Y	43.63	1375.5867	19.6	459.5451	3	42.27	F129:120804	1	48	58	N
3	14239	gi|67464043	V.YM(+15.99)FQYDSTHGK.F	Y	40.44	1391.5815	7.3	464.8712	3	42.04	F149:124355	1	48	58	Y
3	14239	gi|67464043	E.GLM(+15.99)TTVHAI.T	Y	38.86	957.4954	18.1	479.7636	2	43.18	F129:121186	2	176	184	Y
3	14239	gi|67464043	T.GMAFRVPTA.N	Y	37.66	948.4851	24.6	475.2615	2	48.67	F132:122677	6	233	241	N
3	14239	gi|67464043	G.L(+42.01)M(+15.99)TTVHAITATQKTVDGPSGK.L	Y	36.37	2213.1362	4.9	554.2941	4	45.68	F137:124178	2	177	197	Y
3	14239	gi|67464043	M.FQYDSTHGKFHGTV.K	Y	36.23	1622.7477	9.8	406.6982	4	42.02	F149:124354	9	50	63	N
3	14239	gi|67464043	V.YM(+15.99)FQYDSTHGKFHGTVKA.E	Y	35.89	2131.9785	17.2	534.0110	4	40.72	F131:117959	1	48	65	Y
3	14239	gi|67464043	S.STFDAGAGIAL.N	Y	35.14	1021.5080	12.8	511.7678	2	59.41	F148:136391	2	296	306	N
3	14239	gi|67464043	G.ILGYTEHQV.V	Y	35.13	1058.5397	9.3	530.2820	2	43.31	F150:122857	2	276	284	N
3	14239	gi|67464043	V.YMFQYDSTHGKFHGTVKA.E	Y	34.54	2115.9836	6.8	530.0068	4	42.15	F135:119170	1	48	65	N
3	14239	gi|67464043	E.GLM(+15.99)TTVHAITAT.Q	Y	34.45	1230.6278	-8.9	616.3157	2	44.35	F133:119412	2	176	187	Y
3	14239	gi|67464043	T.GM(+15.99)AFRVPTA.N	Y	33.92	964.4800	18.0	483.2560	2	44.00	F133:119267	5	233	241	Y
3	14239	gi|67464043	E.GLM(+15.99)TTVHAITATQ(+.98)KTVDGPSG.K	Y	33.72	2101.0361	-18.0	701.3400	3	44.13	F130:118404	1	176	196	Y
3	14239	gi|67464043	V.YMFQYDSTHGKF.H	Y	33.66	1522.6550	13.8	508.5659	3	48.12	F131:120981	1	48	59	N
3	14239	gi|67464043	V.YM(+15.99)FQYDSTHGKFHGT.V	Y	33.30	1833.7781	26.7	459.4640	4	41.12	F132:119189	1	48	62	Y
3	14239	gi|67464043	V.YMFQ(+.98)YDSTHGKFHGTVKA.E	Y	32.06	2116.9675	18.3	530.2589	4	42.10	F135:119155	2	48	65	Y
3	14239	gi|67464043	E.GLMTTVHAI.T	Y	29.63	941.5004	16.4	471.7652	2	48.68	F129:123299	5	176	184	N
3	14239	gi|67464043	R.DGRGALQNIIPASTGAAK.A	Y	29.39	1738.9325	6.0	580.6549	3	47.09	F132:121973	1	201	218	N
3	14239	gi|67464043	E.GLM(+15.99)TTVH(+15.99)AITATQKTVD.G	Y	27.63	1817.9193	-10.1	606.9742	3	42.55	F135:119362	3	176	192	Y
3	14239	gi|67464043	K.AVGKVIPELN.G	Y	25.95	1038.6073	11.8	520.3171	2	46.14	F129:122329	1	219	228	N
3	14239	gi|67464043	E.GLM(+15.99)TTVHAIT.A	Y	25.67	1058.5431	5.4	530.2817	2	42.38	F130:117685	2	176	185	Y
3	14239	gi|67464043	M.FVMGVN(+.98)HEKYDNSL.K	Y	24.44	1652.7505	22.2	551.9363	3	45.27	F128:117666	2	134	147	Y
4	17220	gi|14591909	R.YLMEEDEDAYKKQFSQYIK.N	Y	80.22	2427.1304	12.4	607.7974	4	53.71	F128:120926	16	210	228	N
4	17220	gi|14591909	R.YLM(+15.99)EEDEDAYKKQ.F	Y	69.40	1676.7239	6.7	559.9190	3	45.79	F144:135187	2	210	222	Y
4	17220	gi|14591909	R.YLM(+15.99)EEDEDAYKKQFSQYIK.N	Y	69.29	2443.1252	7.9	611.7934	4	50.58	F128:119744	11	210	228	Y
4	17220	gi|14591909	R.YLM(+15.99)EEDEDAYKKQFSQYIKN.S	Y	66.91	2557.1682	0.9	640.2999	4	49.44	F128:119322	1	210	229	Y
4	17220	gi|14591909	R.YLMEEDEDAYKKQFSQYI.K	Y	66.32	2299.0354	5.3	767.3565	3	58.82	F150:128596	22	210	227	N
4	17220	gi|14591909	R.YLM(+15.99)EEDEDAYKKQFSQYI.K	Y	66.09	2315.0303	6.2	772.6888	3	54.74	F150:126994	16	210	227	Y
4	17220	gi|14591909	R.YLMEEDEDAYKKQFSQ.Y	Y	64.54	2022.8881	12.3	675.3116	3	47.95	F146:122835	3	210	225	N
4	17220	gi|14591909	R.YLMEEDEDAYKKQ.F	Y	64.38	1660.7290	7.7	554.5879	3	46.73	F144:135530	2	210	222	N
4	17220	gi|14591909	R.YLMEEDEDAYKKQF.S	Y	64.38	1807.7974	11.4	603.6133	3	52.98	F145:147031	2	210	223	N
4	17220	gi|14591909	R.YLM(+15.99)EEDEDAYKKQFSQ.Y	Y	63.52	2038.8829	9.2	680.6412	3	50.01	F145:145879	4	210	225	Y
4	17220	gi|14591909	R.YLM(+15.99)EEDEDAYKK.Q	Y	61.89	1548.6653	6.3	517.2323	3	45.78	F144:135186	1	210	221	Y
4	17220	gi|14591909	R.YLM(+15.99)EEDEDAYKKQF.S	Y	59.25	1823.7924	8.0	608.9429	3	50.36	F145:146035	1	210	223	Y
4	17220	gi|14591909	R.YLMEEDEDAYK.K	Y	58.44	1404.5754	8.6	703.3010	2	48.16	F144:136127	3	210	220	N
4	17220	gi|14591909	R.YLM(+15.99)EEDEDAYKKQFSQYIKNS.V	Y	55.96	2644.2002	3.3	662.0595	4	50.92	F128:119884	4	210	230	Y
4	17220	gi|14591909	R.YLMEEDEDAYKKQFSQYIKNS.V	Y	54.39	2628.2053	11.8	658.0663	4	54.32	F129:125431	3	210	230	N
4	17220	gi|14591909	R.YLMEEDEDAYKKQFSQY.I	Y	51.18	2185.9514	11.3	729.6660	3	52.68	F147:132263	2	210	226	N
4	17220	gi|14591909	M.EEDEDAYKKQFSQYI.K	Y	51.05	1891.8475	5.6	946.9363	2	52.69	F147:132264	6	213	227	N
4	17220	gi|14591909	R.YLM(+15.99)EEDEDAYK.K	Y	50.06	1420.5704	9.6	711.2993	2	46.59	F144:135487	2	210	220	Y
4	17220	gi|14591909	R.YLM(+15.99)EEDEDAYKKQ(+.98)FSQYIK.N	Y	47.29	2444.1094	18.5	612.0459	4	50.23	F150:125326	9	210	228	Y
4	17220	gi|14591909	R.YLM(+15.99)EEDEDAYKKQFSQY.I	Y	47.03	2201.9463	7.7	734.9950	3	48.42	F146:123011	3	210	226	Y
4	17220	gi|14591909	D.KIYEGQVEV.T	Y	44.20	1063.5549	10.1	532.7901	2	44.42	F147:129059	32	117	125	N
4	17220	gi|14591909	M.EEDEDAYKKQFSQYIK.N	Y	44.07	2019.9425	18.6	506.0023	4	48.77	F148:132514	3	213	228	N
4	17220	gi|14591909	M.EEDEDAYKKQ(+.98)FSQYIKNSVTPDMMEEMY.K	Y	42.72	3448.4673	2.1	863.1259	4	62.49	F150:129874	1	213	240	Y
4	17220	gi|14591909	R.YLMEEDEDAY.K	Y	40.19	1276.4805	11.3	639.2547	2	52.88	F144:137912	1	210	219	N
4	17220	gi|14591909	D.K(+42.01)IYEGQVEV.T	Y	40.09	1105.5656	10.0	553.7956	2	52.24	F146:124498	3	117	125	Y
4	17220	gi|14591909	M.EEDEDAYKKQFSQYIKNSVTPDMMEEMY.K	Y	34.65	3447.4832	-7.9	862.8712	4	62.59	F150:129926	1	213	240	N
4	17220	gi|14591909	R.YLMEEDEDAYKKQFSQYIKN.S	Y	34.65	2541.1733	-1.4	848.0639	3	53.23	F128:120768	1	210	229	N
4	17220	gi|14591909	M.EEDEDAYKKQFSQYIKN(+.98)SVTPDMMEEMY.K	Y	29.09	3448.4673	4.0	863.1275	4	62.54	F150:129893	1	213	240	Y
4	17220	gi|14591909	M.EEDEDAYKKQFSQYIKNSVTPDMMEEM(+15.99)Y.K	Y	25.29	3463.4780	3.9	866.8801	4	58.99	F149:130600	2	213	240	Y
4	17220	gi|14591909	R.YLMEEDEDAYKK.Q	Y	24.48	1532.6704	7.1	511.9010	3	46.72	F144:135527	1	210	221	N
4	17220	gi|14591909	R.YLMEEDEDAYKKQ(+.98)FSQYIKN.S	Y	22.25	2542.1572	14.6	636.5558	4	53.18	F128:120742	2	210	229	Y
4	17220	gi|14591909	R.YLM(+15.99)EEDEDAYKKQ(+.98)FSQYIKNS.V	Y	22.21	2645.1843	3.8	662.3058	4	50.50	F129:123931	1	210	230	Y
4	17221	gi|62896767	R.YLMEEDEDAYKKQFSQYIK.N	Y	80.22	2427.1304	12.4	607.7974	4	53.71	F128:120926	16	210	228	N
4	17221	gi|62896767	R.YLM(+15.99)EEDEDAYKKQ.F	Y	69.40	1676.7239	6.7	559.9190	3	45.79	F144:135187	2	210	222	Y
4	17221	gi|62896767	R.YLM(+15.99)EEDEDAYKKQFSQYIK.N	Y	69.29	2443.1252	7.9	611.7934	4	50.58	F128:119744	11	210	228	Y
4	17221	gi|62896767	R.YLM(+15.99)EEDEDAYKKQFSQYIKN.S	Y	66.91	2557.1682	0.9	640.2999	4	49.44	F128:119322	1	210	229	Y
4	17221	gi|62896767	R.YLMEEDEDAYKKQFSQYI.K	Y	66.32	2299.0354	5.3	767.3565	3	58.82	F150:128596	22	210	227	N
4	17221	gi|62896767	R.YLM(+15.99)EEDEDAYKKQFSQYI.K	Y	66.09	2315.0303	6.2	772.6888	3	54.74	F150:126994	16	210	227	Y
4	17221	gi|62896767	R.YLMEEDEDAYKKQFSQ.Y	Y	64.54	2022.8881	12.3	675.3116	3	47.95	F146:122835	3	210	225	N
4	17221	gi|62896767	R.YLMEEDEDAYKKQ.F	Y	64.38	1660.7290	7.7	554.5879	3	46.73	F144:135530	2	210	222	N
4	17221	gi|62896767	R.YLMEEDEDAYKKQF.S	Y	64.38	1807.7974	11.4	603.6133	3	52.98	F145:147031	2	210	223	N
4	17221	gi|62896767	R.YLM(+15.99)EEDEDAYKKQFSQ.Y	Y	63.52	2038.8829	9.2	680.6412	3	50.01	F145:145879	4	210	225	Y
4	17221	gi|62896767	R.YLM(+15.99)EEDEDAYKK.Q	Y	61.89	1548.6653	6.3	517.2323	3	45.78	F144:135186	1	210	221	Y
4	17221	gi|62896767	R.YLM(+15.99)EEDEDAYKKQF.S	Y	59.25	1823.7924	8.0	608.9429	3	50.36	F145:146035	1	210	223	Y
4	17221	gi|62896767	R.YLMEEDEDAYK.K	Y	58.44	1404.5754	8.6	703.3010	2	48.16	F144:136127	3	210	220	N
4	17221	gi|62896767	R.YLM(+15.99)EEDEDAYKKQFSQYIKNS.V	Y	55.96	2644.2002	3.3	662.0595	4	50.92	F128:119884	4	210	230	Y
4	17221	gi|62896767	R.YLMEEDEDAYKKQFSQYIKNS.V	Y	54.39	2628.2053	11.8	658.0663	4	54.32	F129:125431	3	210	230	N
4	17221	gi|62896767	R.YLMEEDEDAYKKQFSQY.I	Y	51.18	2185.9514	11.3	729.6660	3	52.68	F147:132263	2	210	226	N
4	17221	gi|62896767	M.EEDEDAYKKQFSQYI.K	Y	51.05	1891.8475	5.6	946.9363	2	52.69	F147:132264	6	213	227	N
4	17221	gi|62896767	R.YLM(+15.99)EEDEDAYK.K	Y	50.06	1420.5704	9.6	711.2993	2	46.59	F144:135487	2	210	220	Y
4	17221	gi|62896767	R.YLM(+15.99)EEDEDAYKKQ(+.98)FSQYIK.N	Y	47.29	2444.1094	18.5	612.0459	4	50.23	F150:125326	9	210	228	Y
4	17221	gi|62896767	R.YLM(+15.99)EEDEDAYKKQFSQY.I	Y	47.03	2201.9463	7.7	734.9950	3	48.42	F146:123011	3	210	226	Y
4	17221	gi|62896767	D.KIYEGQVEV.T	Y	44.20	1063.5549	10.1	532.7901	2	44.42	F147:129059	32	117	125	N
4	17221	gi|62896767	M.EEDEDAYKKQFSQYIK.N	Y	44.07	2019.9425	18.6	506.0023	4	48.77	F148:132514	3	213	228	N
4	17221	gi|62896767	M.EEDEDAYKKQ(+.98)FSQYIKNSVTPDMMEEMY.K	Y	42.72	3448.4673	2.1	863.1259	4	62.49	F150:129874	1	213	240	Y
4	17221	gi|62896767	R.YLMEEDEDAY.K	Y	40.19	1276.4805	11.3	639.2547	2	52.88	F144:137912	1	210	219	N
4	17221	gi|62896767	D.K(+42.01)IYEGQVEV.T	Y	40.09	1105.5656	10.0	553.7956	2	52.24	F146:124498	3	117	125	Y
4	17221	gi|62896767	M.EEDEDAYKKQFSQYIKNSVTPDMMEEMY.K	Y	34.65	3447.4832	-7.9	862.8712	4	62.59	F150:129926	1	213	240	N
4	17221	gi|62896767	R.YLMEEDEDAYKKQFSQYIKN.S	Y	34.65	2541.1733	-1.4	848.0639	3	53.23	F128:120768	1	210	229	N
4	17221	gi|62896767	M.EEDEDAYKKQFSQYIKN(+.98)SVTPDMMEEMY.K	Y	29.09	3448.4673	4.0	863.1275	4	62.54	F150:129893	1	213	240	Y
4	17221	gi|62896767	M.EEDEDAYKKQFSQYIKNSVTPDMMEEM(+15.99)Y.K	Y	25.29	3463.4780	3.9	866.8801	4	58.99	F149:130600	2	213	240	Y
4	17221	gi|62896767	R.YLMEEDEDAYKK.Q	Y	24.48	1532.6704	7.1	511.9010	3	46.72	F144:135527	1	210	221	N
4	17221	gi|62896767	R.YLMEEDEDAYKKQ(+.98)FSQYIKN.S	Y	22.25	2542.1572	14.6	636.5558	4	53.18	F128:120742	2	210	229	Y
4	17221	gi|62896767	R.YLM(+15.99)EEDEDAYKKQ(+.98)FSQYIKNS.V	Y	22.21	2645.1843	3.8	662.3058	4	50.50	F129:123931	1	210	230	Y
15	14473	gi|4501887	G.Q(-17.03)KDSYVGDEAQSKRGILT.L	N	70.91	1976.9802	9.5	660.0070	3	44.08	F147:128935	3	49	66	Y
15	14473	gi|4501887	G.Q(-17.03)KDSYVGDEAQSKRGILTLK.Y	N	68.02	2218.1592	9.7	555.5524	4	44.03	F129:121522	2	49	68	Y
15	14473	gi|4501887	G.Q(-17.03)KDSYVGDEAQSKRGILTL.K	N	66.79	2090.0645	12.3	697.7040	3	50.14	F150:125295	2	49	67	Y
15	14473	gi|4501887	W.ISKQEYDESGPSIVH.R	N	58.15	1687.8053	12.2	563.6159	3	49.22	F145:145555	1	357	371	N
15	14473	gi|4501887	Q.KDSYVGDEAQSKRGILT.L	N	56.96	1865.9482	10.9	467.4994	4	43.11	F147:128546	3	50	66	N
15	14473	gi|4501887	D.RMQKEITALAPSTM.K	N	54.94	1575.8113	10.9	526.2834	3	44.63	F130:118595	4	312	325	N
15	14473	gi|4501887	M.E(+42.01)EEIAALVIDNG.S	Y	54.24	1313.6350	12.7	657.8331	2	77.75	F144:170306	2	2	13	Y
15	14473	gi|4501887	D.RMQKEITALAPSTMK.I	N	53.83	1703.9062	4.0	568.9783	3	41.04	F132:119154	4	312	326	N
15	14473	gi|4501887	L.SLYASGRTTGIVM.D	N	52.74	1354.6915	-10.8	678.3457	2	48.37	F131:121063	2	141	153	N
15	14473	gi|4501887	Q.IMFETFNTPAM.Y	N	52.66	1300.5831	-9.7	651.2925	2	64.05	F132:128502	2	122	132	N
15	14473	gi|4501887	D.RMQKEITALAPSTM(+15.99).K	N	47.43	1591.8062	12.9	531.6161	3	41.37	F129:120402	4	312	325	Y
15	14473	gi|4501887	S.YVGDEAQSKRGILTLK.Y	N	45.43	1776.9734	27.2	445.2627	4	41.48	F131:118322	2	53	68	N
15	14473	gi|4501887	S.YVGDEAQSKRGILT.L	N	44.15	1535.7943	11.1	512.9444	3	44.29	F148:130962	2	53	66	N
15	14473	gi|4501887	D.RMQKEITALAPSTM(+15.99)K.I	N	39.37	1719.9011	31.9	430.9963	4	39.52	F132:117794	2	312	326	Y
15	14473	gi|4501887	G.QKDSYVGDEAQSKRGILT.L	N	38.50	1994.0068	9.8	499.5139	4	43.16	F147:128563	1	49	66	N
15	14473	gi|4501887	D.RM(+15.99)QKEITALAPSTMK.I	N	37.32	1719.9011	39.1	430.9994	4	39.98	F132:118515	5	312	326	Y
15	14473	gi|4501887	Y.VGDEAQSKRGILT.L	N	36.21	1372.7310	12.1	458.5898	3	42.59	F147:128018	2	54	66	N
15	14473	gi|4501887	E.ALFQPSFLGMES.C	N	34.77	1325.6326	-20.7	663.8098	2	68.39	F133:129396	1	260	271	N
15	14473	gi|4501887	R.VAPEEHPVLL.T	N	33.57	1102.6022	10.9	552.3144	2	49.00	F146:123288	4	96	105	N
15	14473	gi|4501887	Q.IMFETFNTPA.M	N	28.76	1169.5427	1.9	585.7797	2	58.52	F131:124871	1	122	131	N
15	14473	gi|4501887	Y.NELRVAPEEHPV.L	N	25.70	1388.7048	23.5	463.9198	3	39.73	F143:120914	2	92	103	N
15	14473	gi|4501887	T.ALAPSTMKI.K	N	24.00	930.5208	15.1	466.2747	2	46.04	F130:119076	1	319	327	N
19	14472	gi|168177284	G.Q(-17.03)KDSYVGDEAQSKRGILT.L	N	70.91	1976.9802	9.5	660.0070	3	44.08	F147:128935	3	48	65	Y
19	14472	gi|168177284	G.Q(-17.03)KDSYVGDEAQSKRGILTLK.Y	N	68.02	2218.1592	9.7	555.5524	4	44.03	F129:121522	2	48	67	Y
19	14472	gi|168177284	G.Q(-17.03)KDSYVGDEAQSKRGILTL.K	N	66.79	2090.0645	12.3	697.7040	3	50.14	F150:125295	2	48	66	Y
19	14472	gi|168177284	W.ISKQEYDESGPSIVH.R	N	58.15	1687.8053	12.2	563.6159	3	49.22	F145:145555	1	356	370	N
19	14472	gi|168177284	Q.KDSYVGDEAQSKRGILT.L	N	56.96	1865.9482	10.9	467.4994	4	43.11	F147:128546	3	49	65	N
19	14472	gi|168177284	D.RMQKEITALAPSTM.K	N	54.94	1575.8113	10.9	526.2834	3	44.63	F130:118595	4	311	324	N
19	14472	gi|168177284	D.RMQKEITALAPSTMK.I	N	53.83	1703.9062	4.0	568.9783	3	41.04	F132:119154	4	311	325	N
19	14472	gi|168177284	D(+42.01)DDIAALVVDNG.S	Y	53.66	1257.5724	10.4	629.8000	2	69.80	F144:151842	1	1	12	Y
19	14472	gi|168177284	L.SLYASGRTTGIVM.D	N	52.74	1354.6915	-10.8	678.3457	2	48.37	F131:121063	2	140	152	N
19	14472	gi|168177284	Q.IMFETFNTPAM.Y	N	52.66	1300.5831	-9.7	651.2925	2	64.05	F132:128502	2	121	131	N
19	14472	gi|168177284	D.RMQKEITALAPSTM(+15.99).K	N	47.43	1591.8062	12.9	531.6161	3	41.37	F129:120402	4	311	324	Y
19	14472	gi|168177284	S.YVGDEAQSKRGILTLK.Y	N	45.43	1776.9734	27.2	445.2627	4	41.48	F131:118322	2	52	67	N
19	14472	gi|168177284	S.YVGDEAQSKRGILT.L	N	44.15	1535.7943	11.1	512.9444	3	44.29	F148:130962	2	52	65	N
19	14472	gi|168177284	D.RMQKEITALAPSTM(+15.99)K.I	N	39.37	1719.9011	31.9	430.9963	4	39.52	F132:117794	2	311	325	Y
19	14472	gi|168177284	G.QKDSYVGDEAQSKRGILT.L	N	38.50	1994.0068	9.8	499.5139	4	43.16	F147:128563	1	48	65	N
19	14472	gi|168177284	D.RM(+15.99)QKEITALAPSTMK.I	N	37.32	1719.9011	39.1	430.9994	4	39.98	F132:118515	5	311	325	Y
19	14472	gi|168177284	Y.VGDEAQSKRGILT.L	N	36.21	1372.7310	12.1	458.5898	3	42.59	F147:128018	2	53	65	N
19	14472	gi|168177284	E.ALFQPSFLGMES.C	N	34.77	1325.6326	-20.7	663.8098	2	68.39	F133:129396	1	259	270	N
19	14472	gi|168177284	R.VAPEEHPVLL.T	N	33.57	1102.6022	10.9	552.3144	2	49.00	F146:123288	4	95	104	N
19	14472	gi|168177284	Q.IMFETFNTPA.M	N	28.76	1169.5427	1.9	585.7797	2	58.52	F131:124871	1	121	130	N
19	14472	gi|168177284	Y.NELRVAPEEHPV.L	N	25.70	1388.7048	23.5	463.9198	3	39.73	F143:120914	2	91	102	N
19	14472	gi|168177284	T.ALAPSTMKI.K	N	24.00	930.5208	15.1	466.2747	2	46.04	F130:119076	1	318	326	N
19	14474	gi|4501885	G.Q(-17.03)KDSYVGDEAQSKRGILT.L	N	70.91	1976.9802	9.5	660.0070	3	44.08	F147:128935	3	49	66	Y
19	14474	gi|4501885	G.Q(-17.03)KDSYVGDEAQSKRGILTLK.Y	N	68.02	2218.1592	9.7	555.5524	4	44.03	F129:121522	2	49	68	Y
19	14474	gi|4501885	G.Q(-17.03)KDSYVGDEAQSKRGILTL.K	N	66.79	2090.0645	12.3	697.7040	3	50.14	F150:125295	2	49	67	Y
19	14474	gi|4501885	W.ISKQEYDESGPSIVH.R	N	58.15	1687.8053	12.2	563.6159	3	49.22	F145:145555	1	357	371	N
19	14474	gi|4501885	Q.KDSYVGDEAQSKRGILT.L	N	56.96	1865.9482	10.9	467.4994	4	43.11	F147:128546	3	50	66	N
19	14474	gi|4501885	D.RMQKEITALAPSTM.K	N	54.94	1575.8113	10.9	526.2834	3	44.63	F130:118595	4	312	325	N
19	14474	gi|4501885	D.RMQKEITALAPSTMK.I	N	53.83	1703.9062	4.0	568.9783	3	41.04	F132:119154	4	312	326	N
19	14474	gi|4501885	M.D(+42.01)DDIAALVVDNG.S	Y	53.66	1257.5724	10.4	629.8000	2	69.80	F144:151842	1	2	13	Y
19	14474	gi|4501885	L.SLYASGRTTGIVM.D	N	52.74	1354.6915	-10.8	678.3457	2	48.37	F131:121063	2	141	153	N
19	14474	gi|4501885	Q.IMFETFNTPAM.Y	N	52.66	1300.5831	-9.7	651.2925	2	64.05	F132:128502	2	122	132	N
19	14474	gi|4501885	D.RMQKEITALAPSTM(+15.99).K	N	47.43	1591.8062	12.9	531.6161	3	41.37	F129:120402	4	312	325	Y
19	14474	gi|4501885	S.YVGDEAQSKRGILTLK.Y	N	45.43	1776.9734	27.2	445.2627	4	41.48	F131:118322	2	53	68	N
19	14474	gi|4501885	S.YVGDEAQSKRGILT.L	N	44.15	1535.7943	11.1	512.9444	3	44.29	F148:130962	2	53	66	N
19	14474	gi|4501885	D.RMQKEITALAPSTM(+15.99)K.I	N	39.37	1719.9011	31.9	430.9963	4	39.52	F132:117794	2	312	326	Y
19	14474	gi|4501885	G.QKDSYVGDEAQSKRGILT.L	N	38.50	1994.0068	9.8	499.5139	4	43.16	F147:128563	1	49	66	N
19	14474	gi|4501885	D.RM(+15.99)QKEITALAPSTMK.I	N	37.32	1719.9011	39.1	430.9994	4	39.98	F132:118515	5	312	326	Y
19	14474	gi|4501885	Y.VGDEAQSKRGILT.L	N	36.21	1372.7310	12.1	458.5898	3	42.59	F147:128018	2	54	66	N
19	14474	gi|4501885	E.ALFQPSFLGMES.C	N	34.77	1325.6326	-20.7	663.8098	2	68.39	F133:129396	1	260	271	N
19	14474	gi|4501885	R.VAPEEHPVLL.T	N	33.57	1102.6022	10.9	552.3144	2	49.00	F146:123288	4	96	105	N
19	14474	gi|4501885	Q.IMFETFNTPA.M	N	28.76	1169.5427	1.9	585.7797	2	58.52	F131:124871	1	122	131	N
19	14474	gi|4501885	Y.NELRVAPEEHPV.L	N	25.70	1388.7048	23.5	463.9198	3	39.73	F143:120914	2	92	103	N
19	14474	gi|4501885	T.ALAPSTMKI.K	N	24.00	930.5208	15.1	466.2747	2	46.04	F130:119076	1	319	327	N
19	14475	gi|28336	G.Q(-17.03)KDSYVGDEAQSKRGILT.L	N	70.91	1976.9802	9.5	660.0070	3	44.08	F147:128935	3	49	66	Y
19	14475	gi|28336	G.Q(-17.03)KDSYVGDEAQSKRGILTLK.Y	N	68.02	2218.1592	9.7	555.5524	4	44.03	F129:121522	2	49	68	Y
19	14475	gi|28336	G.Q(-17.03)KDSYVGDEAQSKRGILTL.K	N	66.79	2090.0645	12.3	697.7040	3	50.14	F150:125295	2	49	67	Y
19	14475	gi|28336	W.ISKQEYDESGPSIVH.R	N	58.15	1687.8053	12.2	563.6159	3	49.22	F145:145555	1	357	371	N
19	14475	gi|28336	Q.KDSYVGDEAQSKRGILT.L	N	56.96	1865.9482	10.9	467.4994	4	43.11	F147:128546	3	50	66	N
19	14475	gi|28336	D.RMQKEITALAPSTM.K	N	54.94	1575.8113	10.9	526.2834	3	44.63	F130:118595	4	312	325	N
19	14475	gi|28336	D.RMQKEITALAPSTMK.I	N	53.83	1703.9062	4.0	568.9783	3	41.04	F132:119154	4	312	326	N
19	14475	gi|28336	M.D(+42.01)DDIAALVVDNG.S	Y	53.66	1257.5724	10.4	629.8000	2	69.80	F144:151842	1	2	13	Y
19	14475	gi|28336	L.SLYASGRTTGIVM.D	N	52.74	1354.6915	-10.8	678.3457	2	48.37	F131:121063	2	141	153	N
19	14475	gi|28336	Q.IMFETFNTPAM.Y	N	52.66	1300.5831	-9.7	651.2925	2	64.05	F132:128502	2	122	132	N
19	14475	gi|28336	D.RMQKEITALAPSTM(+15.99).K	N	47.43	1591.8062	12.9	531.6161	3	41.37	F129:120402	4	312	325	Y
19	14475	gi|28336	S.YVGDEAQSKRGILTLK.Y	N	45.43	1776.9734	27.2	445.2627	4	41.48	F131:118322	2	53	68	N
19	14475	gi|28336	S.YVGDEAQSKRGILT.L	N	44.15	1535.7943	11.1	512.9444	3	44.29	F148:130962	2	53	66	N
19	14475	gi|28336	D.RMQKEITALAPSTM(+15.99)K.I	N	39.37	1719.9011	31.9	430.9963	4	39.52	F132:117794	2	312	326	Y
19	14475	gi|28336	G.QKDSYVGDEAQSKRGILT.L	N	38.50	1994.0068	9.8	499.5139	4	43.16	F147:128563	1	49	66	N
19	14475	gi|28336	D.RM(+15.99)QKEITALAPSTMK.I	N	37.32	1719.9011	39.1	430.9994	4	39.98	F132:118515	5	312	326	Y
19	14475	gi|28336	Y.VGDEAQSKRGILT.L	N	36.21	1372.7310	12.1	458.5898	3	42.59	F147:128018	2	54	66	N
19	14475	gi|28336	E.ALFQPSFLGMES.C	N	34.77	1325.6326	-20.7	663.8098	2	68.39	F133:129396	1	260	271	N
19	14475	gi|28336	R.VAPEEHPVLL.T	N	33.57	1102.6022	10.9	552.3144	2	49.00	F146:123288	4	96	105	N
19	14475	gi|28336	Q.IMFETFNTPA.M	N	28.76	1169.5427	1.9	585.7797	2	58.52	F131:124871	1	122	131	N
19	14475	gi|28336	Y.NELRVAPEEHPV.L	N	25.70	1388.7048	23.5	463.9198	3	39.73	F143:120914	2	92	103	N
19	14475	gi|28336	T.ALAPSTMKI.K	N	24.00	930.5208	15.1	466.2747	2	46.04	F130:119076	1	319	327	N
19	14694	gi|62897409	G.Q(-17.03)KDSYVGDEAQSKRGILT.L	N	70.91	1976.9802	9.5	660.0070	3	44.08	F147:128935	3	49	66	Y
19	14694	gi|62897409	G.Q(-17.03)KDSYVGDEAQSKRGILTLK.Y	N	68.02	2218.1592	9.7	555.5524	4	44.03	F129:121522	2	49	68	Y
19	14694	gi|62897409	G.Q(-17.03)KDSYVGDEAQSKRGILTL.K	N	66.79	2090.0645	12.3	697.7040	3	50.14	F150:125295	2	49	67	Y
19	14694	gi|62897409	W.ISKQEYDESGPSIVH.R	N	58.15	1687.8053	12.2	563.6159	3	49.22	F145:145555	1	357	371	N
19	14694	gi|62897409	Q.KDSYVGDEAQSKRGILT.L	N	56.96	1865.9482	10.9	467.4994	4	43.11	F147:128546	3	50	66	N
19	14694	gi|62897409	D.RMQKEITALAPSTM.K	N	54.94	1575.8113	10.9	526.2834	3	44.63	F130:118595	4	312	325	N
19	14694	gi|62897409	D.RMQKEITALAPSTMK.I	N	53.83	1703.9062	4.0	568.9783	3	41.04	F132:119154	4	312	326	N
19	14694	gi|62897409	M.D(+42.01)DDIAALVVDNG.S	Y	53.66	1257.5724	10.4	629.8000	2	69.80	F144:151842	1	2	13	Y
19	14694	gi|62897409	L.SLYASGRTTGIVM.D	N	52.74	1354.6915	-10.8	678.3457	2	48.37	F131:121063	2	141	153	N
19	14694	gi|62897409	Q.IMFETFNTPAM.Y	N	52.66	1300.5831	-9.7	651.2925	2	64.05	F132:128502	2	122	132	N
19	14694	gi|62897409	D.RMQKEITALAPSTM(+15.99).K	N	47.43	1591.8062	12.9	531.6161	3	41.37	F129:120402	4	312	325	Y
19	14694	gi|62897409	S.YVGDEAQSKRGILTLK.Y	N	45.43	1776.9734	27.2	445.2627	4	41.48	F131:118322	2	53	68	N
19	14694	gi|62897409	S.YVGDEAQSKRGILT.L	N	44.15	1535.7943	11.1	512.9444	3	44.29	F148:130962	2	53	66	N
19	14694	gi|62897409	D.RMQKEITALAPSTM(+15.99)K.I	N	39.37	1719.9011	31.9	430.9963	4	39.52	F132:117794	2	312	326	Y
19	14694	gi|62897409	G.QKDSYVGDEAQSKRGILT.L	N	38.50	1994.0068	9.8	499.5139	4	43.16	F147:128563	1	49	66	N
19	14694	gi|62897409	D.RM(+15.99)QKEITALAPSTMK.I	N	37.32	1719.9011	39.1	430.9994	4	39.98	F132:118515	5	312	326	Y
19	14694	gi|62897409	Y.VGDEAQSKRGILT.L	N	36.21	1372.7310	12.1	458.5898	3	42.59	F147:128018	2	54	66	N
19	14694	gi|62897409	E.ALFQPSFLGMES.C	N	34.77	1325.6326	-20.7	663.8098	2	68.39	F133:129396	1	260	271	N
19	14694	gi|62897409	R.VAPEEHPVLL.T	N	33.57	1102.6022	10.9	552.3144	2	49.00	F146:123288	4	96	105	N
19	14694	gi|62897409	Q.IMFETFNTPA.M	N	28.76	1169.5427	1.9	585.7797	2	58.52	F131:124871	1	122	131	N
19	14694	gi|62897409	Y.NELRVAPEEHPV.L	N	25.70	1388.7048	23.5	463.9198	3	39.73	F143:120914	2	92	103	N
19	14694	gi|62897409	T.ALAPSTMKI.K	N	24.00	930.5208	15.1	466.2747	2	46.04	F130:119076	1	319	327	N
19	14695	gi|62897671	G.Q(-17.03)KDSYVGDEAQSKRGILT.L	N	70.91	1976.9802	9.5	660.0070	3	44.08	F147:128935	3	49	66	Y
19	14695	gi|62897671	G.Q(-17.03)KDSYVGDEAQSKRGILTLK.Y	N	68.02	2218.1592	9.7	555.5524	4	44.03	F129:121522	2	49	68	Y
19	14695	gi|62897671	G.Q(-17.03)KDSYVGDEAQSKRGILTL.K	N	66.79	2090.0645	12.3	697.7040	3	50.14	F150:125295	2	49	67	Y
19	14695	gi|62897671	W.ISKQEYDESGPSIVH.R	N	58.15	1687.8053	12.2	563.6159	3	49.22	F145:145555	1	357	371	N
19	14695	gi|62897671	Q.KDSYVGDEAQSKRGILT.L	N	56.96	1865.9482	10.9	467.4994	4	43.11	F147:128546	3	50	66	N
19	14695	gi|62897671	D.RMQKEITALAPSTM.K	N	54.94	1575.8113	10.9	526.2834	3	44.63	F130:118595	4	312	325	N
19	14695	gi|62897671	D.RMQKEITALAPSTMK.I	N	53.83	1703.9062	4.0	568.9783	3	41.04	F132:119154	4	312	326	N
19	14695	gi|62897671	M.D(+42.01)DDIAALVVDNG.S	Y	53.66	1257.5724	10.4	629.8000	2	69.80	F144:151842	1	2	13	Y
19	14695	gi|62897671	L.SLYASGRTTGIVM.D	N	52.74	1354.6915	-10.8	678.3457	2	48.37	F131:121063	2	141	153	N
19	14695	gi|62897671	Q.IMFETFNTPAM.Y	N	52.66	1300.5831	-9.7	651.2925	2	64.05	F132:128502	2	122	132	N
19	14695	gi|62897671	D.RMQKEITALAPSTM(+15.99).K	N	47.43	1591.8062	12.9	531.6161	3	41.37	F129:120402	4	312	325	Y
19	14695	gi|62897671	S.YVGDEAQSKRGILTLK.Y	N	45.43	1776.9734	27.2	445.2627	4	41.48	F131:118322	2	53	68	N
19	14695	gi|62897671	S.YVGDEAQSKRGILT.L	N	44.15	1535.7943	11.1	512.9444	3	44.29	F148:130962	2	53	66	N
19	14695	gi|62897671	D.RMQKEITALAPSTM(+15.99)K.I	N	39.37	1719.9011	31.9	430.9963	4	39.52	F132:117794	2	312	326	Y
19	14695	gi|62897671	G.QKDSYVGDEAQSKRGILT.L	N	38.50	1994.0068	9.8	499.5139	4	43.16	F147:128563	1	49	66	N
19	14695	gi|62897671	D.RM(+15.99)QKEITALAPSTMK.I	N	37.32	1719.9011	39.1	430.9994	4	39.98	F132:118515	5	312	326	Y
19	14695	gi|62897671	Y.VGDEAQSKRGILT.L	N	36.21	1372.7310	12.1	458.5898	3	42.59	F147:128018	2	54	66	N
19	14695	gi|62897671	E.ALFQPSFLGMES.C	N	34.77	1325.6326	-20.7	663.8098	2	68.39	F133:129396	1	260	271	N
19	14695	gi|62897671	R.VAPEEHPVLL.T	N	33.57	1102.6022	10.9	552.3144	2	49.00	F146:123288	4	96	105	N
19	14695	gi|62897671	Q.IMFETFNTPA.M	N	28.76	1169.5427	1.9	585.7797	2	58.52	F131:124871	1	122	131	N
19	14695	gi|62897671	Y.NELRVAPEEHPV.L	N	25.70	1388.7048	23.5	463.9198	3	39.73	F143:120914	2	92	103	N
19	14695	gi|62897671	T.ALAPSTMKI.K	N	24.00	930.5208	15.1	466.2747	2	46.04	F130:119076	1	319	327	N
34	15523	gi|49168516	G.Q(-17.03)KDSYVGDEAQSKRGILT.L	N	70.91	1976.9802	9.5	660.0070	3	44.08	F147:128935	3	50	67	Y
34	15523	gi|49168516	G.Q(-17.03)KDSYVGDEAQSKRGILTLK.Y	N	68.02	2218.1592	9.7	555.5524	4	44.03	F129:121522	2	50	69	Y
34	15523	gi|49168516	G.Q(-17.03)KDSYVGDEAQSKRGILTL.K	N	66.79	2090.0645	12.3	697.7040	3	50.14	F150:125295	2	50	68	Y
34	15523	gi|49168516	Q.KDSYVGDEAQSKRGILT.L	N	56.96	1865.9482	10.9	467.4994	4	43.11	F147:128546	3	51	67	N
34	15523	gi|49168516	D.RMQKEITALAPSTM.K	N	54.94	1575.8113	10.9	526.2834	3	44.63	F130:118595	4	313	326	N
34	15523	gi|49168516	D.RMQKEITALAPSTMK.I	N	53.83	1703.9062	4.0	568.9783	3	41.04	F132:119154	4	313	327	N
34	15523	gi|49168516	P.IEHGIITNWDDMEKIW.H	Y	49.87	1998.9509	-3.7	667.3218	3	63.87	F150:130430	1	72	87	N
34	15523	gi|49168516	D.RMQKEITALAPSTM(+15.99).K	N	47.43	1591.8062	12.9	531.6161	3	41.37	F129:120402	4	313	326	Y
34	15523	gi|49168516	S.YVGDEAQSKRGILTLK.Y	N	45.43	1776.9734	27.2	445.2627	4	41.48	F131:118322	2	54	69	N
34	15523	gi|49168516	S.YVGDEAQSKRGILT.L	N	44.15	1535.7943	11.1	512.9444	3	44.29	F148:130962	2	54	67	N
34	15523	gi|49168516	D.RMQKEITALAPSTM(+15.99)K.I	N	39.37	1719.9011	31.9	430.9963	4	39.52	F132:117794	2	313	327	Y
34	15523	gi|49168516	G.QKDSYVGDEAQSKRGILT.L	N	38.50	1994.0068	9.8	499.5139	4	43.16	F147:128563	1	50	67	N
34	15523	gi|49168516	D.RM(+15.99)QKEITALAPSTMK.I	N	37.32	1719.9011	39.1	430.9994	4	39.98	F132:118515	5	313	327	Y
34	15523	gi|49168516	Y.VGDEAQSKRGILT.L	N	36.21	1372.7310	12.1	458.5898	3	42.59	F147:128018	2	55	67	N
34	15523	gi|49168516	T.ALAPSTMKI.K	N	24.00	930.5208	15.1	466.2747	2	46.04	F130:119076	1	320	328	N
34	15524	gi|4501889	G.Q(-17.03)KDSYVGDEAQSKRGILT.L	N	70.91	1976.9802	9.5	660.0070	3	44.08	F147:128935	3	50	67	Y
34	15524	gi|4501889	G.Q(-17.03)KDSYVGDEAQSKRGILTLK.Y	N	68.02	2218.1592	9.7	555.5524	4	44.03	F129:121522	2	50	69	Y
34	15524	gi|4501889	G.Q(-17.03)KDSYVGDEAQSKRGILTL.K	N	66.79	2090.0645	12.3	697.7040	3	50.14	F150:125295	2	50	68	Y
34	15524	gi|4501889	Q.KDSYVGDEAQSKRGILT.L	N	56.96	1865.9482	10.9	467.4994	4	43.11	F147:128546	3	51	67	N
34	15524	gi|4501889	D.RMQKEITALAPSTM.K	N	54.94	1575.8113	10.9	526.2834	3	44.63	F130:118595	4	313	326	N
34	15524	gi|4501889	D.RMQKEITALAPSTMK.I	N	53.83	1703.9062	4.0	568.9783	3	41.04	F132:119154	4	313	327	N
34	15524	gi|4501889	P.IEHGIITNWDDMEKIW.H	Y	49.87	1998.9509	-3.7	667.3218	3	63.87	F150:130430	1	72	87	N
34	15524	gi|4501889	D.RMQKEITALAPSTM(+15.99).K	N	47.43	1591.8062	12.9	531.6161	3	41.37	F129:120402	4	313	326	Y
34	15524	gi|4501889	S.YVGDEAQSKRGILTLK.Y	N	45.43	1776.9734	27.2	445.2627	4	41.48	F131:118322	2	54	69	N
34	15524	gi|4501889	S.YVGDEAQSKRGILT.L	N	44.15	1535.7943	11.1	512.9444	3	44.29	F148:130962	2	54	67	N
34	15524	gi|4501889	D.RMQKEITALAPSTM(+15.99)K.I	N	39.37	1719.9011	31.9	430.9963	4	39.52	F132:117794	2	313	327	Y
34	15524	gi|4501889	G.QKDSYVGDEAQSKRGILT.L	N	38.50	1994.0068	9.8	499.5139	4	43.16	F147:128563	1	50	67	N
34	15524	gi|4501889	D.RM(+15.99)QKEITALAPSTMK.I	N	37.32	1719.9011	39.1	430.9994	4	39.98	F132:118515	5	313	327	Y
34	15524	gi|4501889	Y.VGDEAQSKRGILT.L	N	36.21	1372.7310	12.1	458.5898	3	42.59	F147:128018	2	55	67	N
34	15524	gi|4501889	T.ALAPSTMKI.K	N	24.00	930.5208	15.1	466.2747	2	46.04	F130:119076	1	320	328	N
34	15525	gi|158254664	G.Q(-17.03)KDSYVGDEAQSKRGILT.L	N	70.91	1976.9802	9.5	660.0070	3	44.08	F147:128935	3	51	68	Y
34	15525	gi|158254664	G.Q(-17.03)KDSYVGDEAQSKRGILTLK.Y	N	68.02	2218.1592	9.7	555.5524	4	44.03	F129:121522	2	51	70	Y
34	15525	gi|158254664	G.Q(-17.03)KDSYVGDEAQSKRGILTL.K	N	66.79	2090.0645	12.3	697.7040	3	50.14	F150:125295	2	51	69	Y
34	15525	gi|158254664	Q.KDSYVGDEAQSKRGILT.L	N	56.96	1865.9482	10.9	467.4994	4	43.11	F147:128546	3	52	68	N
34	15525	gi|158254664	D.RMQKEITALAPSTM.K	N	54.94	1575.8113	10.9	526.2834	3	44.63	F130:118595	4	314	327	N
34	15525	gi|158254664	D.RMQKEITALAPSTMK.I	N	53.83	1703.9062	4.0	568.9783	3	41.04	F132:119154	4	314	328	N
34	15525	gi|158254664	P.IEHGIITNWDDMEKIW.H	Y	49.87	1998.9509	-3.7	667.3218	3	63.87	F150:130430	1	73	88	N
34	15525	gi|158254664	D.RMQKEITALAPSTM(+15.99).K	N	47.43	1591.8062	12.9	531.6161	3	41.37	F129:120402	4	314	327	Y
34	15525	gi|158254664	S.YVGDEAQSKRGILTLK.Y	N	45.43	1776.9734	27.2	445.2627	4	41.48	F131:118322	2	55	70	N
34	15525	gi|158254664	S.YVGDEAQSKRGILT.L	N	44.15	1535.7943	11.1	512.9444	3	44.29	F148:130962	2	55	68	N
34	15525	gi|158254664	D.RMQKEITALAPSTM(+15.99)K.I	N	39.37	1719.9011	31.9	430.9963	4	39.52	F132:117794	2	314	328	Y
34	15525	gi|158254664	G.QKDSYVGDEAQSKRGILT.L	N	38.50	1994.0068	9.8	499.5139	4	43.16	F147:128563	1	51	68	N
34	15525	gi|158254664	D.RM(+15.99)QKEITALAPSTMK.I	N	37.32	1719.9011	39.1	430.9994	4	39.98	F132:118515	5	314	328	Y
34	15525	gi|158254664	Y.VGDEAQSKRGILT.L	N	36.21	1372.7310	12.1	458.5898	3	42.59	F147:128018	2	56	68	N
34	15525	gi|158254664	T.ALAPSTMKI.K	N	24.00	930.5208	15.1	466.2747	2	46.04	F130:119076	1	321	329	N
34	15522	gi|178027	G.Q(-17.03)KDSYVGDEAQSKRGILT.L	N	70.91	1976.9802	9.5	660.0070	3	44.08	F147:128935	3	51	68	Y
34	15522	gi|178027	G.Q(-17.03)KDSYVGDEAQSKRGILTLK.Y	N	68.02	2218.1592	9.7	555.5524	4	44.03	F129:121522	2	51	70	Y
34	15522	gi|178027	G.Q(-17.03)KDSYVGDEAQSKRGILTL.K	N	66.79	2090.0645	12.3	697.7040	3	50.14	F150:125295	2	51	69	Y
34	15522	gi|178027	Q.KDSYVGDEAQSKRGILT.L	N	56.96	1865.9482	10.9	467.4994	4	43.11	F147:128546	3	52	68	N
34	15522	gi|178027	D.RMQKEITALAPSTM.K	N	54.94	1575.8113	10.9	526.2834	3	44.63	F130:118595	4	314	327	N
34	15522	gi|178027	D.RMQKEITALAPSTMK.I	N	53.83	1703.9062	4.0	568.9783	3	41.04	F132:119154	4	314	328	N
34	15522	gi|178027	P.IEHGIITNWDDMEKIW.H	Y	49.87	1998.9509	-3.7	667.3218	3	63.87	F150:130430	1	73	88	N
34	15522	gi|178027	D.RMQKEITALAPSTM(+15.99).K	N	47.43	1591.8062	12.9	531.6161	3	41.37	F129:120402	4	314	327	Y
34	15522	gi|178027	S.YVGDEAQSKRGILTLK.Y	N	45.43	1776.9734	27.2	445.2627	4	41.48	F131:118322	2	55	70	N
34	15522	gi|178027	S.YVGDEAQSKRGILT.L	N	44.15	1535.7943	11.1	512.9444	3	44.29	F148:130962	2	55	68	N
34	15522	gi|178027	D.RMQKEITALAPSTM(+15.99)K.I	N	39.37	1719.9011	31.9	430.9963	4	39.52	F132:117794	2	314	328	Y
34	15522	gi|178027	G.QKDSYVGDEAQSKRGILT.L	N	38.50	1994.0068	9.8	499.5139	4	43.16	F147:128563	1	51	68	N
34	15522	gi|178027	D.RM(+15.99)QKEITALAPSTMK.I	N	37.32	1719.9011	39.1	430.9994	4	39.98	F132:118515	5	314	328	Y
34	15522	gi|178027	Y.VGDEAQSKRGILT.L	N	36.21	1372.7310	12.1	458.5898	3	42.59	F147:128018	2	56	68	N
34	15522	gi|178027	T.ALAPSTMKI.K	N	24.00	930.5208	15.1	466.2747	2	46.04	F130:119076	1	321	329	N
34	15526	gi|4885049	G.Q(-17.03)KDSYVGDEAQSKRGILT.L	N	70.91	1976.9802	9.5	660.0070	3	44.08	F147:128935	3	51	68	Y
34	15526	gi|4885049	G.Q(-17.03)KDSYVGDEAQSKRGILTLK.Y	N	68.02	2218.1592	9.7	555.5524	4	44.03	F129:121522	2	51	70	Y
34	15526	gi|4885049	G.Q(-17.03)KDSYVGDEAQSKRGILTL.K	N	66.79	2090.0645	12.3	697.7040	3	50.14	F150:125295	2	51	69	Y
34	15526	gi|4885049	Q.KDSYVGDEAQSKRGILT.L	N	56.96	1865.9482	10.9	467.4994	4	43.11	F147:128546	3	52	68	N
34	15526	gi|4885049	D.RMQKEITALAPSTM.K	N	54.94	1575.8113	10.9	526.2834	3	44.63	F130:118595	4	314	327	N
34	15526	gi|4885049	D.RMQKEITALAPSTMK.I	N	53.83	1703.9062	4.0	568.9783	3	41.04	F132:119154	4	314	328	N
34	15526	gi|4885049	P.IEHGIITNWDDMEKIW.H	Y	49.87	1998.9509	-3.7	667.3218	3	63.87	F150:130430	1	73	88	N
34	15526	gi|4885049	D.RMQKEITALAPSTM(+15.99).K	N	47.43	1591.8062	12.9	531.6161	3	41.37	F129:120402	4	314	327	Y
34	15526	gi|4885049	S.YVGDEAQSKRGILTLK.Y	N	45.43	1776.9734	27.2	445.2627	4	41.48	F131:118322	2	55	70	N
34	15526	gi|4885049	S.YVGDEAQSKRGILT.L	N	44.15	1535.7943	11.1	512.9444	3	44.29	F148:130962	2	55	68	N
34	15526	gi|4885049	D.RMQKEITALAPSTM(+15.99)K.I	N	39.37	1719.9011	31.9	430.9963	4	39.52	F132:117794	2	314	328	Y
34	15526	gi|4885049	G.QKDSYVGDEAQSKRGILT.L	N	38.50	1994.0068	9.8	499.5139	4	43.16	F147:128563	1	51	68	N
34	15526	gi|4885049	D.RM(+15.99)QKEITALAPSTMK.I	N	37.32	1719.9011	39.1	430.9994	4	39.98	F132:118515	5	314	328	Y
34	15526	gi|4885049	Y.VGDEAQSKRGILT.L	N	36.21	1372.7310	12.1	458.5898	3	42.59	F147:128018	2	56	68	N
34	15526	gi|4885049	T.ALAPSTMKI.K	N	24.00	930.5208	15.1	466.2747	2	46.04	F130:119076	1	321	329	N
34	15527	gi|4501883	G.Q(-17.03)KDSYVGDEAQSKRGILT.L	N	70.91	1976.9802	9.5	660.0070	3	44.08	F147:128935	3	51	68	Y
34	15527	gi|4501883	G.Q(-17.03)KDSYVGDEAQSKRGILTLK.Y	N	68.02	2218.1592	9.7	555.5524	4	44.03	F129:121522	2	51	70	Y
34	15527	gi|4501883	G.Q(-17.03)KDSYVGDEAQSKRGILTL.K	N	66.79	2090.0645	12.3	697.7040	3	50.14	F150:125295	2	51	69	Y
34	15527	gi|4501883	Q.KDSYVGDEAQSKRGILT.L	N	56.96	1865.9482	10.9	467.4994	4	43.11	F147:128546	3	52	68	N
34	15527	gi|4501883	D.RMQKEITALAPSTM.K	N	54.94	1575.8113	10.9	526.2834	3	44.63	F130:118595	4	314	327	N
34	15527	gi|4501883	D.RMQKEITALAPSTMK.I	N	53.83	1703.9062	4.0	568.9783	3	41.04	F132:119154	4	314	328	N
34	15527	gi|4501883	P.IEHGIITNWDDMEKIW.H	Y	49.87	1998.9509	-3.7	667.3218	3	63.87	F150:130430	1	73	88	N
34	15527	gi|4501883	D.RMQKEITALAPSTM(+15.99).K	N	47.43	1591.8062	12.9	531.6161	3	41.37	F129:120402	4	314	327	Y
34	15527	gi|4501883	S.YVGDEAQSKRGILTLK.Y	N	45.43	1776.9734	27.2	445.2627	4	41.48	F131:118322	2	55	70	N
34	15527	gi|4501883	S.YVGDEAQSKRGILT.L	N	44.15	1535.7943	11.1	512.9444	3	44.29	F148:130962	2	55	68	N
34	15527	gi|4501883	D.RMQKEITALAPSTM(+15.99)K.I	N	39.37	1719.9011	31.9	430.9963	4	39.52	F132:117794	2	314	328	Y
34	15527	gi|4501883	G.QKDSYVGDEAQSKRGILT.L	N	38.50	1994.0068	9.8	499.5139	4	43.16	F147:128563	1	51	68	N
34	15527	gi|4501883	D.RM(+15.99)QKEITALAPSTMK.I	N	37.32	1719.9011	39.1	430.9994	4	39.98	F132:118515	5	314	328	Y
34	15527	gi|4501883	Y.VGDEAQSKRGILT.L	N	36.21	1372.7310	12.1	458.5898	3	42.59	F147:128018	2	56	68	N
34	15527	gi|4501883	T.ALAPSTMKI.K	N	24.00	930.5208	15.1	466.2747	2	46.04	F130:119076	1	321	329	N
34	70617	gi|30908859	G.Q(-17.03)KDSYVGDEAQSKRGILT.L	N	70.91	1976.9802	9.5	660.0070	3	44.08	F147:128935	3	51	68	Y
34	70617	gi|30908859	G.Q(-17.03)KDSYVGDEAQSKRGILTLK.Y	N	68.02	2218.1592	9.7	555.5524	4	44.03	F129:121522	2	51	70	Y
34	70617	gi|30908859	G.Q(-17.03)KDSYVGDEAQSKRGILTL.K	N	66.79	2090.0645	12.3	697.7040	3	50.14	F150:125295	2	51	69	Y
34	70617	gi|30908859	Q.KDSYVGDEAQSKRGILT.L	N	56.96	1865.9482	10.9	467.4994	4	43.11	F147:128546	3	52	68	N
34	70617	gi|30908859	D.RMQKEITALAPSTM.K	N	54.94	1575.8113	10.9	526.2834	3	44.63	F130:118595	4	191	204	N
34	70617	gi|30908859	D.RMQKEITALAPSTMK.I	N	53.83	1703.9062	4.0	568.9783	3	41.04	F132:119154	4	191	205	N
34	70617	gi|30908859	P.IEHGIITNWDDMEKIW.H	Y	49.87	1998.9509	-3.7	667.3218	3	63.87	F150:130430	1	73	88	N
34	70617	gi|30908859	D.RMQKEITALAPSTM(+15.99).K	N	47.43	1591.8062	12.9	531.6161	3	41.37	F129:120402	4	191	204	Y
34	70617	gi|30908859	S.YVGDEAQSKRGILTLK.Y	N	45.43	1776.9734	27.2	445.2627	4	41.48	F131:118322	2	55	70	N
34	70617	gi|30908859	S.YVGDEAQSKRGILT.L	N	44.15	1535.7943	11.1	512.9444	3	44.29	F148:130962	2	55	68	N
34	70617	gi|30908859	D.RMQKEITALAPSTM(+15.99)K.I	N	39.37	1719.9011	31.9	430.9963	4	39.52	F132:117794	2	191	205	Y
34	70617	gi|30908859	G.QKDSYVGDEAQSKRGILT.L	N	38.50	1994.0068	9.8	499.5139	4	43.16	F147:128563	1	51	68	N
34	70617	gi|30908859	D.RM(+15.99)QKEITALAPSTMK.I	N	37.32	1719.9011	39.1	430.9994	4	39.98	F132:118515	5	191	205	Y
34	70617	gi|30908859	Y.VGDEAQSKRGILT.L	N	36.21	1372.7310	12.1	458.5898	3	42.59	F147:128018	2	56	68	N
34	70617	gi|30908859	T.ALAPSTMKI.K	N	24.00	930.5208	15.1	466.2747	2	46.04	F130:119076	1	198	206	N
34	15680	gi|221043300	G.Q(-17.03)KDSYVGDEAQSKRGILT.L	N	70.91	1976.9802	9.5	660.0070	3	44.08	F147:128935	3	51	68	Y
34	15680	gi|221043300	G.Q(-17.03)KDSYVGDEAQSKRGILTLK.Y	N	68.02	2218.1592	9.7	555.5524	4	44.03	F129:121522	2	51	70	Y
34	15680	gi|221043300	G.Q(-17.03)KDSYVGDEAQSKRGILTL.K	N	66.79	2090.0645	12.3	697.7040	3	50.14	F150:125295	2	51	69	Y
34	15680	gi|221043300	Q.KDSYVGDEAQSKRGILT.L	N	56.96	1865.9482	10.9	467.4994	4	43.11	F147:128546	3	52	68	N
34	15680	gi|221043300	D.RMQKEITALAPSTM.K	N	54.94	1575.8113	10.9	526.2834	3	44.63	F130:118595	4	280	293	N
34	15680	gi|221043300	D.RMQKEITALAPSTMK.I	N	53.83	1703.9062	4.0	568.9783	3	41.04	F132:119154	4	280	294	N
34	15680	gi|221043300	P.IEHGIITNWDDMEKIW.H	Y	49.87	1998.9509	-3.7	667.3218	3	63.87	F150:130430	1	73	88	N
34	15680	gi|221043300	D.RMQKEITALAPSTM(+15.99).K	N	47.43	1591.8062	12.9	531.6161	3	41.37	F129:120402	4	280	293	Y
34	15680	gi|221043300	S.YVGDEAQSKRGILTLK.Y	N	45.43	1776.9734	27.2	445.2627	4	41.48	F131:118322	2	55	70	N
34	15680	gi|221043300	S.YVGDEAQSKRGILT.L	N	44.15	1535.7943	11.1	512.9444	3	44.29	F148:130962	2	55	68	N
34	15680	gi|221043300	D.RMQKEITALAPSTM(+15.99)K.I	N	39.37	1719.9011	31.9	430.9963	4	39.52	F132:117794	2	280	294	Y
34	15680	gi|221043300	G.QKDSYVGDEAQSKRGILT.L	N	38.50	1994.0068	9.8	499.5139	4	43.16	F147:128563	1	51	68	N
34	15680	gi|221043300	D.RM(+15.99)QKEITALAPSTMK.I	N	37.32	1719.9011	39.1	430.9994	4	39.98	F132:118515	5	280	294	Y
34	15680	gi|221043300	Y.VGDEAQSKRGILT.L	N	36.21	1372.7310	12.1	458.5898	3	42.59	F147:128018	2	56	68	N
34	15680	gi|221043300	T.ALAPSTMKI.K	N	24.00	930.5208	15.1	466.2747	2	46.04	F130:119076	1	287	295	N
34	15682	gi|4501881	G.Q(-17.03)KDSYVGDEAQSKRGILT.L	N	70.91	1976.9802	9.5	660.0070	3	44.08	F147:128935	3	51	68	Y
34	15682	gi|4501881	G.Q(-17.03)KDSYVGDEAQSKRGILTLK.Y	N	68.02	2218.1592	9.7	555.5524	4	44.03	F129:121522	2	51	70	Y
34	15682	gi|4501881	G.Q(-17.03)KDSYVGDEAQSKRGILTL.K	N	66.79	2090.0645	12.3	697.7040	3	50.14	F150:125295	2	51	69	Y
34	15682	gi|4501881	Q.KDSYVGDEAQSKRGILT.L	N	56.96	1865.9482	10.9	467.4994	4	43.11	F147:128546	3	52	68	N
34	15682	gi|4501881	D.RMQKEITALAPSTM.K	N	54.94	1575.8113	10.9	526.2834	3	44.63	F130:118595	4	314	327	N
34	15682	gi|4501881	D.RMQKEITALAPSTMK.I	N	53.83	1703.9062	4.0	568.9783	3	41.04	F132:119154	4	314	328	N
34	15682	gi|4501881	P.IEHGIITNWDDMEKIW.H	Y	49.87	1998.9509	-3.7	667.3218	3	63.87	F150:130430	1	73	88	N
34	15682	gi|4501881	D.RMQKEITALAPSTM(+15.99).K	N	47.43	1591.8062	12.9	531.6161	3	41.37	F129:120402	4	314	327	Y
34	15682	gi|4501881	S.YVGDEAQSKRGILTLK.Y	N	45.43	1776.9734	27.2	445.2627	4	41.48	F131:118322	2	55	70	N
34	15682	gi|4501881	S.YVGDEAQSKRGILT.L	N	44.15	1535.7943	11.1	512.9444	3	44.29	F148:130962	2	55	68	N
34	15682	gi|4501881	D.RMQKEITALAPSTM(+15.99)K.I	N	39.37	1719.9011	31.9	430.9963	4	39.52	F132:117794	2	314	328	Y
34	15682	gi|4501881	G.QKDSYVGDEAQSKRGILT.L	N	38.50	1994.0068	9.8	499.5139	4	43.16	F147:128563	1	51	68	N
34	15682	gi|4501881	D.RM(+15.99)QKEITALAPSTMK.I	N	37.32	1719.9011	39.1	430.9994	4	39.98	F132:118515	5	314	328	Y
34	15682	gi|4501881	Y.VGDEAQSKRGILT.L	N	36.21	1372.7310	12.1	458.5898	3	42.59	F147:128018	2	56	68	N
34	15682	gi|4501881	T.ALAPSTMKI.K	N	24.00	930.5208	15.1	466.2747	2	46.04	F130:119076	1	321	329	N
7	14322	gi|221040666	A.YLWVGTGASEAEKTGAQELL.R	Y	71.89	2122.0581	-2.0	708.3586	3	61.71	F128:123927	17	526	545	N
7	14322	gi|221040666	A.YLWVGTGASEAEKTGAQELLR.V	Y	60.92	2278.1592	-4.5	570.5445	4	56.30	F131:124038	7	526	546	N
7	14322	gi|221040666	A.YLWVGTGASEAEKTGAQELLRV.L	Y	58.94	2377.2278	4.8	595.3171	4	61.97	F132:127693	3	526	547	N
7	14322	gi|221040666	A.YLWVGTGASEAEKTGAQEL.L	Y	57.42	2008.9741	4.0	670.6680	3	55.59	F150:127328	2	526	544	N
7	14322	gi|221040666	A.YLWVGTGASEAEKTGAQE.L	Y	56.98	1895.8901	10.3	632.9772	3	49.21	F150:124973	1	526	543	N
7	14322	gi|221040666	S.YLSSHIANV.E	N	45.93	1002.5134	21.6	502.2748	2	42.77	F128:116679	1	332	340	N
7	14322	gi|221040666	R.FVIEEVPGELM(+15.99).Q	N	45.66	1277.6213	9.9	639.8243	2	60.28	F147:135254	3	602	612	Y
7	14322	gi|221040666	A.YLWVGTGASEA.E	Y	44.80	1152.5452	18.9	577.2908	2	55.22	F129:125798	1	526	536	N
7	14322	gi|221040666	R.FVIEEVPGELM.Q	N	40.42	1261.6263	11.6	631.8278	2	67.76	F147:138515	6	602	612	N
7	14322	gi|221040666	M.SLFGGKPMI.I	N	38.03	948.5103	24.1	475.2738	2	53.87	F136:128323	7	460	468	N
7	14322	gi|221040666	M.SLFGGKPM(+15.99)II.Y	N	33.59	1077.5892	-5.0	539.7992	2	54.39	F139:134005	5	460	469	Y
7	14322	gi|221040666	M.SLFGGKPMIIYK.G	N	33.44	1352.7526	31.1	451.9388	3	51.13	F142:145986	2	460	471	N
7	14322	gi|221040666	M.SLFGGKPMII.Y	N	31.63	1061.5944	-9.2	531.7996	2	59.47	F139:136098	7	460	469	N
7	14322	gi|221040666	M.SLFGGKPM(+15.99)I.I	N	31.25	964.5052	21.7	483.2704	2	49.27	F132:122882	7	460	468	Y
7	14322	gi|221040666	M.SLFGGKPMIIY.K	N	28.14	1224.6576	-29.3	613.3181	2	60.27	F140:138534	1	460	470	N
7	14322	gi|221040666	D.PLDRAMAELAA	N	27.80	1156.5911	8.4	579.3077	2	48.43	F128:118919	1	695	705	N
7	14322	gi|221040666	M.SLFGGKPM(+15.99)IIY.K	N	26.24	1240.6526	-24.9	621.3181	2	56.09	F136:129307	1	460	470	Y
7	14322	gi|221040666	R.FVIEEVPGEL.M	N	25.95	1130.5859	6.5	566.3039	2	63.98	F146:129209	1	602	611	N
7	14324	gi|221045102	A.YLWVGTGASEAEKTGAQELL.R	Y	71.89	2122.0581	-2.0	708.3586	3	61.71	F128:123927	17	536	555	N
7	14324	gi|221045102	A.YLWVGTGASEAEKTGAQELLR.V	Y	60.92	2278.1592	-4.5	570.5445	4	56.30	F131:124038	7	536	556	N
7	14324	gi|221045102	A.YLWVGTGASEAEKTGAQELLRV.L	Y	58.94	2377.2278	4.8	595.3171	4	61.97	F132:127693	3	536	557	N
7	14324	gi|221045102	A.YLWVGTGASEAEKTGAQEL.L	Y	57.42	2008.9741	4.0	670.6680	3	55.59	F150:127328	2	536	554	N
7	14324	gi|221045102	A.YLWVGTGASEAEKTGAQE.L	Y	56.98	1895.8901	10.3	632.9772	3	49.21	F150:124973	1	536	553	N
7	14324	gi|221045102	S.YLSSHIANV.E	N	45.93	1002.5134	21.6	502.2748	2	42.77	F128:116679	1	342	350	N
7	14324	gi|221045102	R.FVIEEVPGELM(+15.99).Q	N	45.66	1277.6213	9.9	639.8243	2	60.28	F147:135254	3	612	622	Y
7	14324	gi|221045102	A.YLWVGTGASEA.E	Y	44.80	1152.5452	18.9	577.2908	2	55.22	F129:125798	1	536	546	N
7	14324	gi|221045102	R.FVIEEVPGELM.Q	N	40.42	1261.6263	11.6	631.8278	2	67.76	F147:138515	6	612	622	N
7	14324	gi|221045102	M.SLFGGKPMI.I	N	38.03	948.5103	24.1	475.2738	2	53.87	F136:128323	7	470	478	N
7	14324	gi|221045102	M.SLFGGKPM(+15.99)II.Y	N	33.59	1077.5892	-5.0	539.7992	2	54.39	F139:134005	5	470	479	Y
7	14324	gi|221045102	M.SLFGGKPMIIYK.G	N	33.44	1352.7526	31.1	451.9388	3	51.13	F142:145986	2	470	481	N
7	14324	gi|221045102	M.SLFGGKPMII.Y	N	31.63	1061.5944	-9.2	531.7996	2	59.47	F139:136098	7	470	479	N
7	14324	gi|221045102	M.SLFGGKPM(+15.99)I.I	N	31.25	964.5052	21.7	483.2704	2	49.27	F132:122882	7	470	478	Y
7	14324	gi|221045102	M.SLFGGKPMIIY.K	N	28.14	1224.6576	-29.3	613.3181	2	60.27	F140:138534	1	470	480	N
7	14324	gi|221045102	D.PLDRAMAELAA	N	27.80	1156.5911	8.4	579.3077	2	48.43	F128:118919	1	705	715	N
7	14324	gi|221045102	M.SLFGGKPM(+15.99)IIY.K	N	26.24	1240.6526	-24.9	621.3181	2	56.09	F136:129307	1	470	480	Y
7	14324	gi|221045102	R.FVIEEVPGEL.M	N	25.95	1130.5859	6.5	566.3039	2	63.98	F146:129209	1	612	621	N
7	14325	gi|38044288	A.YLWVGTGASEAEKTGAQELL.R	Y	71.89	2122.0581	-2.0	708.3586	3	61.71	F128:123927	17	552	571	N
7	14325	gi|38044288	A.YLWVGTGASEAEKTGAQELLR.V	Y	60.92	2278.1592	-4.5	570.5445	4	56.30	F131:124038	7	552	572	N
7	14325	gi|38044288	A.YLWVGTGASEAEKTGAQELLRV.L	Y	58.94	2377.2278	4.8	595.3171	4	61.97	F132:127693	3	552	573	N
7	14325	gi|38044288	A.YLWVGTGASEAEKTGAQEL.L	Y	57.42	2008.9741	4.0	670.6680	3	55.59	F150:127328	2	552	570	N
7	14325	gi|38044288	A.YLWVGTGASEAEKTGAQE.L	Y	56.98	1895.8901	10.3	632.9772	3	49.21	F150:124973	1	552	569	N
7	14325	gi|38044288	S.YLSSHIANV.E	N	45.93	1002.5134	21.6	502.2748	2	42.77	F128:116679	1	358	366	N
7	14325	gi|38044288	R.FVIEEVPGELM(+15.99).Q	N	45.66	1277.6213	9.9	639.8243	2	60.28	F147:135254	3	628	638	Y
7	14325	gi|38044288	A.YLWVGTGASEA.E	Y	44.80	1152.5452	18.9	577.2908	2	55.22	F129:125798	1	552	562	N
7	14325	gi|38044288	R.FVIEEVPGELM.Q	N	40.42	1261.6263	11.6	631.8278	2	67.76	F147:138515	6	628	638	N
7	14325	gi|38044288	M.SLFGGKPMI.I	N	38.03	948.5103	24.1	475.2738	2	53.87	F136:128323	7	486	494	N
7	14325	gi|38044288	M.SLFGGKPM(+15.99)II.Y	N	33.59	1077.5892	-5.0	539.7992	2	54.39	F139:134005	5	486	495	Y
7	14325	gi|38044288	M.SLFGGKPMIIYK.G	N	33.44	1352.7526	31.1	451.9388	3	51.13	F142:145986	2	486	497	N
7	14325	gi|38044288	M.SLFGGKPMII.Y	N	31.63	1061.5944	-9.2	531.7996	2	59.47	F139:136098	7	486	495	N
7	14325	gi|38044288	M.SLFGGKPM(+15.99)I.I	N	31.25	964.5052	21.7	483.2704	2	49.27	F132:122882	7	486	494	Y
7	14325	gi|38044288	M.SLFGGKPMIIY.K	N	28.14	1224.6576	-29.3	613.3181	2	60.27	F140:138534	1	486	496	N
7	14325	gi|38044288	D.PLDRAMAELAA	N	27.80	1156.5911	8.4	579.3077	2	48.43	F128:118919	1	721	731	N
7	14325	gi|38044288	M.SLFGGKPM(+15.99)IIY.K	N	26.24	1240.6526	-24.9	621.3181	2	56.09	F136:129307	1	486	496	Y
7	14325	gi|38044288	R.FVIEEVPGEL.M	N	25.95	1130.5859	6.5	566.3039	2	63.98	F146:129209	1	628	637	N
7	14326	gi|427918083	A.YLWVGTGASEAEKTGAQELL.R	Y	71.89	2122.0581	-2.0	708.3586	3	61.71	F128:123927	17	560	579	N
7	14326	gi|427918083	A.YLWVGTGASEAEKTGAQELLR.V	Y	60.92	2278.1592	-4.5	570.5445	4	56.30	F131:124038	7	560	580	N
7	14326	gi|427918083	A.YLWVGTGASEAEKTGAQELLRV.L	Y	58.94	2377.2278	4.8	595.3171	4	61.97	F132:127693	3	560	581	N
7	14326	gi|427918083	A.YLWVGTGASEAEKTGAQEL.L	Y	57.42	2008.9741	4.0	670.6680	3	55.59	F150:127328	2	560	578	N
7	14326	gi|427918083	A.YLWVGTGASEAEKTGAQE.L	Y	56.98	1895.8901	10.3	632.9772	3	49.21	F150:124973	1	560	577	N
7	14326	gi|427918083	S.YLSSHIANV.E	N	45.93	1002.5134	21.6	502.2748	2	42.77	F128:116679	1	366	374	N
7	14326	gi|427918083	R.FVIEEVPGELM(+15.99).Q	N	45.66	1277.6213	9.9	639.8243	2	60.28	F147:135254	3	636	646	Y
7	14326	gi|427918083	A.YLWVGTGASEA.E	Y	44.80	1152.5452	18.9	577.2908	2	55.22	F129:125798	1	560	570	N
7	14326	gi|427918083	R.FVIEEVPGELM.Q	N	40.42	1261.6263	11.6	631.8278	2	67.76	F147:138515	6	636	646	N
7	14326	gi|427918083	M.SLFGGKPMI.I	N	38.03	948.5103	24.1	475.2738	2	53.87	F136:128323	7	494	502	N
7	14326	gi|427918083	M.SLFGGKPM(+15.99)II.Y	N	33.59	1077.5892	-5.0	539.7992	2	54.39	F139:134005	5	494	503	Y
7	14326	gi|427918083	M.SLFGGKPMIIYK.G	N	33.44	1352.7526	31.1	451.9388	3	51.13	F142:145986	2	494	505	N
7	14326	gi|427918083	M.SLFGGKPMII.Y	N	31.63	1061.5944	-9.2	531.7996	2	59.47	F139:136098	7	494	503	N
7	14326	gi|427918083	M.SLFGGKPM(+15.99)I.I	N	31.25	964.5052	21.7	483.2704	2	49.27	F132:122882	7	494	502	Y
7	14326	gi|427918083	M.SLFGGKPMIIY.K	N	28.14	1224.6576	-29.3	613.3181	2	60.27	F140:138534	1	494	504	N
7	14326	gi|427918083	D.PLDRAMAELAA	N	27.80	1156.5911	8.4	579.3077	2	48.43	F128:118919	1	729	739	N
7	14326	gi|427918083	M.SLFGGKPM(+15.99)IIY.K	N	26.24	1240.6526	-24.9	621.3181	2	56.09	F136:129307	1	494	504	Y
7	14326	gi|427918083	R.FVIEEVPGEL.M	N	25.95	1130.5859	6.5	566.3039	2	63.98	F146:129209	1	636	645	N
7	14323	gi|189083780	A.YLWVGTGASEAEKTGAQELL.R	Y	71.89	2122.0581	-2.0	708.3586	3	61.71	F128:123927	17	563	582	N
7	14323	gi|189083780	A.YLWVGTGASEAEKTGAQELLR.V	Y	60.92	2278.1592	-4.5	570.5445	4	56.30	F131:124038	7	563	583	N
7	14323	gi|189083780	A.YLWVGTGASEAEKTGAQELLRV.L	Y	58.94	2377.2278	4.8	595.3171	4	61.97	F132:127693	3	563	584	N
7	14323	gi|189083780	A.YLWVGTGASEAEKTGAQEL.L	Y	57.42	2008.9741	4.0	670.6680	3	55.59	F150:127328	2	563	581	N
7	14323	gi|189083780	A.YLWVGTGASEAEKTGAQE.L	Y	56.98	1895.8901	10.3	632.9772	3	49.21	F150:124973	1	563	580	N
7	14323	gi|189083780	S.YLSSHIANV.E	N	45.93	1002.5134	21.6	502.2748	2	42.77	F128:116679	1	369	377	N
7	14323	gi|189083780	R.FVIEEVPGELM(+15.99).Q	N	45.66	1277.6213	9.9	639.8243	2	60.28	F147:135254	3	639	649	Y
7	14323	gi|189083780	A.YLWVGTGASEA.E	Y	44.80	1152.5452	18.9	577.2908	2	55.22	F129:125798	1	563	573	N
7	14323	gi|189083780	R.FVIEEVPGELM.Q	N	40.42	1261.6263	11.6	631.8278	2	67.76	F147:138515	6	639	649	N
7	14323	gi|189083780	M.SLFGGKPMI.I	N	38.03	948.5103	24.1	475.2738	2	53.87	F136:128323	7	497	505	N
7	14323	gi|189083780	M.SLFGGKPM(+15.99)II.Y	N	33.59	1077.5892	-5.0	539.7992	2	54.39	F139:134005	5	497	506	Y
7	14323	gi|189083780	M.SLFGGKPMIIYK.G	N	33.44	1352.7526	31.1	451.9388	3	51.13	F142:145986	2	497	508	N
7	14323	gi|189083780	M.SLFGGKPMII.Y	N	31.63	1061.5944	-9.2	531.7996	2	59.47	F139:136098	7	497	506	N
7	14323	gi|189083780	M.SLFGGKPM(+15.99)I.I	N	31.25	964.5052	21.7	483.2704	2	49.27	F132:122882	7	497	505	Y
7	14323	gi|189083780	M.SLFGGKPMIIY.K	N	28.14	1224.6576	-29.3	613.3181	2	60.27	F140:138534	1	497	507	N
7	14323	gi|189083780	D.PLDRAMAELAA	N	27.80	1156.5911	8.4	579.3077	2	48.43	F128:118919	1	732	742	N
7	14323	gi|189083780	M.SLFGGKPM(+15.99)IIY.K	N	26.24	1240.6526	-24.9	621.3181	2	56.09	F136:129307	1	497	507	Y
7	14323	gi|189083780	R.FVIEEVPGEL.M	N	25.95	1130.5859	6.5	566.3039	2	63.98	F146:129209	1	639	648	N
7	14327	gi|384475528	A.YLWVGTGASEAEKTGAQELL.R	Y	71.89	2122.0581	-2.0	708.3586	3	61.71	F128:123927	17	569	588	N
7	14327	gi|384475528	A.YLWVGTGASEAEKTGAQELLR.V	Y	60.92	2278.1592	-4.5	570.5445	4	56.30	F131:124038	7	569	589	N
7	14327	gi|384475528	A.YLWVGTGASEAEKTGAQELLRV.L	Y	58.94	2377.2278	4.8	595.3171	4	61.97	F132:127693	3	569	590	N
7	14327	gi|384475528	A.YLWVGTGASEAEKTGAQEL.L	Y	57.42	2008.9741	4.0	670.6680	3	55.59	F150:127328	2	569	587	N
7	14327	gi|384475528	A.YLWVGTGASEAEKTGAQE.L	Y	56.98	1895.8901	10.3	632.9772	3	49.21	F150:124973	1	569	586	N
7	14327	gi|384475528	S.YLSSHIANV.E	N	45.93	1002.5134	21.6	502.2748	2	42.77	F128:116679	1	375	383	N
7	14327	gi|384475528	R.FVIEEVPGELM(+15.99).Q	N	45.66	1277.6213	9.9	639.8243	2	60.28	F147:135254	3	645	655	Y
7	14327	gi|384475528	A.YLWVGTGASEA.E	Y	44.80	1152.5452	18.9	577.2908	2	55.22	F129:125798	1	569	579	N
7	14327	gi|384475528	R.FVIEEVPGELM.Q	N	40.42	1261.6263	11.6	631.8278	2	67.76	F147:138515	6	645	655	N
7	14327	gi|384475528	M.SLFGGKPMI.I	N	38.03	948.5103	24.1	475.2738	2	53.87	F136:128323	7	503	511	N
7	14327	gi|384475528	M.SLFGGKPM(+15.99)II.Y	N	33.59	1077.5892	-5.0	539.7992	2	54.39	F139:134005	5	503	512	Y
7	14327	gi|384475528	M.SLFGGKPMIIYK.G	N	33.44	1352.7526	31.1	451.9388	3	51.13	F142:145986	2	503	514	N
7	14327	gi|384475528	M.SLFGGKPMII.Y	N	31.63	1061.5944	-9.2	531.7996	2	59.47	F139:136098	7	503	512	N
7	14327	gi|384475528	M.SLFGGKPM(+15.99)I.I	N	31.25	964.5052	21.7	483.2704	2	49.27	F132:122882	7	503	511	Y
7	14327	gi|384475528	M.SLFGGKPMIIY.K	N	28.14	1224.6576	-29.3	613.3181	2	60.27	F140:138534	1	503	513	N
7	14327	gi|384475528	D.PLDRAMAELAA	N	27.80	1156.5911	8.4	579.3077	2	48.43	F128:118919	1	738	748	N
7	14327	gi|384475528	M.SLFGGKPM(+15.99)IIY.K	N	26.24	1240.6526	-24.9	621.3181	2	56.09	F136:129307	1	503	513	Y
7	14327	gi|384475528	R.FVIEEVPGEL.M	N	25.95	1130.5859	6.5	566.3039	2	63.98	F146:129209	1	645	654	N
7	14328	gi|221045118	A.YLWVGTGASEAEKTGAQELL.R	Y	71.89	2122.0581	-2.0	708.3586	3	61.71	F128:123927	17	576	595	N
7	14328	gi|221045118	A.YLWVGTGASEAEKTGAQELLR.V	Y	60.92	2278.1592	-4.5	570.5445	4	56.30	F131:124038	7	576	596	N
7	14328	gi|221045118	A.YLWVGTGASEAEKTGAQELLRV.L	Y	58.94	2377.2278	4.8	595.3171	4	61.97	F132:127693	3	576	597	N
7	14328	gi|221045118	A.YLWVGTGASEAEKTGAQEL.L	Y	57.42	2008.9741	4.0	670.6680	3	55.59	F150:127328	2	576	594	N
7	14328	gi|221045118	A.YLWVGTGASEAEKTGAQE.L	Y	56.98	1895.8901	10.3	632.9772	3	49.21	F150:124973	1	576	593	N
7	14328	gi|221045118	S.YLSSHIANV.E	N	45.93	1002.5134	21.6	502.2748	2	42.77	F128:116679	1	382	390	N
7	14328	gi|221045118	R.FVIEEVPGELM(+15.99).Q	N	45.66	1277.6213	9.9	639.8243	2	60.28	F147:135254	3	652	662	Y
7	14328	gi|221045118	A.YLWVGTGASEA.E	Y	44.80	1152.5452	18.9	577.2908	2	55.22	F129:125798	1	576	586	N
7	14328	gi|221045118	R.FVIEEVPGELM.Q	N	40.42	1261.6263	11.6	631.8278	2	67.76	F147:138515	6	652	662	N
7	14328	gi|221045118	M.SLFGGKPMI.I	N	38.03	948.5103	24.1	475.2738	2	53.87	F136:128323	7	510	518	N
7	14328	gi|221045118	M.SLFGGKPM(+15.99)II.Y	N	33.59	1077.5892	-5.0	539.7992	2	54.39	F139:134005	5	510	519	Y
7	14328	gi|221045118	M.SLFGGKPMIIYK.G	N	33.44	1352.7526	31.1	451.9388	3	51.13	F142:145986	2	510	521	N
7	14328	gi|221045118	M.SLFGGKPMII.Y	N	31.63	1061.5944	-9.2	531.7996	2	59.47	F139:136098	7	510	519	N
7	14328	gi|221045118	M.SLFGGKPM(+15.99)I.I	N	31.25	964.5052	21.7	483.2704	2	49.27	F132:122882	7	510	518	Y
7	14328	gi|221045118	M.SLFGGKPMIIY.K	N	28.14	1224.6576	-29.3	613.3181	2	60.27	F140:138534	1	510	520	N
7	14328	gi|221045118	D.PLDRAMAELAA	N	27.80	1156.5911	8.4	579.3077	2	48.43	F128:118919	1	745	755	N
7	14328	gi|221045118	M.SLFGGKPM(+15.99)IIY.K	N	26.24	1240.6526	-24.9	621.3181	2	56.09	F136:129307	1	510	520	Y
7	14328	gi|221045118	R.FVIEEVPGEL.M	N	25.95	1130.5859	6.5	566.3039	2	63.98	F146:129209	1	652	661	N
7	14380	gi|221043282	A.YLWVGTGASEAEKTGAQELL.R	Y	71.89	2122.0581	-2.0	708.3586	3	61.71	F128:123927	17	588	607	N
7	14380	gi|221043282	A.YLWVGTGASEAEKTGAQELLR.V	Y	60.92	2278.1592	-4.5	570.5445	4	56.30	F131:124038	7	588	608	N
7	14380	gi|221043282	A.YLWVGTGASEAEKTGAQELLRV.L	Y	58.94	2377.2278	4.8	595.3171	4	61.97	F132:127693	3	588	609	N
7	14380	gi|221043282	A.YLWVGTGASEAEKTGAQEL.L	Y	57.42	2008.9741	4.0	670.6680	3	55.59	F150:127328	2	588	606	N
7	14380	gi|221043282	A.YLWVGTGASEAEKTGAQE.L	Y	56.98	1895.8901	10.3	632.9772	3	49.21	F150:124973	1	588	605	N
7	14380	gi|221043282	S.YLSSHIANV.E	N	45.93	1002.5134	21.6	502.2748	2	42.77	F128:116679	1	394	402	N
7	14380	gi|221043282	R.FVIEEVPGELM(+15.99).Q	N	45.66	1277.6213	9.9	639.8243	2	60.28	F147:135254	3	664	674	Y
7	14380	gi|221043282	A.YLWVGTGASEA.E	Y	44.80	1152.5452	18.9	577.2908	2	55.22	F129:125798	1	588	598	N
7	14380	gi|221043282	R.FVIEEVPGELM.Q	N	40.42	1261.6263	11.6	631.8278	2	67.76	F147:138515	6	664	674	N
7	14380	gi|221043282	M.SLFGGKPMI.I	N	38.03	948.5103	24.1	475.2738	2	53.87	F136:128323	7	522	530	N
7	14380	gi|221043282	M.SLFGGKPM(+15.99)II.Y	N	33.59	1077.5892	-5.0	539.7992	2	54.39	F139:134005	5	522	531	Y
7	14380	gi|221043282	M.SLFGGKPMIIYK.G	N	33.44	1352.7526	31.1	451.9388	3	51.13	F142:145986	2	522	533	N
7	14380	gi|221043282	M.SLFGGKPMII.Y	N	31.63	1061.5944	-9.2	531.7996	2	59.47	F139:136098	7	522	531	N
7	14380	gi|221043282	M.SLFGGKPM(+15.99)I.I	N	31.25	964.5052	21.7	483.2704	2	49.27	F132:122882	7	522	530	Y
7	14380	gi|221043282	M.SLFGGKPMIIY.K	N	28.14	1224.6576	-29.3	613.3181	2	60.27	F140:138534	1	522	532	N
7	14380	gi|221043282	D.PLDRAMAELAA	N	27.80	1156.5911	8.4	579.3077	2	48.43	F128:118919	1	757	767	N
7	14380	gi|221043282	M.SLFGGKPM(+15.99)IIY.K	N	26.24	1240.6526	-24.9	621.3181	2	56.09	F136:129307	1	522	532	Y
7	14380	gi|221043282	R.FVIEEVPGEL.M	N	25.95	1130.5859	6.5	566.3039	2	63.98	F146:129209	1	664	673	N
7	14330	gi|390517030	A.YLWVGTGASEAEKTGAQELL.R	Y	71.89	2122.0581	-2.0	708.3586	3	61.71	F128:123927	17	588	607	N
7	14330	gi|390517030	A.YLWVGTGASEAEKTGAQELLR.V	Y	60.92	2278.1592	-4.5	570.5445	4	56.30	F131:124038	7	588	608	N
7	14330	gi|390517030	A.YLWVGTGASEAEKTGAQELLRV.L	Y	58.94	2377.2278	4.8	595.3171	4	61.97	F132:127693	3	588	609	N
7	14330	gi|390517030	A.YLWVGTGASEAEKTGAQEL.L	Y	57.42	2008.9741	4.0	670.6680	3	55.59	F150:127328	2	588	606	N
7	14330	gi|390517030	A.YLWVGTGASEAEKTGAQE.L	Y	56.98	1895.8901	10.3	632.9772	3	49.21	F150:124973	1	588	605	N
7	14330	gi|390517030	S.YLSSHIANV.E	N	45.93	1002.5134	21.6	502.2748	2	42.77	F128:116679	1	394	402	N
7	14330	gi|390517030	R.FVIEEVPGELM(+15.99).Q	N	45.66	1277.6213	9.9	639.8243	2	60.28	F147:135254	3	664	674	Y
7	14330	gi|390517030	A.YLWVGTGASEA.E	Y	44.80	1152.5452	18.9	577.2908	2	55.22	F129:125798	1	588	598	N
7	14330	gi|390517030	R.FVIEEVPGELM.Q	N	40.42	1261.6263	11.6	631.8278	2	67.76	F147:138515	6	664	674	N
7	14330	gi|390517030	M.SLFGGKPMI.I	N	38.03	948.5103	24.1	475.2738	2	53.87	F136:128323	7	522	530	N
7	14330	gi|390517030	M.SLFGGKPM(+15.99)II.Y	N	33.59	1077.5892	-5.0	539.7992	2	54.39	F139:134005	5	522	531	Y
7	14330	gi|390517030	M.SLFGGKPMIIYK.G	N	33.44	1352.7526	31.1	451.9388	3	51.13	F142:145986	2	522	533	N
7	14330	gi|390517030	M.SLFGGKPMII.Y	N	31.63	1061.5944	-9.2	531.7996	2	59.47	F139:136098	7	522	531	N
7	14330	gi|390517030	M.SLFGGKPM(+15.99)I.I	N	31.25	964.5052	21.7	483.2704	2	49.27	F132:122882	7	522	530	Y
7	14330	gi|390517030	M.SLFGGKPMIIY.K	N	28.14	1224.6576	-29.3	613.3181	2	60.27	F140:138534	1	522	532	N
7	14330	gi|390517030	D.PLDRAMAELAA	N	27.80	1156.5911	8.4	579.3077	2	48.43	F128:118919	1	757	767	N
7	14330	gi|390517030	M.SLFGGKPM(+15.99)IIY.K	N	26.24	1240.6526	-24.9	621.3181	2	56.09	F136:129307	1	522	532	Y
7	14330	gi|390517030	R.FVIEEVPGEL.M	N	25.95	1130.5859	6.5	566.3039	2	63.98	F146:129209	1	664	673	N
7	14329	gi|4504165	A.YLWVGTGASEAEKTGAQELL.R	Y	71.89	2122.0581	-2.0	708.3586	3	61.71	F128:123927	17	603	622	N
7	14329	gi|4504165	A.YLWVGTGASEAEKTGAQELLR.V	Y	60.92	2278.1592	-4.5	570.5445	4	56.30	F131:124038	7	603	623	N
7	14329	gi|4504165	A.YLWVGTGASEAEKTGAQELLRV.L	Y	58.94	2377.2278	4.8	595.3171	4	61.97	F132:127693	3	603	624	N
7	14329	gi|4504165	A.YLWVGTGASEAEKTGAQEL.L	Y	57.42	2008.9741	4.0	670.6680	3	55.59	F150:127328	2	603	621	N
7	14329	gi|4504165	A.YLWVGTGASEAEKTGAQE.L	Y	56.98	1895.8901	10.3	632.9772	3	49.21	F150:124973	1	603	620	N
7	14329	gi|4504165	S.YLSSHIANV.E	N	45.93	1002.5134	21.6	502.2748	2	42.77	F128:116679	1	409	417	N
7	14329	gi|4504165	R.FVIEEVPGELM(+15.99).Q	N	45.66	1277.6213	9.9	639.8243	2	60.28	F147:135254	3	679	689	Y
7	14329	gi|4504165	A.YLWVGTGASEA.E	Y	44.80	1152.5452	18.9	577.2908	2	55.22	F129:125798	1	603	613	N
7	14329	gi|4504165	R.FVIEEVPGELM.Q	N	40.42	1261.6263	11.6	631.8278	2	67.76	F147:138515	6	679	689	N
7	14329	gi|4504165	M.SLFGGKPMI.I	N	38.03	948.5103	24.1	475.2738	2	53.87	F136:128323	7	537	545	N
7	14329	gi|4504165	M.SLFGGKPM(+15.99)II.Y	N	33.59	1077.5892	-5.0	539.7992	2	54.39	F139:134005	5	537	546	Y
7	14329	gi|4504165	M.SLFGGKPMIIYK.G	N	33.44	1352.7526	31.1	451.9388	3	51.13	F142:145986	2	537	548	N
7	14329	gi|4504165	M.SLFGGKPMII.Y	N	31.63	1061.5944	-9.2	531.7996	2	59.47	F139:136098	7	537	546	N
7	14329	gi|4504165	M.SLFGGKPM(+15.99)I.I	N	31.25	964.5052	21.7	483.2704	2	49.27	F132:122882	7	537	545	Y
7	14329	gi|4504165	M.SLFGGKPMIIY.K	N	28.14	1224.6576	-29.3	613.3181	2	60.27	F140:138534	1	537	547	N
7	14329	gi|4504165	D.PLDRAMAELAA	N	27.80	1156.5911	8.4	579.3077	2	48.43	F128:118919	1	772	782	N
7	14329	gi|4504165	M.SLFGGKPM(+15.99)IIY.K	N	26.24	1240.6526	-24.9	621.3181	2	56.09	F136:129307	1	537	547	Y
7	14329	gi|4504165	R.FVIEEVPGEL.M	N	25.95	1130.5859	6.5	566.3039	2	63.98	F146:129209	1	679	688	N
33	14636	gi|194389804	Q.YVTGTIGEDEDLIKWK.A	Y	68.84	1865.9410	10.8	622.9943	3	54.21	F150:126795	4	435	450	N
33	14636	gi|194389804	K.ALFEEVPELLTEAEK.K	Y	66.78	1716.8821	7.1	573.3054	3	70.38	F147:140066	4	451	465	N
33	14636	gi|194389804	K.ALFEEVPELLTEAEKK.E	Y	61.83	1844.9771	9.7	616.0056	3	67.34	F148:139652	2	451	466	N
33	14636	gi|194389804	Q.YVTGTIGEDEDLIK.W	Y	55.47	1551.7667	6.7	776.8959	2	56.10	F145:148136	2	435	448	N
33	14636	gi|194389804	Q.YVTGTIGEDEDLIKW.K	Y	53.54	1737.8461	1.5	869.9316	2	64.36	F148:138311	2	435	449	N
33	14636	gi|194389804	K.ALFEEVPELLTEA.E	Y	48.51	1459.7446	8.1	730.8855	2	74.88	F147:146258	3	451	463	N
33	14636	gi|194389804	K.ALFEEVPELLT.E	Y	48.15	1259.6649	6.5	630.8438	2	72.70	F148:143042	1	451	461	N
33	14636	gi|194389804	K.ALFEEVPELLTE.A	Y	45.16	1388.7075	7.4	695.3661	2	72.85	F147:143026	2	451	462	N
33	14636	gi|194389804	V.TGTIGEDEDLIKW.K	Y	43.45	1475.7144	8.8	738.8710	2	60.58	F146:127509	1	437	449	N
33	14636	gi|194389804	C.NLYPFVKTV.A	Y	33.11	1079.6016	-0.7	540.8077	2	53.17	F137:127700	14	43	51	N
33	14636	gi|194389804	K.ALFEEVPEL.L	Y	31.61	1045.5331	13.8	523.7810	2	67.40	F146:131234	4	451	459	N
33	14636	gi|194389804	T.GTIGEDEDLIKW.K	Y	30.59	1374.6666	3.4	688.3430	2	60.62	F146:127526	1	438	449	N
33	14635	gi|119590929	Q.YVTGTIGEDEDLIKWK.A	Y	68.84	1865.9410	10.8	622.9943	3	54.21	F150:126795	4	435	450	N
33	14635	gi|119590929	K.ALFEEVPELLTEAEK.K	Y	66.78	1716.8821	7.1	573.3054	3	70.38	F147:140066	4	451	465	N
33	14635	gi|119590929	K.ALFEEVPELLTEAEKK.E	Y	61.83	1844.9771	9.7	616.0056	3	67.34	F148:139652	2	451	466	N
33	14635	gi|119590929	Q.YVTGTIGEDEDLIK.W	Y	55.47	1551.7667	6.7	776.8959	2	56.10	F145:148136	2	435	448	N
33	14635	gi|119590929	Q.YVTGTIGEDEDLIKW.K	Y	53.54	1737.8461	1.5	869.9316	2	64.36	F148:138311	2	435	449	N
33	14635	gi|119590929	K.ALFEEVPELLTEA.E	Y	48.51	1459.7446	8.1	730.8855	2	74.88	F147:146258	3	451	463	N
33	14635	gi|119590929	K.ALFEEVPELLT.E	Y	48.15	1259.6649	6.5	630.8438	2	72.70	F148:143042	1	451	461	N
33	14635	gi|119590929	K.ALFEEVPELLTE.A	Y	45.16	1388.7075	7.4	695.3661	2	72.85	F147:143026	2	451	462	N
33	14635	gi|119590929	V.TGTIGEDEDLIKW.K	Y	43.45	1475.7144	8.8	738.8710	2	60.58	F146:127509	1	437	449	N
33	14635	gi|119590929	C.NLYPFVKTV.A	Y	33.11	1079.6016	-0.7	540.8077	2	53.17	F137:127700	14	43	51	N
33	14635	gi|119590929	K.ALFEEVPEL.L	Y	31.61	1045.5331	13.8	523.7810	2	67.40	F146:131234	4	451	459	N
33	14635	gi|119590929	T.GTIGEDEDLIKW.K	Y	30.59	1374.6666	3.4	688.3430	2	60.62	F146:127526	1	438	449	N
33	14612	gi|1263196	Q.YVTGTIGEDEDLIKWK.A	Y	68.84	1865.9410	10.8	622.9943	3	54.21	F150:126795	4	493	508	N
33	14612	gi|1263196	K.ALFEEVPELLTEAEK.K	Y	66.78	1716.8821	7.1	573.3054	3	70.38	F147:140066	4	509	523	N
33	14612	gi|1263196	K.ALFEEVPELLTEAEKK.E	Y	61.83	1844.9771	9.7	616.0056	3	67.34	F148:139652	2	509	524	N
33	14612	gi|1263196	Q.YVTGTIGEDEDLIK.W	Y	55.47	1551.7667	6.7	776.8959	2	56.10	F145:148136	2	493	506	N
33	14612	gi|1263196	Q.YVTGTIGEDEDLIKW.K	Y	53.54	1737.8461	1.5	869.9316	2	64.36	F148:138311	2	493	507	N
33	14612	gi|1263196	K.ALFEEVPELLTEA.E	Y	48.51	1459.7446	8.1	730.8855	2	74.88	F147:146258	3	509	521	N
33	14612	gi|1263196	K.ALFEEVPELLT.E	Y	48.15	1259.6649	6.5	630.8438	2	72.70	F148:143042	1	509	519	N
33	14612	gi|1263196	K.ALFEEVPELLTE.A	Y	45.16	1388.7075	7.4	695.3661	2	72.85	F147:143026	2	509	520	N
33	14612	gi|1263196	V.TGTIGEDEDLIKW.K	Y	43.45	1475.7144	8.8	738.8710	2	60.58	F146:127509	1	495	507	N
33	14612	gi|1263196	C.NLYPFVKTV.A	Y	33.11	1079.6016	-0.7	540.8077	2	53.17	F137:127700	14	101	109	N
33	14612	gi|1263196	K.ALFEEVPEL.L	Y	31.61	1045.5331	13.8	523.7810	2	67.40	F146:131234	4	509	517	N
33	14612	gi|1263196	T.GTIGEDEDLIKW.K	Y	30.59	1374.6666	3.4	688.3430	2	60.62	F146:127526	1	496	507	N
33	14615	gi|119590935	Q.YVTGTIGEDEDLIKWK.A	Y	68.84	1865.9410	10.8	622.9943	3	54.21	F150:126795	4	493	508	N
33	14615	gi|119590935	K.ALFEEVPELLTEAEK.K	Y	66.78	1716.8821	7.1	573.3054	3	70.38	F147:140066	4	509	523	N
33	14615	gi|119590935	K.ALFEEVPELLTEAEKK.E	Y	61.83	1844.9771	9.7	616.0056	3	67.34	F148:139652	2	509	524	N
33	14615	gi|119590935	Q.YVTGTIGEDEDLIK.W	Y	55.47	1551.7667	6.7	776.8959	2	56.10	F145:148136	2	493	506	N
33	14615	gi|119590935	Q.YVTGTIGEDEDLIKW.K	Y	53.54	1737.8461	1.5	869.9316	2	64.36	F148:138311	2	493	507	N
33	14615	gi|119590935	K.ALFEEVPELLTEA.E	Y	48.51	1459.7446	8.1	730.8855	2	74.88	F147:146258	3	509	521	N
33	14615	gi|119590935	K.ALFEEVPELLT.E	Y	48.15	1259.6649	6.5	630.8438	2	72.70	F148:143042	1	509	519	N
33	14615	gi|119590935	K.ALFEEVPELLTE.A	Y	45.16	1388.7075	7.4	695.3661	2	72.85	F147:143026	2	509	520	N
33	14615	gi|119590935	V.TGTIGEDEDLIKW.K	Y	43.45	1475.7144	8.8	738.8710	2	60.58	F146:127509	1	495	507	N
33	14615	gi|119590935	C.NLYPFVKTV.A	Y	33.11	1079.6016	-0.7	540.8077	2	53.17	F137:127700	14	101	109	N
33	14615	gi|119590935	K.ALFEEVPEL.L	Y	31.61	1045.5331	13.8	523.7810	2	67.40	F146:131234	4	509	517	N
33	14615	gi|119590935	T.GTIGEDEDLIKW.K	Y	30.59	1374.6666	3.4	688.3430	2	60.62	F146:127526	1	496	507	N
33	14616	gi|119590931	Q.YVTGTIGEDEDLIKWK.A	Y	68.84	1865.9410	10.8	622.9943	3	54.21	F150:126795	4	494	509	N
33	14616	gi|119590931	K.ALFEEVPELLTEAEK.K	Y	66.78	1716.8821	7.1	573.3054	3	70.38	F147:140066	4	510	524	N
33	14616	gi|119590931	K.ALFEEVPELLTEAEKK.E	Y	61.83	1844.9771	9.7	616.0056	3	67.34	F148:139652	2	510	525	N
33	14616	gi|119590931	Q.YVTGTIGEDEDLIK.W	Y	55.47	1551.7667	6.7	776.8959	2	56.10	F145:148136	2	494	507	N
33	14616	gi|119590931	Q.YVTGTIGEDEDLIKW.K	Y	53.54	1737.8461	1.5	869.9316	2	64.36	F148:138311	2	494	508	N
33	14616	gi|119590931	K.ALFEEVPELLTEA.E	Y	48.51	1459.7446	8.1	730.8855	2	74.88	F147:146258	3	510	522	N
33	14616	gi|119590931	K.ALFEEVPELLT.E	Y	48.15	1259.6649	6.5	630.8438	2	72.70	F148:143042	1	510	520	N
33	14616	gi|119590931	K.ALFEEVPELLTE.A	Y	45.16	1388.7075	7.4	695.3661	2	72.85	F147:143026	2	510	521	N
33	14616	gi|119590931	V.TGTIGEDEDLIKW.K	Y	43.45	1475.7144	8.8	738.8710	2	60.58	F146:127509	1	496	508	N
33	14616	gi|119590931	C.NLYPFVKTV.A	Y	33.11	1079.6016	-0.7	540.8077	2	53.17	F137:127700	14	102	110	N
33	14616	gi|119590931	K.ALFEEVPEL.L	Y	31.61	1045.5331	13.8	523.7810	2	67.40	F146:131234	4	510	518	N
33	14616	gi|119590931	T.GTIGEDEDLIKW.K	Y	30.59	1374.6666	3.4	688.3430	2	60.62	F146:127526	1	497	508	N
33	14618	gi|189053643	Q.YVTGTIGEDEDLIKWK.A	Y	68.84	1865.9410	10.8	622.9943	3	54.21	F150:126795	4	494	509	N
33	14618	gi|189053643	K.ALFEEVPELLTEAEK.K	Y	66.78	1716.8821	7.1	573.3054	3	70.38	F147:140066	4	510	524	N
33	14618	gi|189053643	K.ALFEEVPELLTEAEKK.E	Y	61.83	1844.9771	9.7	616.0056	3	67.34	F148:139652	2	510	525	N
33	14618	gi|189053643	Q.YVTGTIGEDEDLIK.W	Y	55.47	1551.7667	6.7	776.8959	2	56.10	F145:148136	2	494	507	N
33	14618	gi|189053643	Q.YVTGTIGEDEDLIKW.K	Y	53.54	1737.8461	1.5	869.9316	2	64.36	F148:138311	2	494	508	N
33	14618	gi|189053643	K.ALFEEVPELLTEA.E	Y	48.51	1459.7446	8.1	730.8855	2	74.88	F147:146258	3	510	522	N
33	14618	gi|189053643	K.ALFEEVPELLT.E	Y	48.15	1259.6649	6.5	630.8438	2	72.70	F148:143042	1	510	520	N
33	14618	gi|189053643	K.ALFEEVPELLTE.A	Y	45.16	1388.7075	7.4	695.3661	2	72.85	F147:143026	2	510	521	N
33	14618	gi|189053643	V.TGTIGEDEDLIKW.K	Y	43.45	1475.7144	8.8	738.8710	2	60.58	F146:127509	1	496	508	N
33	14618	gi|189053643	C.NLYPFVKTV.A	Y	33.11	1079.6016	-0.7	540.8077	2	53.17	F137:127700	14	102	110	N
33	14618	gi|189053643	K.ALFEEVPEL.L	Y	31.61	1045.5331	13.8	523.7810	2	67.40	F146:131234	4	510	518	N
33	14618	gi|189053643	T.GTIGEDEDLIKW.K	Y	30.59	1374.6666	3.4	688.3430	2	60.62	F146:127526	1	497	508	N
33	14617	gi|20127454	Q.YVTGTIGEDEDLIKWK.A	Y	68.84	1865.9410	10.8	622.9943	3	54.21	F150:126795	4	494	509	N
33	14617	gi|20127454	K.ALFEEVPELLTEAEK.K	Y	66.78	1716.8821	7.1	573.3054	3	70.38	F147:140066	4	510	524	N
33	14617	gi|20127454	K.ALFEEVPELLTEAEKK.E	Y	61.83	1844.9771	9.7	616.0056	3	67.34	F148:139652	2	510	525	N
33	14617	gi|20127454	Q.YVTGTIGEDEDLIK.W	Y	55.47	1551.7667	6.7	776.8959	2	56.10	F145:148136	2	494	507	N
33	14617	gi|20127454	Q.YVTGTIGEDEDLIKW.K	Y	53.54	1737.8461	1.5	869.9316	2	64.36	F148:138311	2	494	508	N
33	14617	gi|20127454	K.ALFEEVPELLTEA.E	Y	48.51	1459.7446	8.1	730.8855	2	74.88	F147:146258	3	510	522	N
33	14617	gi|20127454	K.ALFEEVPELLT.E	Y	48.15	1259.6649	6.5	630.8438	2	72.70	F148:143042	1	510	520	N
33	14617	gi|20127454	K.ALFEEVPELLTE.A	Y	45.16	1388.7075	7.4	695.3661	2	72.85	F147:143026	2	510	521	N
33	14617	gi|20127454	V.TGTIGEDEDLIKW.K	Y	43.45	1475.7144	8.8	738.8710	2	60.58	F146:127509	1	496	508	N
33	14617	gi|20127454	C.NLYPFVKTV.A	Y	33.11	1079.6016	-0.7	540.8077	2	53.17	F137:127700	14	102	110	N
33	14617	gi|20127454	K.ALFEEVPEL.L	Y	31.61	1045.5331	13.8	523.7810	2	67.40	F146:131234	4	510	518	N
33	14617	gi|20127454	T.GTIGEDEDLIKW.K	Y	30.59	1374.6666	3.4	688.3430	2	60.62	F146:127526	1	497	508	N
5	14204	gi|4503483	K.GLKEGIPALDNF.L	Y	58.44	1272.6714	-3.7	637.3406	2	58.61	F128:122842	5	843	854	N
5	14204	gi|4503483	K.GLKEGIPALDNFLDKL	Y	50.74	1741.9614	4.6	581.6638	3	71.75	F132:131788	9	843	858	N
5	14204	gi|4503483	Q.YLNEIKDSVVA.G	Y	49.99	1249.6554	4.2	625.8376	2	46.70	F150:124060	5	671	681	N
5	14204	gi|4503483	E.LLYEGPPDDEAAMGI.K	Y	49.82	1589.7283	9.6	795.8790	2	66.21	F145:152275	3	371	385	N
5	14204	gi|4503483	E.LLYEGPPDDEAAM(+15.99)GI.K	Y	48.36	1605.7231	5.9	803.8736	2	60.23	F145:149699	1	371	385	Y
5	14204	gi|4503483	D.GLAEDIDKGEV.S	Y	47.72	1144.5612	2.4	573.2892	2	50.01	F144:136813	1	612	622	N
5	14204	gi|4503483	Q.YLNEIKDSVV.A	Y	44.72	1178.6183	7.5	590.3209	2	47.81	F149:126542	3	671	680	N
5	14204	gi|4503483	R.YLAEKYEWDV.A	Y	42.43	1314.6132	-2.8	658.3120	2	55.42	F148:134872	1	634	643	N
5	14204	gi|4503483	G.HVFEESQVAGTPM.F	Y	42.40	1430.6500	7.0	716.3373	2	45.91	F146:122027	2	769	781	N
5	14204	gi|4503483	K.GLKEGIPALDN.F	Y	42.34	1125.6029	15.2	563.8173	2	48.50	F147:130679	6	843	853	N
5	14204	gi|4503483	K.GLKEGIPALDNFLD.K	Y	40.97	1500.7823	-7.9	751.3925	2	65.90	F128:125602	2	843	856	N
5	14204	gi|4503483	P.ALDNFLDKL	Y	40.19	1047.5601	12.3	524.7938	2	61.74	F129:128263	4	850	858	N
5	14204	gi|4503483	K.GLKEGIPALD.N	Y	39.63	1011.5600	11.1	506.7929	2	49.53	F147:131042	3	843	852	N
5	14204	gi|4503483	Q.YLN(+.98)EIKDSVV.A	Y	39.23	1179.6023	10.9	590.8149	2	48.58	F146:123129	1	671	680	Y
5	14204	gi|4503483	R.VMKFSVSPV.V	Y	35.77	992.5365	16.3	497.2836	2	49.69	F136:126659	1	496	504	N
5	14204	gi|4503483	N.ILTDITKGV.Q	Y	32.42	958.5699	19.6	480.3016	2	47.22	F131:120658	43	661	669	N
5	14204	gi|4503483	R.YLAEKYEWDVA.E	Y	31.98	1385.6503	4.5	693.8355	2	52.42	F149:128224	2	634	644	N
5	14204	gi|4503483	A.KLIEKLDIKL.D	Y	29.21	1211.7853	48.0	404.9551	3	49.67	F133:121970	17	314	323	N
5	14204	gi|4503483	S.GLHGW(+15.99)AFTL.K	Y	25.62	1016.5079	10.9	509.2668	2	55.65	F136:129123	3	217	225	Y
5	14204	gi|4503483	Q.YLN(+.98)EIKDSVVA.G	Y	25.46	1250.6394	10.2	626.3334	2	49.27	F149:127065	1	671	681	Y
5	14204	gi|4503483	P.VLGTVGFGSGL.H	Y	25.43	1005.5494	22.3	503.7932	2	58.91	F135:126806	1	208	218	N
5	14204	gi|4503483	K.GLKEGIPAL.D	Y	22.19	896.5331	13.9	449.2800	2	48.71	F150:124802	24	843	851	N
9	14541	gi|119607089	A.ALLSLDPAAV.S	Y	52.66	968.5542	16.9	485.2926	2	62.77	F128:124324	1	2772	2781	N
9	14541	gi|119607089	S.YLADSTLSEEM.S	Y	47.94	1257.5435	8.9	629.7846	2	54.99	F144:138615	1	1935	1945	N
9	14541	gi|119607089	Q.GLIDENPGLQL.I	Y	47.59	1167.6135	8.1	584.8188	2	62.39	F147:136069	1	2414	2424	N
9	14541	gi|119607089	E.GMTELYFQL.K	Y	45.84	1100.5212	6.5	551.2715	2	68.96	F130:127796	3	2312	2320	N
9	14541	gi|119607089	S.ILADEAFFSV.N	Y	44.76	1110.5597	11.0	556.2932	2	68.61	F128:126802	3	449	458	N
9	14541	gi|119607089	E.LLNPVVEFV.S	Y	44.25	1028.5906	11.4	515.3084	2	69.44	F131:129380	1	2359	2367	N
9	14541	gi|119607089	V.SLLDENNVSSYL.S	Y	44.18	1352.6460	10.4	677.3373	2	64.77	F148:138516	4	3210	3221	N
9	14541	gi|119607089	S.FLKQVSNMV.A	Y	39.39	1064.5688	4.1	533.2939	2	47.92	F136:125892	1	224	232	N
9	14541	gi|119607089	S.ALESFLKQV.S	Y	39.29	1033.5808	15.6	517.8057	2	55.19	F133:124178	2	220	228	N
9	14541	gi|119607089	Q.GLIDENPGL.Q	Y	39.02	926.4709	9.7	464.2472	2	58.54	F145:148978	3	2414	2422	N
9	14541	gi|119607089	E.GM(+15.99)TELYFQL.K	Y	38.07	1116.5161	17.5	559.2751	2	65.33	F150:130899	4	2312	2320	Y
9	14541	gi|119607089	V.GLLESVYEM.F	Y	37.24	1039.4896	11.1	520.7579	2	66.03	F148:139046	1	1701	1709	N
9	14541	gi|119607089	D.TVLEKVYEL.L	Y	36.70	1092.6067	8.8	547.3154	2	53.18	F149:128516	6	74	82	N
9	14541	gi|119607089	V.GLLESVYEM(+15.99).F	Y	36.65	1055.4845	-2.1	528.7484	2	55.58	F147:133333	2	1701	1709	Y
9	14541	gi|119607089	S.SLITPLQAV.A	Y	36.57	940.5593	15.7	471.2943	2	60.63	F131:125651	1	2694	2702	N
9	14541	gi|119607089	L.GLIEWLENTV.T	Y	36.51	1172.6077	0.3	587.3113	2	79.03	F130:136936	2	3706	3715	N
9	14541	gi|119607089	S.LLDENNVSSYL.S	Y	36.50	1265.6139	7.7	633.8191	2	59.31	F149:130706	1	3211	3221	N
9	14541	gi|119607089	A.ALSALESFL.K	Y	34.50	949.5120	24.3	475.7748	2	70.64	F131:129795	1	217	225	N
9	14541	gi|119607089	P.GLLTNTMDVFV.K	Y	31.84	1208.6111	-4.4	605.3102	2	71.83	F131:130390	2	3901	3911	N
9	14541	gi|119607089	Q.ALTEIQEFI.S	Y	30.17	1062.5597	10.9	532.2929	2	68.58	F148:140131	2	3039	3047	N
9	14541	gi|119607089	V.RIMEFTTTL.L	Y	29.26	1110.5743	7.3	556.2985	2	53.53	F131:123066	5	1245	1253	N
9	14541	gi|119607089	S.SLFSGILKEM.D	Y	28.03	1123.5947	-44.7	562.7795	2	67.56	F136:134674	2	2716	2725	N
9	14541	gi|119607089	Q.SVASVLLYL.D	Y	24.19	963.5641	16.0	482.7970	2	75.05	F136:138242	2	321	329	N
9	14543	gi|119607088	A.ALLSLDPAAV.S	Y	52.66	968.5542	16.9	485.2926	2	62.77	F128:124324	1	2867	2876	N
9	14543	gi|119607088	S.YLADSTLSEEM.S	Y	47.94	1257.5435	8.9	629.7846	2	54.99	F144:138615	1	2030	2040	N
9	14543	gi|119607088	Q.GLIDENPGLQL.I	Y	47.59	1167.6135	8.1	584.8188	2	62.39	F147:136069	1	2509	2519	N
9	14543	gi|119607088	E.GMTELYFQL.K	Y	45.84	1100.5212	6.5	551.2715	2	68.96	F130:127796	3	2407	2415	N
9	14543	gi|119607088	S.ILADEAFFSV.N	Y	44.76	1110.5597	11.0	556.2932	2	68.61	F128:126802	3	544	553	N
9	14543	gi|119607088	E.LLNPVVEFV.S	Y	44.25	1028.5906	11.4	515.3084	2	69.44	F131:129380	1	2454	2462	N
9	14543	gi|119607088	V.SLLDENNVSSYL.S	Y	44.18	1352.6460	10.4	677.3373	2	64.77	F148:138516	4	3305	3316	N
9	14543	gi|119607088	S.FLKQVSNMV.A	Y	39.39	1064.5688	4.1	533.2939	2	47.92	F136:125892	1	319	327	N
9	14543	gi|119607088	S.ALESFLKQV.S	Y	39.29	1033.5808	15.6	517.8057	2	55.19	F133:124178	2	315	323	N
9	14543	gi|119607088	Q.GLIDENPGL.Q	Y	39.02	926.4709	9.7	464.2472	2	58.54	F145:148978	3	2509	2517	N
9	14543	gi|119607088	E.GM(+15.99)TELYFQL.K	Y	38.07	1116.5161	17.5	559.2751	2	65.33	F150:130899	4	2407	2415	Y
9	14543	gi|119607088	V.GLLESVYEM.F	Y	37.24	1039.4896	11.1	520.7579	2	66.03	F148:139046	1	1796	1804	N
9	14543	gi|119607088	D.TVLEKVYEL.L	Y	36.70	1092.6067	8.8	547.3154	2	53.18	F149:128516	6	169	177	N
9	14543	gi|119607088	V.GLLESVYEM(+15.99).F	Y	36.65	1055.4845	-2.1	528.7484	2	55.58	F147:133333	2	1796	1804	Y
9	14543	gi|119607088	S.SLITPLQAV.A	Y	36.57	940.5593	15.7	471.2943	2	60.63	F131:125651	1	2789	2797	N
9	14543	gi|119607088	L.GLIEWLENTV.T	Y	36.51	1172.6077	0.3	587.3113	2	79.03	F130:136936	2	3800	3809	N
9	14543	gi|119607088	S.LLDENNVSSYL.S	Y	36.50	1265.6139	7.7	633.8191	2	59.31	F149:130706	1	3306	3316	N
9	14543	gi|119607088	A.ALSALESFL.K	Y	34.50	949.5120	24.3	475.7748	2	70.64	F131:129795	1	312	320	N
9	14543	gi|119607088	P.GLLTNTMDVFV.K	Y	31.84	1208.6111	-4.4	605.3102	2	71.83	F131:130390	2	3995	4005	N
9	14543	gi|119607088	Q.ALTEIQEFI.S	Y	30.17	1062.5597	10.9	532.2929	2	68.58	F148:140131	2	3134	3142	N
9	14543	gi|119607088	V.RIMEFTTTL.L	Y	29.26	1110.5743	7.3	556.2985	2	53.53	F131:123066	5	1340	1348	N
9	14543	gi|119607088	S.SLFSGILKEM.D	Y	28.03	1123.5947	-44.7	562.7795	2	67.56	F136:134674	2	2811	2820	N
9	14543	gi|119607088	Q.SVASVLLYL.D	Y	24.19	963.5641	16.0	482.7970	2	75.05	F136:138242	2	416	424	N
9	14544	gi|13654237	A.ALLSLDPAAV.S	Y	52.66	968.5542	16.9	485.2926	2	62.77	F128:124324	1	2867	2876	N
9	14544	gi|13654237	S.YLADSTLSEEM.S	Y	47.94	1257.5435	8.9	629.7846	2	54.99	F144:138615	1	2030	2040	N
9	14544	gi|13654237	Q.GLIDENPGLQL.I	Y	47.59	1167.6135	8.1	584.8188	2	62.39	F147:136069	1	2509	2519	N
9	14544	gi|13654237	E.GMTELYFQL.K	Y	45.84	1100.5212	6.5	551.2715	2	68.96	F130:127796	3	2407	2415	N
9	14544	gi|13654237	S.ILADEAFFSV.N	Y	44.76	1110.5597	11.0	556.2932	2	68.61	F128:126802	3	544	553	N
9	14544	gi|13654237	E.LLNPVVEFV.S	Y	44.25	1028.5906	11.4	515.3084	2	69.44	F131:129380	1	2454	2462	N
9	14544	gi|13654237	V.SLLDENNVSSYL.S	Y	44.18	1352.6460	10.4	677.3373	2	64.77	F148:138516	4	3305	3316	N
9	14544	gi|13654237	S.FLKQVSNMV.A	Y	39.39	1064.5688	4.1	533.2939	2	47.92	F136:125892	1	319	327	N
9	14544	gi|13654237	S.ALESFLKQV.S	Y	39.29	1033.5808	15.6	517.8057	2	55.19	F133:124178	2	315	323	N
9	14544	gi|13654237	Q.GLIDENPGL.Q	Y	39.02	926.4709	9.7	464.2472	2	58.54	F145:148978	3	2509	2517	N
9	14544	gi|13654237	E.GM(+15.99)TELYFQL.K	Y	38.07	1116.5161	17.5	559.2751	2	65.33	F150:130899	4	2407	2415	Y
9	14544	gi|13654237	V.GLLESVYEM.F	Y	37.24	1039.4896	11.1	520.7579	2	66.03	F148:139046	1	1796	1804	N
9	14544	gi|13654237	D.TVLEKVYEL.L	Y	36.70	1092.6067	8.8	547.3154	2	53.18	F149:128516	6	169	177	N
9	14544	gi|13654237	V.GLLESVYEM(+15.99).F	Y	36.65	1055.4845	-2.1	528.7484	2	55.58	F147:133333	2	1796	1804	Y
9	14544	gi|13654237	S.SLITPLQAV.A	Y	36.57	940.5593	15.7	471.2943	2	60.63	F131:125651	1	2789	2797	N
9	14544	gi|13654237	L.GLIEWLENTV.T	Y	36.51	1172.6077	0.3	587.3113	2	79.03	F130:136936	2	3801	3810	N
9	14544	gi|13654237	S.LLDENNVSSYL.S	Y	36.50	1265.6139	7.7	633.8191	2	59.31	F149:130706	1	3306	3316	N
9	14544	gi|13654237	A.ALSALESFL.K	Y	34.50	949.5120	24.3	475.7748	2	70.64	F131:129795	1	312	320	N
9	14544	gi|13654237	P.GLLTNTMDVFV.K	Y	31.84	1208.6111	-4.4	605.3102	2	71.83	F131:130390	2	3996	4006	N
9	14544	gi|13654237	Q.ALTEIQEFI.S	Y	30.17	1062.5597	10.9	532.2929	2	68.58	F148:140131	2	3134	3142	N
9	14544	gi|13654237	V.RIMEFTTTL.L	Y	29.26	1110.5743	7.3	556.2985	2	53.53	F131:123066	5	1340	1348	N
9	14544	gi|13654237	S.SLFSGILKEM.D	Y	28.03	1123.5947	-44.7	562.7795	2	67.56	F136:134674	2	2811	2820	N
9	14544	gi|13654237	Q.SVASVLLYL.D	Y	24.19	963.5641	16.0	482.7970	2	75.05	F136:138242	2	416	424	N
12	14421	gi|38648667	N.SLAEEKLQASV.R	N	58.40	1173.6240	9.4	587.8248	2	51.08	F145:146341	2	1747	1757	N
12	14421	gi|38648667	L.FLVHPIEGSTT.V	N	57.54	1199.6187	-3.1	600.8148	2	46.30	F129:122376	2	2245	2255	N
12	14421	gi|38648667	G.ILADEDSSRPVWL.K	N	48.34	1499.7620	0.1	750.8883	2	57.42	F150:128078	1	1431	1443	N
12	14421	gi|38648667	L.FLFDGSPTYV.L	N	42.30	1144.5441	1.9	573.2804	2	76.58	F132:134469	7	2335	2344	N
12	14421	gi|38648667	P.VLFQEALWHV.P	N	39.96	1240.6604	-16.4	621.3273	2	64.59	F135:129074	4	743	752	N
12	14421	gi|38648667	N.SLFLFDGSPTYV.L	N	39.62	1344.6602	-15.7	673.3268	2	72.01	F132:131897	3	2333	2344	N
12	14421	gi|38648667	A.SLNFRDIM(+15.99)L.A	N	35.32	1123.5696	19.9	562.8032	2	58.51	F131:124869	1	1570	1578	Y
12	14421	gi|38648667	Q.VLAEEPEAVL.K	N	33.62	1068.5702	8.1	535.2967	2	56.19	F144:139032	2	1856	1865	N
12	14421	gi|38648667	D.NLIGGVDMV.T	N	32.92	916.4688	14.4	459.2483	2	60.67	F148:136882	1	25	33	N
12	14421	gi|38648667	Q.VLAEEPEAV.L	N	32.76	955.4862	3.2	478.7519	2	53.29	F138:149410	3	1856	1864	N
12	14421	gi|38648667	L.SMLNDIAAV.P	Y	31.36	932.4637	13.5	467.2454	2	59.26	F149:130692	4	452	460	N
12	14421	gi|38648667	G.NLQLELAQV.L	N	30.93	1026.5709	3.8	514.2947	2	60.21	F149:131093	4	1193	1201	N
12	14421	gi|38648667	R.GLIAEAAQL.G	N	30.10	884.4967	14.0	443.2618	2	57.93	F147:134258	1	1954	1962	N
12	14421	gi|38648667	A.YLQARFPQLDSTSFAN.S	N	28.14	1856.9056	-14.6	619.9668	3	55.90	F135:125625	1	1707	1722	N
12	14421	gi|38648667	H.SLAWDVPAA.E	N	27.12	928.4654	12.4	465.2457	2	58.54	F148:136036	5	839	847	N
12	14421	gi|38648667	G.HLYSRIPGL.L	N	26.88	1054.5923	3.3	528.3052	2	47.04	F137:124866	3	1251	1259	N
12	14421	gi|38648667	V.YQWDDPDPRL.F	N	25.29	1303.5833	10.5	652.8057	2	53.28	F146:124888	1	959	968	N
12	14421	gi|38648667	G.GLGGFGLEL.A	N	24.48	861.4596	23.1	431.7470	2	67.91	F130:127426	1	1892	1900	N
12	14421	gi|38648667	R.WLSTSIPEA.Q	N	22.82	1002.5022	11.1	502.2639	2	54.99	F128:121443	2	712	720	N
12	14421	gi|38648667	K.VLLSLEHGL.W	N	22.64	979.5702	4.4	490.7945	2	53.61	F130:121893	2	344	352	N
12	14418	gi|41584442	N.SLAEEKLQASV.R	N	58.40	1173.6240	9.4	587.8248	2	51.08	F145:146341	2	1747	1757	N
12	14418	gi|41584442	L.FLVHPIEGSTT.V	N	57.54	1199.6187	-3.1	600.8148	2	46.30	F129:122376	2	2245	2255	N
12	14418	gi|41584442	G.ILADEDSSRPVWL.K	N	48.34	1499.7620	0.1	750.8883	2	57.42	F150:128078	1	1431	1443	N
12	14418	gi|41584442	L.FLFDGSPTYV.L	N	42.30	1144.5441	1.9	573.2804	2	76.58	F132:134469	7	2335	2344	N
12	14418	gi|41584442	P.VLFQEALWHV.P	N	39.96	1240.6604	-16.4	621.3273	2	64.59	F135:129074	4	743	752	N
12	14418	gi|41584442	N.SLFLFDGSPTYV.L	N	39.62	1344.6602	-15.7	673.3268	2	72.01	F132:131897	3	2333	2344	N
12	14418	gi|41584442	A.SLNFRDIM(+15.99)L.A	N	35.32	1123.5696	19.9	562.8032	2	58.51	F131:124869	1	1570	1578	Y
12	14418	gi|41584442	Q.VLAEEPEAVL.K	N	33.62	1068.5702	8.1	535.2967	2	56.19	F144:139032	2	1856	1865	N
12	14418	gi|41584442	D.NLIGGVDMV.T	N	32.92	916.4688	14.4	459.2483	2	60.67	F148:136882	1	25	33	N
12	14418	gi|41584442	Q.VLAEEPEAV.L	N	32.76	955.4862	3.2	478.7519	2	53.29	F138:149410	3	1856	1864	N
12	14418	gi|41584442	L.SMLNDIAAV.P	Y	31.36	932.4637	13.5	467.2454	2	59.26	F149:130692	4	452	460	N
12	14418	gi|41584442	G.NLQLELAQV.L	N	30.93	1026.5709	3.8	514.2947	2	60.21	F149:131093	4	1193	1201	N
12	14418	gi|41584442	R.GLIAEAAQL.G	N	30.10	884.4967	14.0	443.2618	2	57.93	F147:134258	1	1954	1962	N
12	14418	gi|41584442	A.YLQARFPQLDSTSFAN.S	N	28.14	1856.9056	-14.6	619.9668	3	55.90	F135:125625	1	1707	1722	N
12	14418	gi|41584442	H.SLAWDVPAA.E	N	27.12	928.4654	12.4	465.2457	2	58.54	F148:136036	5	839	847	N
12	14418	gi|41584442	G.HLYSRIPGL.L	N	26.88	1054.5923	3.3	528.3052	2	47.04	F137:124866	3	1251	1259	N
12	14418	gi|41584442	M.YQWDDPDPRL.F	N	25.29	1303.5833	10.5	652.8057	2	53.28	F146:124888	1	959	968	N
12	14418	gi|41584442	G.GLGGFGLEL.A	N	24.48	861.4596	23.1	431.7470	2	67.91	F130:127426	1	1892	1900	N
12	14418	gi|41584442	R.WLSTSIPEA.Q	N	22.82	1002.5022	11.1	502.2639	2	54.99	F128:121443	2	712	720	N
12	14418	gi|41584442	K.VLLSLEHGL.W	N	22.64	979.5702	4.4	490.7945	2	53.61	F130:121893	2	344	352	N
12	14420	gi|41872631	N.SLAEEKLQASV.R	N	58.40	1173.6240	9.4	587.8248	2	51.08	F145:146341	2	1747	1757	N
12	14420	gi|41872631	L.FLVHPIEGSTT.V	N	57.54	1199.6187	-3.1	600.8148	2	46.30	F129:122376	2	2245	2255	N
12	14420	gi|41872631	G.ILADEDSSRPVWL.K	N	48.34	1499.7620	0.1	750.8883	2	57.42	F150:128078	1	1431	1443	N
12	14420	gi|41872631	L.FLFDGSPTYV.L	N	42.30	1144.5441	1.9	573.2804	2	76.58	F132:134469	7	2335	2344	N
12	14420	gi|41872631	P.VLFQEALWHV.P	N	39.96	1240.6604	-16.4	621.3273	2	64.59	F135:129074	4	743	752	N
12	14420	gi|41872631	N.SLFLFDGSPTYV.L	N	39.62	1344.6602	-15.7	673.3268	2	72.01	F132:131897	3	2333	2344	N
12	14420	gi|41872631	A.SLNFRDIM(+15.99)L.A	N	35.32	1123.5696	19.9	562.8032	2	58.51	F131:124869	1	1570	1578	Y
12	14420	gi|41872631	Q.VLAEEPEAVL.K	N	33.62	1068.5702	8.1	535.2967	2	56.19	F144:139032	2	1856	1865	N
12	14420	gi|41872631	D.NLIGGVDMV.T	N	32.92	916.4688	14.4	459.2483	2	60.67	F148:136882	1	25	33	N
12	14420	gi|41872631	Q.VLAEEPEAV.L	N	32.76	955.4862	3.2	478.7519	2	53.29	F138:149410	3	1856	1864	N
12	14420	gi|41872631	L.SMLNDIAAV.P	Y	31.36	932.4637	13.5	467.2454	2	59.26	F149:130692	4	452	460	N
12	14420	gi|41872631	G.NLQLELAQV.L	N	30.93	1026.5709	3.8	514.2947	2	60.21	F149:131093	4	1193	1201	N
12	14420	gi|41872631	R.GLIAEAAQL.G	N	30.10	884.4967	14.0	443.2618	2	57.93	F147:134258	1	1954	1962	N
12	14420	gi|41872631	A.YLQARFPQLDSTSFAN.S	N	28.14	1856.9056	-14.6	619.9668	3	55.90	F135:125625	1	1707	1722	N
12	14420	gi|41872631	H.SLAWDVPAA.E	N	27.12	928.4654	12.4	465.2457	2	58.54	F148:136036	5	839	847	N
12	14420	gi|41872631	G.HLYSRIPGL.L	N	26.88	1054.5923	3.3	528.3052	2	47.04	F137:124866	3	1251	1259	N
12	14420	gi|41872631	V.YQWDDPDPRL.F	N	25.29	1303.5833	10.5	652.8057	2	53.28	F146:124888	1	959	968	N
12	14420	gi|41872631	G.GLGGFGLEL.A	N	24.48	861.4596	23.1	431.7470	2	67.91	F130:127426	1	1892	1900	N
12	14420	gi|41872631	R.WLSTSIPEA.Q	N	22.82	1002.5022	11.1	502.2639	2	54.99	F128:121443	2	712	720	N
12	14420	gi|41872631	K.VLLSLEHGL.W	N	22.64	979.5702	4.4	490.7945	2	53.61	F130:121893	2	344	352	N
12	14422	gi|68533031	N.SLAEEKLQASV.R	N	58.40	1173.6240	9.4	587.8248	2	51.08	F145:146341	2	1784	1794	N
12	14422	gi|68533031	L.FLVHPIEGSTT.V	N	57.54	1199.6187	-3.1	600.8148	2	46.30	F129:122376	2	2282	2292	N
12	14422	gi|68533031	G.ILADEDSSRPVWL.K	N	48.34	1499.7620	0.1	750.8883	2	57.42	F150:128078	1	1468	1480	N
12	14422	gi|68533031	L.FLFDGSPTYV.L	N	42.30	1144.5441	1.9	573.2804	2	76.58	F132:134469	7	2372	2381	N
12	14422	gi|68533031	P.VLFQEALWHV.P	N	39.96	1240.6604	-16.4	621.3273	2	64.59	F135:129074	4	780	789	N
12	14422	gi|68533031	N.SLFLFDGSPTYV.L	N	39.62	1344.6602	-15.7	673.3268	2	72.01	F132:131897	3	2370	2381	N
12	14422	gi|68533031	A.SLNFRDIM(+15.99)L.A	N	35.32	1123.5696	19.9	562.8032	2	58.51	F131:124869	1	1607	1615	Y
12	14422	gi|68533031	Q.VLAEEPEAVL.K	N	33.62	1068.5702	8.1	535.2967	2	56.19	F144:139032	2	1893	1902	N
12	14422	gi|68533031	D.NLIGGVDMV.T	N	32.92	916.4688	14.4	459.2483	2	60.67	F148:136882	1	62	70	N
12	14422	gi|68533031	Q.VLAEEPEAV.L	N	32.76	955.4862	3.2	478.7519	2	53.29	F138:149410	3	1893	1901	N
12	14422	gi|68533031	L.SMLNDIAAV.P	Y	31.36	932.4637	13.5	467.2454	2	59.26	F149:130692	4	489	497	N
12	14422	gi|68533031	G.NLQLELAQV.L	N	30.93	1026.5709	3.8	514.2947	2	60.21	F149:131093	4	1230	1238	N
12	14422	gi|68533031	R.GLIAEAAQL.G	N	30.10	884.4967	14.0	443.2618	2	57.93	F147:134258	1	1991	1999	N
12	14422	gi|68533031	A.YLQARFPQLDSTSFAN.S	N	28.14	1856.9056	-14.6	619.9668	3	55.90	F135:125625	1	1744	1759	N
12	14422	gi|68533031	H.SLAWDVPAA.E	N	27.12	928.4654	12.4	465.2457	2	58.54	F148:136036	5	876	884	N
12	14422	gi|68533031	G.HLYSRIPGL.L	N	26.88	1054.5923	3.3	528.3052	2	47.04	F137:124866	3	1288	1296	N
12	14422	gi|68533031	V.YQWDDPDPRL.F	N	25.29	1303.5833	10.5	652.8057	2	53.28	F146:124888	1	996	1005	N
12	14422	gi|68533031	G.GLGGFGLEL.A	N	24.48	861.4596	23.1	431.7470	2	67.91	F130:127426	1	1929	1937	N
12	14422	gi|68533031	R.WLSTSIPEA.Q	N	22.82	1002.5022	11.1	502.2639	2	54.99	F128:121443	2	749	757	N
12	14422	gi|68533031	K.VLLSLEHGL.W	N	22.64	979.5702	4.4	490.7945	2	53.61	F130:121893	2	381	389	N
13	14424	gi|915392	N.SLAEEKLQASV.R	N	58.40	1173.6240	9.4	587.8248	2	51.08	F145:146341	2	1745	1755	N
13	14424	gi|915392	L.FLVHPIEGSTT.V	N	57.54	1199.6187	-3.1	600.8148	2	46.30	F129:122376	2	2243	2253	N
13	14424	gi|915392	G.ILADEDSSRPVWL.K	N	48.34	1499.7620	0.1	750.8883	2	57.42	F150:128078	1	1430	1442	N
13	14424	gi|915392	L.FLFDGSPTYV.L	N	42.30	1144.5441	1.9	573.2804	2	76.58	F132:134469	7	2333	2342	N
13	14424	gi|915392	P.VLFQEALWHV.P	N	39.96	1240.6604	-16.4	621.3273	2	64.59	F135:129074	4	743	752	N
13	14424	gi|915392	N.SLFLFDGSPTYV.L	N	39.62	1344.6602	-15.7	673.3268	2	72.01	F132:131897	3	2331	2342	N
13	14424	gi|915392	A.SLNFRDIM(+15.99)L.A	N	35.32	1123.5696	19.9	562.8032	2	58.51	F131:124869	1	1568	1576	Y
13	14424	gi|915392	Q.VLAEEPEAVL.K	N	33.62	1068.5702	8.1	535.2967	2	56.19	F144:139032	2	1854	1863	N
13	14424	gi|915392	D.NLIGGVDMV.T	N	32.92	916.4688	14.4	459.2483	2	60.67	F148:136882	1	25	33	N
13	14424	gi|915392	Q.VLAEEPEAV.L	N	32.76	955.4862	3.2	478.7519	2	53.29	F138:149410	3	1854	1862	N
13	14424	gi|915392	G.NLQLELAQV.L	N	30.93	1026.5709	3.8	514.2947	2	60.21	F149:131093	4	1193	1201	N
13	14424	gi|915392	R.GLIAEAAQL.G	N	30.10	884.4967	14.0	443.2618	2	57.93	F147:134258	1	1952	1960	N
13	14424	gi|915392	A.YLQARFPQLDSTSFAN.S	N	28.14	1856.9056	-14.6	619.9668	3	55.90	F135:125625	1	1705	1720	N
13	14424	gi|915392	H.SLAWDVPAA.E	N	27.12	928.4654	12.4	465.2457	2	58.54	F148:136036	5	839	847	N
13	14424	gi|915392	G.HLYSRIPGL.L	N	26.88	1054.5923	3.3	528.3052	2	47.04	F137:124866	3	1251	1259	N
13	14424	gi|915392	V.YQWDDPDPRL.F	N	25.29	1303.5833	10.5	652.8057	2	53.28	F146:124888	1	959	968	N
13	14424	gi|915392	G.GLGGFGLEL.A	N	24.48	861.4596	23.1	431.7470	2	67.91	F130:127426	1	1890	1898	N
13	14424	gi|915392	Y.KLGAA.E	N	23.75	458.2852	-39.3	459.2745	1	51.96	F136:127602	1	2424	2428	N
13	14424	gi|915392	R.WLSTSIPEA.Q	N	22.82	1002.5022	11.1	502.2639	2	54.99	F128:121443	2	712	720	N
13	14424	gi|915392	K.VLLSLEHGL.W	N	22.64	979.5702	4.4	490.7945	2	53.61	F130:121893	2	344	352	N
1	14897	gi|56967331	E.YGAEALERM(+15.99)FL.S	N	62.53	1314.6278	4.5	658.3242	2	57.95	F128:122612	62	24	34	Y
1	14897	gi|56967331	E.YGAEALERMFL.S	N	61.51	1298.6328	2.9	650.3256	2	66.98	F150:131571	68	24	34	N
1	14897	gi|56967331	E.YGAEALERMF.L	N	59.94	1185.5488	3.6	593.7838	2	60.65	F128:123565	9	24	33	N
1	14897	gi|56967331	E.Y(+42.01)GAEALERM(+15.99)FL.S	N	54.89	1356.6383	-4.4	679.3234	2	71.52	F128:128115	9	24	34	Y
1	14897	gi|56967331	E.Y(+42.01)GAEALERMFL.S	N	47.56	1340.6434	-10.8	671.3218	2	79.02	F131:135813	7	24	34	Y
1	14897	gi|56967331	E.YGAEALERM(+15.99)F.L	N	47.13	1201.5437	10.6	601.7855	2	50.96	F147:131627	7	24	33	Y
1	14897	gi|56967331	E.YGAEALERM.F	N	44.05	1038.4803	13.7	520.2546	2	45.97	F146:122052	5	24	32	N
1	14897	gi|56967331	Y.GAEALERMFL.S	N	43.90	1135.5696	6.6	568.7958	2	61.99	F129:128341	5	25	34	N
1	14897	gi|56967331	E.YGAEALERM(+15.99).F	N	43.39	1054.4753	7.5	528.2489	2	49.20	F145:145554	3	24	32	Y
1	14897	gi|56967331	A.SLDKFLASV.S	N	42.41	978.5386	11.4	490.2821	2	56.89	F130:123154	9	124	132	N
1	14897	gi|56967331	E.YGAEALERM(+15.99)FLSFPTTK.T	Y	41.36	1975.9713	-19.3	659.6517	3	59.44	F135:126987	21	24	40	Y
1	14897	gi|56967331	A.SLDKFLASVST.V	N	36.02	1166.6183	-7.6	584.3120	2	54.63	F136:128760	2	124	134	N
1	14897	gi|56967331	G.AEALERMFL.S	N	34.30	1078.5481	13.1	540.2884	2	58.85	F129:127093	1	26	34	N
1	14897	gi|56967331	K.FLASVSTV.L	N	31.98	822.4487	35.4	412.2462	2	49.65	F132:123026	2	128	135	N
1	14897	gi|56967331	A.SLDKFLASVSTVL.T	N	28.97	1378.7708	-48.1	690.3595	2	69.98	F140:143126	1	124	136	N
1	14897	gi|56967331	E.YGAEALERM(+15.99)FLSFPTT.K	Y	28.07	1847.8763	-3.2	616.9641	3	65.69	F132:129124	9	24	39	Y
1	14897	gi|56967331	F.KLLSHCLLV.T	N	27.24	1024.6104	27.0	513.3263	2	46.32	F136:124997	1	99	107	N
1	14897	gi|56967331	K.FLASVSTVLT.S	N	26.43	1036.5804	13.2	519.3043	2	57.80	F137:129876	3	128	137	N
1	14897	gi|56967331	M.FLSFPTTKT.Y	Y	26.37	1040.5542	3.3	521.2861	2	50.01	F141:140322	14	33	41	N
1	14897	gi|56967331	E.RM(+15.99)FLSFPTT.K	Y	25.07	1114.5481	1.8	558.2823	2	53.00	F135:124423	15	31	39	Y
1	14897	gi|56967331	M.FLSFPTTK.T	Y	24.62	939.5065	21.4	470.7706	2	49.23	F141:139651	5	33	40	N
1	14897	gi|56967331	E.YGAEALERMFLSFPTT.K	Y	23.58	1831.8815	-17.4	611.6238	3	73.27	F137:137298	5	24	39	N
1	14897	gi|56967331	E.YGAEALERMFLSFPTTK.T	Y	22.35	1959.9763	-37.4	654.3083	3	69.06	F140:142648	14	24	40	N
1	14900	gi|3891367	E.YGAEALERM(+15.99)FL.S	N	62.53	1314.6278	4.5	658.3242	2	57.95	F128:122612	62	24	34	Y
1	14900	gi|3891367	E.YGAEALERMFL.S	N	61.51	1298.6328	2.9	650.3256	2	66.98	F150:131571	68	24	34	N
1	14900	gi|3891367	E.YGAEALERMF.L	N	59.94	1185.5488	3.6	593.7838	2	60.65	F128:123565	9	24	33	N
1	14900	gi|3891367	E.Y(+42.01)GAEALERM(+15.99)FL.S	N	54.89	1356.6383	-4.4	679.3234	2	71.52	F128:128115	9	24	34	Y
1	14900	gi|3891367	E.Y(+42.01)GAEALERMFL.S	N	47.56	1340.6434	-10.8	671.3218	2	79.02	F131:135813	7	24	34	Y
1	14900	gi|3891367	E.YGAEALERM(+15.99)F.L	N	47.13	1201.5437	10.6	601.7855	2	50.96	F147:131627	7	24	33	Y
1	14900	gi|3891367	E.YGAEALERM.F	N	44.05	1038.4803	13.7	520.2546	2	45.97	F146:122052	5	24	32	N
1	14900	gi|3891367	Y.GAEALERMFL.S	N	43.90	1135.5696	6.6	568.7958	2	61.99	F129:128341	5	25	34	N
1	14900	gi|3891367	E.YGAEALERM(+15.99).F	N	43.39	1054.4753	7.5	528.2489	2	49.20	F145:145554	3	24	32	Y
1	14900	gi|3891367	A.SLDKFLASV.S	N	42.41	978.5386	11.4	490.2821	2	56.89	F130:123154	9	124	132	N
1	14900	gi|3891367	E.YGAEALERM(+15.99)FLSFPTTK.T	Y	41.36	1975.9713	-19.3	659.6517	3	59.44	F135:126987	21	24	40	Y
1	14900	gi|3891367	A.SLDKFLASVST.V	N	36.02	1166.6183	-7.6	584.3120	2	54.63	F136:128760	2	124	134	N
1	14900	gi|3891367	G.AEALERMFL.S	N	34.30	1078.5481	13.1	540.2884	2	58.85	F129:127093	1	26	34	N
1	14900	gi|3891367	K.FLASVSTV.L	N	31.98	822.4487	35.4	412.2462	2	49.65	F132:123026	2	128	135	N
1	14900	gi|3891367	A.SLDKFLASVSTVL.T	N	28.97	1378.7708	-48.1	690.3595	2	69.98	F140:143126	1	124	136	N
1	14900	gi|3891367	E.YGAEALERM(+15.99)FLSFPTT.K	Y	28.07	1847.8763	-3.2	616.9641	3	65.69	F132:129124	9	24	39	Y
1	14900	gi|3891367	F.KLLSHCLLV.T	N	27.24	1024.6104	27.0	513.3263	2	46.32	F136:124997	1	99	107	N
1	14900	gi|3891367	K.FLASVSTVLT.S	N	26.43	1036.5804	13.2	519.3043	2	57.80	F137:129876	3	128	137	N
1	14900	gi|3891367	M.FLSFPTTKT.Y	Y	26.37	1040.5542	3.3	521.2861	2	50.01	F141:140322	14	33	41	N
1	14900	gi|3891367	E.RM(+15.99)FLSFPTT.K	Y	25.07	1114.5481	1.8	558.2823	2	53.00	F135:124423	15	31	39	Y
1	14900	gi|3891367	M.FLSFPTTK.T	Y	24.62	939.5065	21.4	470.7706	2	49.23	F141:139651	5	33	40	N
1	14900	gi|3891367	E.YGAEALERMFLSFPTT.K	Y	23.58	1831.8815	-17.4	611.6238	3	73.27	F137:137298	5	24	39	N
1	14900	gi|3891367	E.YGAEALERMFLSFPTTK.T	Y	22.35	1959.9763	-37.4	654.3083	3	69.06	F140:142648	14	24	40	N
1	14902	gi|323463175	E.YGAEALERM(+15.99)FL.S	N	62.53	1314.6278	4.5	658.3242	2	57.95	F128:122612	62	24	34	Y
1	14902	gi|323463175	E.YGAEALERMFL.S	N	61.51	1298.6328	2.9	650.3256	2	66.98	F150:131571	68	24	34	N
1	14902	gi|323463175	E.YGAEALERMF.L	N	59.94	1185.5488	3.6	593.7838	2	60.65	F128:123565	9	24	33	N
1	14902	gi|323463175	E.Y(+42.01)GAEALERM(+15.99)FL.S	N	54.89	1356.6383	-4.4	679.3234	2	71.52	F128:128115	9	24	34	Y
1	14902	gi|323463175	E.Y(+42.01)GAEALERMFL.S	N	47.56	1340.6434	-10.8	671.3218	2	79.02	F131:135813	7	24	34	Y
1	14902	gi|323463175	E.YGAEALERM(+15.99)F.L	N	47.13	1201.5437	10.6	601.7855	2	50.96	F147:131627	7	24	33	Y
1	14902	gi|323463175	E.YGAEALERM.F	N	44.05	1038.4803	13.7	520.2546	2	45.97	F146:122052	5	24	32	N
1	14902	gi|323463175	Y.GAEALERMFL.S	N	43.90	1135.5696	6.6	568.7958	2	61.99	F129:128341	5	25	34	N
1	14902	gi|323463175	E.YGAEALERM(+15.99).F	N	43.39	1054.4753	7.5	528.2489	2	49.20	F145:145554	3	24	32	Y
1	14902	gi|323463175	A.SLDKFLASV.S	N	42.41	978.5386	11.4	490.2821	2	56.89	F130:123154	9	124	132	N
1	14902	gi|323463175	E.YGAEALERM(+15.99)FLSFPTTK.T	Y	41.36	1975.9713	-19.3	659.6517	3	59.44	F135:126987	21	24	40	Y
1	14902	gi|323463175	A.SLDKFLASVST.V	N	36.02	1166.6183	-7.6	584.3120	2	54.63	F136:128760	2	124	134	N
1	14902	gi|323463175	G.AEALERMFL.S	N	34.30	1078.5481	13.1	540.2884	2	58.85	F129:127093	1	26	34	N
1	14902	gi|323463175	K.FLASVSTV.L	N	31.98	822.4487	35.4	412.2462	2	49.65	F132:123026	2	128	135	N
1	14902	gi|323463175	A.SLDKFLASVSTVL.T	N	28.97	1378.7708	-48.1	690.3595	2	69.98	F140:143126	1	124	136	N
1	14902	gi|323463175	E.YGAEALERM(+15.99)FLSFPTT.K	Y	28.07	1847.8763	-3.2	616.9641	3	65.69	F132:129124	9	24	39	Y
1	14902	gi|323463175	F.KLLSHCLLV.T	N	27.24	1024.6104	27.0	513.3263	2	46.32	F136:124997	1	99	107	N
1	14902	gi|323463175	K.FLASVSTVLT.S	N	26.43	1036.5804	13.2	519.3043	2	57.80	F137:129876	3	128	137	N
1	14902	gi|323463175	M.FLSFPTTKT.Y	Y	26.37	1040.5542	3.3	521.2861	2	50.01	F141:140322	14	33	41	N
1	14902	gi|323463175	E.RM(+15.99)FLSFPTT.K	Y	25.07	1114.5481	1.8	558.2823	2	53.00	F135:124423	15	31	39	Y
1	14902	gi|323463175	M.FLSFPTTK.T	Y	24.62	939.5065	21.4	470.7706	2	49.23	F141:139651	5	33	40	N
1	14902	gi|323463175	E.YGAEALERMFLSFPTT.K	Y	23.58	1831.8815	-17.4	611.6238	3	73.27	F137:137298	5	24	39	N
1	14902	gi|323463175	E.YGAEALERMFLSFPTTK.T	Y	22.35	1959.9763	-37.4	654.3083	3	69.06	F140:142648	14	24	40	N
1	14898	gi|229751	E.YGAEALERM(+15.99)FL.S	N	62.53	1314.6278	4.5	658.3242	2	57.95	F128:122612	62	24	34	Y
1	14898	gi|229751	E.YGAEALERMFL.S	N	61.51	1298.6328	2.9	650.3256	2	66.98	F150:131571	68	24	34	N
1	14898	gi|229751	E.YGAEALERMF.L	N	59.94	1185.5488	3.6	593.7838	2	60.65	F128:123565	9	24	33	N
1	14898	gi|229751	E.Y(+42.01)GAEALERM(+15.99)FL.S	N	54.89	1356.6383	-4.4	679.3234	2	71.52	F128:128115	9	24	34	Y
1	14898	gi|229751	E.Y(+42.01)GAEALERMFL.S	N	47.56	1340.6434	-10.8	671.3218	2	79.02	F131:135813	7	24	34	Y
1	14898	gi|229751	E.YGAEALERM(+15.99)F.L	N	47.13	1201.5437	10.6	601.7855	2	50.96	F147:131627	7	24	33	Y
1	14898	gi|229751	E.YGAEALERM.F	N	44.05	1038.4803	13.7	520.2546	2	45.97	F146:122052	5	24	32	N
1	14898	gi|229751	Y.GAEALERMFL.S	N	43.90	1135.5696	6.6	568.7958	2	61.99	F129:128341	5	25	34	N
1	14898	gi|229751	E.YGAEALERM(+15.99).F	N	43.39	1054.4753	7.5	528.2489	2	49.20	F145:145554	3	24	32	Y
1	14898	gi|229751	A.SLDKFLASV.S	N	42.41	978.5386	11.4	490.2821	2	56.89	F130:123154	9	124	132	N
1	14898	gi|229751	E.YGAEALERM(+15.99)FLSFPTTK.T	Y	41.36	1975.9713	-19.3	659.6517	3	59.44	F135:126987	21	24	40	Y
1	14898	gi|229751	A.SLDKFLASVST.V	N	36.02	1166.6183	-7.6	584.3120	2	54.63	F136:128760	2	124	134	N
1	14898	gi|229751	G.AEALERMFL.S	N	34.30	1078.5481	13.1	540.2884	2	58.85	F129:127093	1	26	34	N
1	14898	gi|229751	K.FLASVSTV.L	N	31.98	822.4487	35.4	412.2462	2	49.65	F132:123026	2	128	135	N
1	14898	gi|229751	A.SLDKFLASVSTVL.T	N	28.97	1378.7708	-48.1	690.3595	2	69.98	F140:143126	1	124	136	N
1	14898	gi|229751	E.YGAEALERM(+15.99)FLSFPTT.K	Y	28.07	1847.8763	-3.2	616.9641	3	65.69	F132:129124	9	24	39	Y
1	14898	gi|229751	F.KLLSHCLLV.T	N	27.24	1024.6104	27.0	513.3263	2	46.32	F136:124997	1	99	107	N
1	14898	gi|229751	K.FLASVSTVLT.S	N	26.43	1036.5804	13.2	519.3043	2	57.80	F137:129876	3	128	137	N
1	14898	gi|229751	M.FLSFPTTKT.Y	Y	26.37	1040.5542	3.3	521.2861	2	50.01	F141:140322	14	33	41	N
1	14898	gi|229751	E.RM(+15.99)FLSFPTT.K	Y	25.07	1114.5481	1.8	558.2823	2	53.00	F135:124423	15	31	39	Y
1	14898	gi|229751	M.FLSFPTTK.T	Y	24.62	939.5065	21.4	470.7706	2	49.23	F141:139651	5	33	40	N
1	14898	gi|229751	E.YGAEALERMFLSFPTT.K	Y	23.58	1831.8815	-17.4	611.6238	3	73.27	F137:137298	5	24	39	N
1	14898	gi|229751	E.YGAEALERMFLSFPTTK.T	Y	22.35	1959.9763	-37.4	654.3083	3	69.06	F140:142648	14	24	40	N
1	15240	gi|58177612	E.YGAEALERM(+15.99)FL.S	N	62.53	1314.6278	4.5	658.3242	2	57.95	F128:122612	62	24	34	Y
1	15240	gi|58177612	E.YGAEALERMFL.S	N	61.51	1298.6328	2.9	650.3256	2	66.98	F150:131571	68	24	34	N
1	15240	gi|58177612	E.YGAEALERMF.L	N	59.94	1185.5488	3.6	593.7838	2	60.65	F128:123565	9	24	33	N
1	15240	gi|58177612	E.Y(+42.01)GAEALERM(+15.99)FL.S	N	54.89	1356.6383	-4.4	679.3234	2	71.52	F128:128115	9	24	34	Y
1	15240	gi|58177612	E.Y(+42.01)GAEALERMFL.S	N	47.56	1340.6434	-10.8	671.3218	2	79.02	F131:135813	7	24	34	Y
1	15240	gi|58177612	E.YGAEALERM(+15.99)F.L	N	47.13	1201.5437	10.6	601.7855	2	50.96	F147:131627	7	24	33	Y
1	15240	gi|58177612	E.YGAEALERM.F	N	44.05	1038.4803	13.7	520.2546	2	45.97	F146:122052	5	24	32	N
1	15240	gi|58177612	Y.GAEALERMFL.S	N	43.90	1135.5696	6.6	568.7958	2	61.99	F129:128341	5	25	34	N
1	15240	gi|58177612	E.YGAEALERM(+15.99).F	N	43.39	1054.4753	7.5	528.2489	2	49.20	F145:145554	3	24	32	Y
1	15240	gi|58177612	A.SLDKFLASV.S	N	42.41	978.5386	11.4	490.2821	2	56.89	F130:123154	9	124	132	N
1	15240	gi|58177612	E.YGAEALERM(+15.99)FLSFPTTK.T	Y	41.36	1975.9713	-19.3	659.6517	3	59.44	F135:126987	21	24	40	Y
1	15240	gi|58177612	A.SLDKFLASVST.V	N	36.02	1166.6183	-7.6	584.3120	2	54.63	F136:128760	2	124	134	N
1	15240	gi|58177612	G.AEALERMFL.S	N	34.30	1078.5481	13.1	540.2884	2	58.85	F129:127093	1	26	34	N
1	15240	gi|58177612	K.FLASVSTV.L	N	31.98	822.4487	35.4	412.2462	2	49.65	F132:123026	2	128	135	N
1	15240	gi|58177612	A.SLDKFLASVSTVL.T	N	28.97	1378.7708	-48.1	690.3595	2	69.98	F140:143126	1	124	136	N
1	15240	gi|58177612	E.YGAEALERM(+15.99)FLSFPTT.K	Y	28.07	1847.8763	-3.2	616.9641	3	65.69	F132:129124	9	24	39	Y
1	15240	gi|58177612	F.KLLSHCLLV.T	N	27.24	1024.6104	27.0	513.3263	2	46.32	F136:124997	1	99	107	N
1	15240	gi|58177612	K.FLASVSTVLT.S	N	26.43	1036.5804	13.2	519.3043	2	57.80	F137:129876	3	128	137	N
1	15240	gi|58177612	M.FLSFPTTKT.Y	Y	26.37	1040.5542	3.3	521.2861	2	50.01	F141:140322	14	33	41	N
1	15240	gi|58177612	E.RM(+15.99)FLSFPTT.K	Y	25.07	1114.5481	1.8	558.2823	2	53.00	F135:124423	15	31	39	Y
1	15240	gi|58177612	M.FLSFPTTK.T	Y	24.62	939.5065	21.4	470.7706	2	49.23	F141:139651	5	33	40	N
1	15240	gi|58177612	E.YGAEALERMFLSFPTT.K	Y	23.58	1831.8815	-17.4	611.6238	3	73.27	F137:137298	5	24	39	N
1	15240	gi|58177612	E.YGAEALERMFLSFPTTK.T	Y	22.35	1959.9763	-37.4	654.3083	3	69.06	F140:142648	14	24	40	N
1	15241	gi|61679704	E.YGAEALERM(+15.99)FL.S	N	62.53	1314.6278	4.5	658.3242	2	57.95	F128:122612	62	24	34	Y
1	15241	gi|61679704	E.YGAEALERMFL.S	N	61.51	1298.6328	2.9	650.3256	2	66.98	F150:131571	68	24	34	N
1	15241	gi|61679704	E.YGAEALERMF.L	N	59.94	1185.5488	3.6	593.7838	2	60.65	F128:123565	9	24	33	N
1	15241	gi|61679704	E.Y(+42.01)GAEALERM(+15.99)FL.S	N	54.89	1356.6383	-4.4	679.3234	2	71.52	F128:128115	9	24	34	Y
1	15241	gi|61679704	E.Y(+42.01)GAEALERMFL.S	N	47.56	1340.6434	-10.8	671.3218	2	79.02	F131:135813	7	24	34	Y
1	15241	gi|61679704	E.YGAEALERM(+15.99)F.L	N	47.13	1201.5437	10.6	601.7855	2	50.96	F147:131627	7	24	33	Y
1	15241	gi|61679704	E.YGAEALERM.F	N	44.05	1038.4803	13.7	520.2546	2	45.97	F146:122052	5	24	32	N
1	15241	gi|61679704	Y.GAEALERMFL.S	N	43.90	1135.5696	6.6	568.7958	2	61.99	F129:128341	5	25	34	N
1	15241	gi|61679704	E.YGAEALERM(+15.99).F	N	43.39	1054.4753	7.5	528.2489	2	49.20	F145:145554	3	24	32	Y
1	15241	gi|61679704	A.SLDKFLASV.S	N	42.41	978.5386	11.4	490.2821	2	56.89	F130:123154	9	124	132	N
1	15241	gi|61679704	E.YGAEALERM(+15.99)FLSFPTTK.T	Y	41.36	1975.9713	-19.3	659.6517	3	59.44	F135:126987	21	24	40	Y
1	15241	gi|61679704	A.SLDKFLASVST.V	N	36.02	1166.6183	-7.6	584.3120	2	54.63	F136:128760	2	124	134	N
1	15241	gi|61679704	G.AEALERMFL.S	N	34.30	1078.5481	13.1	540.2884	2	58.85	F129:127093	1	26	34	N
1	15241	gi|61679704	K.FLASVSTV.L	N	31.98	822.4487	35.4	412.2462	2	49.65	F132:123026	2	128	135	N
1	15241	gi|61679704	A.SLDKFLASVSTVL.T	N	28.97	1378.7708	-48.1	690.3595	2	69.98	F140:143126	1	124	136	N
1	15241	gi|61679704	E.YGAEALERM(+15.99)FLSFPTT.K	Y	28.07	1847.8763	-3.2	616.9641	3	65.69	F132:129124	9	24	39	Y
1	15241	gi|61679704	F.KLLSHCLLV.T	N	27.24	1024.6104	27.0	513.3263	2	46.32	F136:124997	1	99	107	N
1	15241	gi|61679704	K.FLASVSTVLT.S	N	26.43	1036.5804	13.2	519.3043	2	57.80	F137:129876	3	128	137	N
1	15241	gi|61679704	M.FLSFPTTKT.Y	Y	26.37	1040.5542	3.3	521.2861	2	50.01	F141:140322	14	33	41	N
1	15241	gi|61679704	E.RM(+15.99)FLSFPTT.K	Y	25.07	1114.5481	1.8	558.2823	2	53.00	F135:124423	15	31	39	Y
1	15241	gi|61679704	M.FLSFPTTK.T	Y	24.62	939.5065	21.4	470.7706	2	49.23	F141:139651	5	33	40	N
1	15241	gi|61679704	E.YGAEALERMFLSFPTT.K	Y	23.58	1831.8815	-17.4	611.6238	3	73.27	F137:137298	5	24	39	N
1	15241	gi|61679704	E.YGAEALERMFLSFPTTK.T	Y	22.35	1959.9763	-37.4	654.3083	3	69.06	F140:142648	14	24	40	N
1	14893	gi|22671717	E.YGAEALERM(+15.99)FL.S	N	62.53	1314.6278	4.5	658.3242	2	57.95	F128:122612	62	25	35	Y
1	14893	gi|22671717	E.YGAEALERMFL.S	N	61.51	1298.6328	2.9	650.3256	2	66.98	F150:131571	68	25	35	N
1	14893	gi|22671717	E.YGAEALERMF.L	N	59.94	1185.5488	3.6	593.7838	2	60.65	F128:123565	9	25	34	N
1	14893	gi|22671717	E.Y(+42.01)GAEALERM(+15.99)FL.S	N	54.89	1356.6383	-4.4	679.3234	2	71.52	F128:128115	9	25	35	Y
1	14893	gi|22671717	E.Y(+42.01)GAEALERMFL.S	N	47.56	1340.6434	-10.8	671.3218	2	79.02	F131:135813	7	25	35	Y
1	14893	gi|22671717	E.YGAEALERM(+15.99)F.L	N	47.13	1201.5437	10.6	601.7855	2	50.96	F147:131627	7	25	34	Y
1	14893	gi|22671717	E.YGAEALERM.F	N	44.05	1038.4803	13.7	520.2546	2	45.97	F146:122052	5	25	33	N
1	14893	gi|22671717	Y.GAEALERMFL.S	N	43.90	1135.5696	6.6	568.7958	2	61.99	F129:128341	5	26	35	N
1	14893	gi|22671717	E.YGAEALERM(+15.99).F	N	43.39	1054.4753	7.5	528.2489	2	49.20	F145:145554	3	25	33	Y
1	14893	gi|22671717	A.SLDKFLASV.S	N	42.41	978.5386	11.4	490.2821	2	56.89	F130:123154	9	125	133	N
1	14893	gi|22671717	E.YGAEALERM(+15.99)FLSFPTTK.T	Y	41.36	1975.9713	-19.3	659.6517	3	59.44	F135:126987	21	25	41	Y
1	14893	gi|22671717	A.SLDKFLASVST.V	N	36.02	1166.6183	-7.6	584.3120	2	54.63	F136:128760	2	125	135	N
1	14893	gi|22671717	G.AEALERMFL.S	N	34.30	1078.5481	13.1	540.2884	2	58.85	F129:127093	1	27	35	N
1	14893	gi|22671717	K.FLASVSTV.L	N	31.98	822.4487	35.4	412.2462	2	49.65	F132:123026	2	129	136	N
1	14893	gi|22671717	A.SLDKFLASVSTVL.T	N	28.97	1378.7708	-48.1	690.3595	2	69.98	F140:143126	1	125	137	N
1	14893	gi|22671717	E.YGAEALERM(+15.99)FLSFPTT.K	Y	28.07	1847.8763	-3.2	616.9641	3	65.69	F132:129124	9	25	40	Y
1	14893	gi|22671717	F.KLLSHCLLV.T	N	27.24	1024.6104	27.0	513.3263	2	46.32	F136:124997	1	100	108	N
1	14893	gi|22671717	K.FLASVSTVLT.S	N	26.43	1036.5804	13.2	519.3043	2	57.80	F137:129876	3	129	138	N
1	14893	gi|22671717	M.FLSFPTTKT.Y	Y	26.37	1040.5542	3.3	521.2861	2	50.01	F141:140322	14	34	42	N
1	14893	gi|22671717	E.RM(+15.99)FLSFPTT.K	Y	25.07	1114.5481	1.8	558.2823	2	53.00	F135:124423	15	32	40	Y
1	14893	gi|22671717	M.FLSFPTTK.T	Y	24.62	939.5065	21.4	470.7706	2	49.23	F141:139651	5	34	41	N
1	14893	gi|22671717	E.YGAEALERMFLSFPTT.K	Y	23.58	1831.8815	-17.4	611.6238	3	73.27	F137:137298	5	25	40	N
1	14893	gi|22671717	E.YGAEALERMFLSFPTTK.T	Y	22.35	1959.9763	-37.4	654.3083	3	69.06	F140:142648	14	25	41	N
1	14904	gi|13650074	E.YGAEALERM(+15.99)FL.S	N	62.53	1314.6278	4.5	658.3242	2	57.95	F128:122612	62	25	35	Y
1	14904	gi|13650074	E.YGAEALERMFL.S	N	61.51	1298.6328	2.9	650.3256	2	66.98	F150:131571	68	25	35	N
1	14904	gi|13650074	E.YGAEALERMF.L	N	59.94	1185.5488	3.6	593.7838	2	60.65	F128:123565	9	25	34	N
1	14904	gi|13650074	E.Y(+42.01)GAEALERM(+15.99)FL.S	N	54.89	1356.6383	-4.4	679.3234	2	71.52	F128:128115	9	25	35	Y
1	14904	gi|13650074	E.Y(+42.01)GAEALERMFL.S	N	47.56	1340.6434	-10.8	671.3218	2	79.02	F131:135813	7	25	35	Y
1	14904	gi|13650074	E.YGAEALERM(+15.99)F.L	N	47.13	1201.5437	10.6	601.7855	2	50.96	F147:131627	7	25	34	Y
1	14904	gi|13650074	E.YGAEALERM.F	N	44.05	1038.4803	13.7	520.2546	2	45.97	F146:122052	5	25	33	N
1	14904	gi|13650074	Y.GAEALERMFL.S	N	43.90	1135.5696	6.6	568.7958	2	61.99	F129:128341	5	26	35	N
1	14904	gi|13650074	E.YGAEALERM(+15.99).F	N	43.39	1054.4753	7.5	528.2489	2	49.20	F145:145554	3	25	33	Y
1	14904	gi|13650074	A.SLDKFLASV.S	N	42.41	978.5386	11.4	490.2821	2	56.89	F130:123154	9	125	133	N
1	14904	gi|13650074	E.YGAEALERM(+15.99)FLSFPTTK.T	Y	41.36	1975.9713	-19.3	659.6517	3	59.44	F135:126987	21	25	41	Y
1	14904	gi|13650074	A.SLDKFLASVST.V	N	36.02	1166.6183	-7.6	584.3120	2	54.63	F136:128760	2	125	135	N
1	14904	gi|13650074	G.AEALERMFL.S	N	34.30	1078.5481	13.1	540.2884	2	58.85	F129:127093	1	27	35	N
1	14904	gi|13650074	K.FLASVSTV.L	N	31.98	822.4487	35.4	412.2462	2	49.65	F132:123026	2	129	136	N
1	14904	gi|13650074	A.SLDKFLASVSTVL.T	N	28.97	1378.7708	-48.1	690.3595	2	69.98	F140:143126	1	125	137	N
1	14904	gi|13650074	E.YGAEALERM(+15.99)FLSFPTT.K	Y	28.07	1847.8763	-3.2	616.9641	3	65.69	F132:129124	9	25	40	Y
1	14904	gi|13650074	F.KLLSHCLLV.T	N	27.24	1024.6104	27.0	513.3263	2	46.32	F136:124997	1	100	108	N
1	14904	gi|13650074	K.FLASVSTVLT.S	N	26.43	1036.5804	13.2	519.3043	2	57.80	F137:129876	3	129	138	N
1	14904	gi|13650074	M.FLSFPTTKT.Y	Y	26.37	1040.5542	3.3	521.2861	2	50.01	F141:140322	14	34	42	N
1	14904	gi|13650074	E.RM(+15.99)FLSFPTT.K	Y	25.07	1114.5481	1.8	558.2823	2	53.00	F135:124423	15	32	40	Y
1	14904	gi|13650074	M.FLSFPTTK.T	Y	24.62	939.5065	21.4	470.7706	2	49.23	F141:139651	5	34	41	N
1	14904	gi|13650074	E.YGAEALERMFLSFPTT.K	Y	23.58	1831.8815	-17.4	611.6238	3	73.27	F137:137298	5	25	40	N
1	14904	gi|13650074	E.YGAEALERMFLSFPTTK.T	Y	22.35	1959.9763	-37.4	654.3083	3	69.06	F140:142648	14	25	41	N
1	14906	gi|313507136	E.YGAEALERM(+15.99)FL.S	N	62.53	1314.6278	4.5	658.3242	2	57.95	F128:122612	62	26	36	Y
1	14906	gi|313507136	E.YGAEALERMFL.S	N	61.51	1298.6328	2.9	650.3256	2	66.98	F150:131571	68	26	36	N
1	14906	gi|313507136	E.YGAEALERMF.L	N	59.94	1185.5488	3.6	593.7838	2	60.65	F128:123565	9	26	35	N
1	14906	gi|313507136	E.Y(+42.01)GAEALERM(+15.99)FL.S	N	54.89	1356.6383	-4.4	679.3234	2	71.52	F128:128115	9	26	36	Y
1	14906	gi|313507136	E.Y(+42.01)GAEALERMFL.S	N	47.56	1340.6434	-10.8	671.3218	2	79.02	F131:135813	7	26	36	Y
1	14906	gi|313507136	E.YGAEALERM(+15.99)F.L	N	47.13	1201.5437	10.6	601.7855	2	50.96	F147:131627	7	26	35	Y
1	14906	gi|313507136	E.YGAEALERM.F	N	44.05	1038.4803	13.7	520.2546	2	45.97	F146:122052	5	26	34	N
1	14906	gi|313507136	Y.GAEALERMFL.S	N	43.90	1135.5696	6.6	568.7958	2	61.99	F129:128341	5	27	36	N
1	14906	gi|313507136	E.YGAEALERM(+15.99).F	N	43.39	1054.4753	7.5	528.2489	2	49.20	F145:145554	3	26	34	Y
1	14906	gi|313507136	A.SLDKFLASV.S	N	42.41	978.5386	11.4	490.2821	2	56.89	F130:123154	9	126	134	N
1	14906	gi|313507136	E.YGAEALERM(+15.99)FLSFPTTK.T	Y	41.36	1975.9713	-19.3	659.6517	3	59.44	F135:126987	21	26	42	Y
1	14906	gi|313507136	A.SLDKFLASVST.V	N	36.02	1166.6183	-7.6	584.3120	2	54.63	F136:128760	2	126	136	N
1	14906	gi|313507136	G.AEALERMFL.S	N	34.30	1078.5481	13.1	540.2884	2	58.85	F129:127093	1	28	36	N
1	14906	gi|313507136	K.FLASVSTV.L	N	31.98	822.4487	35.4	412.2462	2	49.65	F132:123026	2	130	137	N
1	14906	gi|313507136	A.SLDKFLASVSTVL.T	N	28.97	1378.7708	-48.1	690.3595	2	69.98	F140:143126	1	126	138	N
1	14906	gi|313507136	E.YGAEALERM(+15.99)FLSFPTT.K	Y	28.07	1847.8763	-3.2	616.9641	3	65.69	F132:129124	9	26	41	Y
1	14906	gi|313507136	F.KLLSHCLLV.T	N	27.24	1024.6104	27.0	513.3263	2	46.32	F136:124997	1	101	109	N
1	14906	gi|313507136	K.FLASVSTVLT.S	N	26.43	1036.5804	13.2	519.3043	2	57.80	F137:129876	3	130	139	N
1	14906	gi|313507136	M.FLSFPTTKT.Y	Y	26.37	1040.5542	3.3	521.2861	2	50.01	F141:140322	14	35	43	N
1	14906	gi|313507136	E.RM(+15.99)FLSFPTT.K	Y	25.07	1114.5481	1.8	558.2823	2	53.00	F135:124423	15	33	41	Y
1	14906	gi|313507136	M.FLSFPTTK.T	Y	24.62	939.5065	21.4	470.7706	2	49.23	F141:139651	5	35	42	N
1	14906	gi|313507136	E.YGAEALERMFLSFPTT.K	Y	23.58	1831.8815	-17.4	611.6238	3	73.27	F137:137298	5	26	41	N
1	14906	gi|313507136	E.YGAEALERMFLSFPTTK.T	Y	22.35	1959.9763	-37.4	654.3083	3	69.06	F140:142648	14	26	42	N
1	14905	gi|385275336	E.YGAEALERM(+15.99)FL.S	N	62.53	1314.6278	4.5	658.3242	2	57.95	F128:122612	62	25	35	Y
1	14905	gi|385275336	E.YGAEALERMFL.S	N	61.51	1298.6328	2.9	650.3256	2	66.98	F150:131571	68	25	35	N
1	14905	gi|385275336	E.YGAEALERMF.L	N	59.94	1185.5488	3.6	593.7838	2	60.65	F128:123565	9	25	34	N
1	14905	gi|385275336	E.Y(+42.01)GAEALERM(+15.99)FL.S	N	54.89	1356.6383	-4.4	679.3234	2	71.52	F128:128115	9	25	35	Y
1	14905	gi|385275336	E.Y(+42.01)GAEALERMFL.S	N	47.56	1340.6434	-10.8	671.3218	2	79.02	F131:135813	7	25	35	Y
1	14905	gi|385275336	E.YGAEALERM(+15.99)F.L	N	47.13	1201.5437	10.6	601.7855	2	50.96	F147:131627	7	25	34	Y
1	14905	gi|385275336	E.YGAEALERM.F	N	44.05	1038.4803	13.7	520.2546	2	45.97	F146:122052	5	25	33	N
1	14905	gi|385275336	Y.GAEALERMFL.S	N	43.90	1135.5696	6.6	568.7958	2	61.99	F129:128341	5	26	35	N
1	14905	gi|385275336	E.YGAEALERM(+15.99).F	N	43.39	1054.4753	7.5	528.2489	2	49.20	F145:145554	3	25	33	Y
1	14905	gi|385275336	A.SLDKFLASV.S	N	42.41	978.5386	11.4	490.2821	2	56.89	F130:123154	9	125	133	N
1	14905	gi|385275336	E.YGAEALERM(+15.99)FLSFPTTK.T	Y	41.36	1975.9713	-19.3	659.6517	3	59.44	F135:126987	21	25	41	Y
1	14905	gi|385275336	A.SLDKFLASVST.V	N	36.02	1166.6183	-7.6	584.3120	2	54.63	F136:128760	2	125	135	N
1	14905	gi|385275336	G.AEALERMFL.S	N	34.30	1078.5481	13.1	540.2884	2	58.85	F129:127093	1	27	35	N
1	14905	gi|385275336	K.FLASVSTV.L	N	31.98	822.4487	35.4	412.2462	2	49.65	F132:123026	2	129	136	N
1	14905	gi|385275336	A.SLDKFLASVSTVL.T	N	28.97	1378.7708	-48.1	690.3595	2	69.98	F140:143126	1	125	137	N
1	14905	gi|385275336	E.YGAEALERM(+15.99)FLSFPTT.K	Y	28.07	1847.8763	-3.2	616.9641	3	65.69	F132:129124	9	25	40	Y
1	14905	gi|385275336	F.KLLSHCLLV.T	N	27.24	1024.6104	27.0	513.3263	2	46.32	F136:124997	1	100	108	N
1	14905	gi|385275336	K.FLASVSTVLT.S	N	26.43	1036.5804	13.2	519.3043	2	57.80	F137:129876	3	129	138	N
1	14905	gi|385275336	M.FLSFPTTKT.Y	Y	26.37	1040.5542	3.3	521.2861	2	50.01	F141:140322	14	34	42	N
1	14905	gi|385275336	E.RM(+15.99)FLSFPTT.K	Y	25.07	1114.5481	1.8	558.2823	2	53.00	F135:124423	15	32	40	Y
1	14905	gi|385275336	M.FLSFPTTK.T	Y	24.62	939.5065	21.4	470.7706	2	49.23	F141:139651	5	34	41	N
1	14905	gi|385275336	E.YGAEALERMFLSFPTT.K	Y	23.58	1831.8815	-17.4	611.6238	3	73.27	F137:137298	5	25	40	N
1	14905	gi|385275336	E.YGAEALERMFLSFPTTK.T	Y	22.35	1959.9763	-37.4	654.3083	3	69.06	F140:142648	14	25	41	N
1	14959	gi|3212437	E.YGAEALERM(+15.99)FL.S	N	62.53	1314.6278	4.5	658.3242	2	57.95	F128:122612	62	24	34	Y
1	14959	gi|3212437	E.YGAEALERMFL.S	N	61.51	1298.6328	2.9	650.3256	2	66.98	F150:131571	68	24	34	N
1	14959	gi|3212437	E.YGAEALERMF.L	N	59.94	1185.5488	3.6	593.7838	2	60.65	F128:123565	9	24	33	N
1	14959	gi|3212437	E.Y(+42.01)GAEALERM(+15.99)FL.S	N	54.89	1356.6383	-4.4	679.3234	2	71.52	F128:128115	9	24	34	Y
1	14959	gi|3212437	E.Y(+42.01)GAEALERMFL.S	N	47.56	1340.6434	-10.8	671.3218	2	79.02	F131:135813	7	24	34	Y
1	14959	gi|3212437	E.YGAEALERM(+15.99)F.L	N	47.13	1201.5437	10.6	601.7855	2	50.96	F147:131627	7	24	33	Y
1	14959	gi|3212437	E.YGAEALERM.F	N	44.05	1038.4803	13.7	520.2546	2	45.97	F146:122052	5	24	32	N
1	14959	gi|3212437	Y.GAEALERMFL.S	N	43.90	1135.5696	6.6	568.7958	2	61.99	F129:128341	5	25	34	N
1	14959	gi|3212437	E.YGAEALERM(+15.99).F	N	43.39	1054.4753	7.5	528.2489	2	49.20	F145:145554	3	24	32	Y
1	14959	gi|3212437	A.SLDKFLASV.S	N	42.41	978.5386	11.4	490.2821	2	56.89	F130:123154	9	124	132	N
1	14959	gi|3212437	E.YGAEALERM(+15.99)FLSFPTTK.T	Y	41.36	1975.9713	-19.3	659.6517	3	59.44	F135:126987	21	24	40	Y
1	14959	gi|3212437	A.SLDKFLASVST.V	N	36.02	1166.6183	-7.6	584.3120	2	54.63	F136:128760	2	124	134	N
1	14959	gi|3212437	G.AEALERMFL.S	N	34.30	1078.5481	13.1	540.2884	2	58.85	F129:127093	1	26	34	N
1	14959	gi|3212437	K.FLASVSTV.L	N	31.98	822.4487	35.4	412.2462	2	49.65	F132:123026	2	128	135	N
1	14959	gi|3212437	A.SLDKFLASVSTVL.T	N	28.97	1378.7708	-48.1	690.3595	2	69.98	F140:143126	1	124	136	N
1	14959	gi|3212437	E.YGAEALERM(+15.99)FLSFPTT.K	Y	28.07	1847.8763	-3.2	616.9641	3	65.69	F132:129124	9	24	39	Y
1	14959	gi|3212437	F.KLLSHCLLV.T	N	27.24	1024.6104	27.0	513.3263	2	46.32	F136:124997	1	99	107	N
1	14959	gi|3212437	K.FLASVSTVLT.S	N	26.43	1036.5804	13.2	519.3043	2	57.80	F137:129876	3	128	137	N
1	14959	gi|3212437	M.FLSFPTTKT.Y	Y	26.37	1040.5542	3.3	521.2861	2	50.01	F141:140322	14	33	41	N
1	14959	gi|3212437	E.RM(+15.99)FLSFPTT.K	Y	25.07	1114.5481	1.8	558.2823	2	53.00	F135:124423	15	31	39	Y
1	14959	gi|3212437	M.FLSFPTTK.T	Y	24.62	939.5065	21.4	470.7706	2	49.23	F141:139651	5	33	40	N
1	14959	gi|3212437	E.YGAEALERMFLSFPTT.K	Y	23.58	1831.8815	-17.4	611.6238	3	73.27	F137:137298	5	24	39	N
1	14959	gi|3212437	E.YGAEALERMFLSFPTTK.T	Y	22.35	1959.9763	-37.4	654.3083	3	69.06	F140:142648	14	24	40	N
1	15126	gi|61679695	E.YGAEALERM(+15.99)FL.S	N	62.53	1314.6278	4.5	658.3242	2	57.95	F128:122612	62	24	34	Y
1	15126	gi|61679695	E.YGAEALERMFL.S	N	61.51	1298.6328	2.9	650.3256	2	66.98	F150:131571	68	24	34	N
1	15126	gi|61679695	E.YGAEALERMF.L	N	59.94	1185.5488	3.6	593.7838	2	60.65	F128:123565	9	24	33	N
1	15126	gi|61679695	E.Y(+42.01)GAEALERM(+15.99)FL.S	N	54.89	1356.6383	-4.4	679.3234	2	71.52	F128:128115	9	24	34	Y
1	15126	gi|61679695	E.Y(+42.01)GAEALERMFL.S	N	47.56	1340.6434	-10.8	671.3218	2	79.02	F131:135813	7	24	34	Y
1	15126	gi|61679695	E.YGAEALERM(+15.99)F.L	N	47.13	1201.5437	10.6	601.7855	2	50.96	F147:131627	7	24	33	Y
1	15126	gi|61679695	E.YGAEALERM.F	N	44.05	1038.4803	13.7	520.2546	2	45.97	F146:122052	5	24	32	N
1	15126	gi|61679695	Y.GAEALERMFL.S	N	43.90	1135.5696	6.6	568.7958	2	61.99	F129:128341	5	25	34	N
1	15126	gi|61679695	E.YGAEALERM(+15.99).F	N	43.39	1054.4753	7.5	528.2489	2	49.20	F145:145554	3	24	32	Y
1	15126	gi|61679695	A.SLDKFLASV.S	N	42.41	978.5386	11.4	490.2821	2	56.89	F130:123154	9	124	132	N
1	15126	gi|61679695	E.YGAEALERM(+15.99)FLSFPTTK.T	Y	41.36	1975.9713	-19.3	659.6517	3	59.44	F135:126987	21	24	40	Y
1	15126	gi|61679695	A.SLDKFLASVST.V	N	36.02	1166.6183	-7.6	584.3120	2	54.63	F136:128760	2	124	134	N
1	15126	gi|61679695	G.AEALERMFL.S	N	34.30	1078.5481	13.1	540.2884	2	58.85	F129:127093	1	26	34	N
1	15126	gi|61679695	K.FLASVSTV.L	N	31.98	822.4487	35.4	412.2462	2	49.65	F132:123026	2	128	135	N
1	15126	gi|61679695	A.SLDKFLASVSTVL.T	N	28.97	1378.7708	-48.1	690.3595	2	69.98	F140:143126	1	124	136	N
1	15126	gi|61679695	E.YGAEALERM(+15.99)FLSFPTT.K	Y	28.07	1847.8763	-3.2	616.9641	3	65.69	F132:129124	9	24	39	Y
1	15126	gi|61679695	F.KLLSHCLLV.T	N	27.24	1024.6104	27.0	513.3263	2	46.32	F136:124997	1	99	107	N
1	15126	gi|61679695	K.FLASVSTVLT.S	N	26.43	1036.5804	13.2	519.3043	2	57.80	F137:129876	3	128	137	N
1	15126	gi|61679695	M.FLSFPTTKT.Y	Y	26.37	1040.5542	3.3	521.2861	2	50.01	F141:140322	14	33	41	N
1	15126	gi|61679695	E.RM(+15.99)FLSFPTT.K	Y	25.07	1114.5481	1.8	558.2823	2	53.00	F135:124423	15	31	39	Y
1	15126	gi|61679695	M.FLSFPTTK.T	Y	24.62	939.5065	21.4	470.7706	2	49.23	F141:139651	5	33	40	N
1	15126	gi|61679695	E.YGAEALERMFLSFPTT.K	Y	23.58	1831.8815	-17.4	611.6238	3	73.27	F137:137298	5	24	39	N
1	15126	gi|61679695	E.YGAEALERMFLSFPTTK.T	Y	22.35	1959.9763	-37.4	654.3083	3	69.06	F140:142648	14	24	40	N
1	15766	gi|3114508	E.YGAEALERM(+15.99)FL.S	N	62.53	1314.6278	4.5	658.3242	2	57.95	F128:122612	62	24	34	Y
1	15766	gi|3114508	E.YGAEALERMFL.S	N	61.51	1298.6328	2.9	650.3256	2	66.98	F150:131571	68	24	34	N
1	15766	gi|3114508	E.YGAEALERMF.L	N	59.94	1185.5488	3.6	593.7838	2	60.65	F128:123565	9	24	33	N
1	15766	gi|3114508	E.Y(+42.01)GAEALERM(+15.99)FL.S	N	54.89	1356.6383	-4.4	679.3234	2	71.52	F128:128115	9	24	34	Y
1	15766	gi|3114508	E.Y(+42.01)GAEALERMFL.S	N	47.56	1340.6434	-10.8	671.3218	2	79.02	F131:135813	7	24	34	Y
1	15766	gi|3114508	E.YGAEALERM(+15.99)F.L	N	47.13	1201.5437	10.6	601.7855	2	50.96	F147:131627	7	24	33	Y
1	15766	gi|3114508	E.YGAEALERM.F	N	44.05	1038.4803	13.7	520.2546	2	45.97	F146:122052	5	24	32	N
1	15766	gi|3114508	Y.GAEALERMFL.S	N	43.90	1135.5696	6.6	568.7958	2	61.99	F129:128341	5	25	34	N
1	15766	gi|3114508	E.YGAEALERM(+15.99).F	N	43.39	1054.4753	7.5	528.2489	2	49.20	F145:145554	3	24	32	Y
1	15766	gi|3114508	A.SLDKFLASV.S	N	42.41	978.5386	11.4	490.2821	2	56.89	F130:123154	9	124	132	N
1	15766	gi|3114508	E.YGAEALERM(+15.99)FLSFPTTK.T	Y	41.36	1975.9713	-19.3	659.6517	3	59.44	F135:126987	21	24	40	Y
1	15766	gi|3114508	A.SLDKFLASVST.V	N	36.02	1166.6183	-7.6	584.3120	2	54.63	F136:128760	2	124	134	N
1	15766	gi|3114508	G.AEALERMFL.S	N	34.30	1078.5481	13.1	540.2884	2	58.85	F129:127093	1	26	34	N
1	15766	gi|3114508	K.FLASVSTV.L	N	31.98	822.4487	35.4	412.2462	2	49.65	F132:123026	2	128	135	N
1	15766	gi|3114508	A.SLDKFLASVSTVL.T	N	28.97	1378.7708	-48.1	690.3595	2	69.98	F140:143126	1	124	136	N
1	15766	gi|3114508	E.YGAEALERM(+15.99)FLSFPTT.K	Y	28.07	1847.8763	-3.2	616.9641	3	65.69	F132:129124	9	24	39	Y
1	15766	gi|3114508	F.KLLSHCLLV.T	N	27.24	1024.6104	27.0	513.3263	2	46.32	F136:124997	1	99	107	N
1	15766	gi|3114508	K.FLASVSTVLT.S	N	26.43	1036.5804	13.2	519.3043	2	57.80	F137:129876	3	128	137	N
1	15766	gi|3114508	M.FLSFPTTKT.Y	Y	26.37	1040.5542	3.3	521.2861	2	50.01	F141:140322	14	33	41	N
1	15766	gi|3114508	E.RM(+15.99)FLSFPTT.K	Y	25.07	1114.5481	1.8	558.2823	2	53.00	F135:124423	15	31	39	Y
1	15766	gi|3114508	M.FLSFPTTK.T	Y	24.62	939.5065	21.4	470.7706	2	49.23	F141:139651	5	33	40	N
1	15766	gi|3114508	E.YGAEALERMFLSFPTT.K	Y	23.58	1831.8815	-17.4	611.6238	3	73.27	F137:137298	5	24	39	N
1	15766	gi|3114508	E.YGAEALERMFLSFPTTK.T	Y	22.35	1959.9763	-37.4	654.3083	3	69.06	F140:142648	14	24	40	N
1	15765	gi|56967327	E.YGAEALERM(+15.99)FL.S	N	62.53	1314.6278	4.5	658.3242	2	57.95	F128:122612	62	24	34	Y
1	15765	gi|56967327	E.YGAEALERMFL.S	N	61.51	1298.6328	2.9	650.3256	2	66.98	F150:131571	68	24	34	N
1	15765	gi|56967327	E.YGAEALERMF.L	N	59.94	1185.5488	3.6	593.7838	2	60.65	F128:123565	9	24	33	N
1	15765	gi|56967327	E.Y(+42.01)GAEALERM(+15.99)FL.S	N	54.89	1356.6383	-4.4	679.3234	2	71.52	F128:128115	9	24	34	Y
1	15765	gi|56967327	E.Y(+42.01)GAEALERMFL.S	N	47.56	1340.6434	-10.8	671.3218	2	79.02	F131:135813	7	24	34	Y
1	15765	gi|56967327	E.YGAEALERM(+15.99)F.L	N	47.13	1201.5437	10.6	601.7855	2	50.96	F147:131627	7	24	33	Y
1	15765	gi|56967327	E.YGAEALERM.F	N	44.05	1038.4803	13.7	520.2546	2	45.97	F146:122052	5	24	32	N
1	15765	gi|56967327	Y.GAEALERMFL.S	N	43.90	1135.5696	6.6	568.7958	2	61.99	F129:128341	5	25	34	N
1	15765	gi|56967327	E.YGAEALERM(+15.99).F	N	43.39	1054.4753	7.5	528.2489	2	49.20	F145:145554	3	24	32	Y
1	15765	gi|56967327	A.SLDKFLASV.S	N	42.41	978.5386	11.4	490.2821	2	56.89	F130:123154	9	124	132	N
1	15765	gi|56967327	E.YGAEALERM(+15.99)FLSFPTTK.T	Y	41.36	1975.9713	-19.3	659.6517	3	59.44	F135:126987	21	24	40	Y
1	15765	gi|56967327	A.SLDKFLASVST.V	N	36.02	1166.6183	-7.6	584.3120	2	54.63	F136:128760	2	124	134	N
1	15765	gi|56967327	G.AEALERMFL.S	N	34.30	1078.5481	13.1	540.2884	2	58.85	F129:127093	1	26	34	N
1	15765	gi|56967327	K.FLASVSTV.L	N	31.98	822.4487	35.4	412.2462	2	49.65	F132:123026	2	128	135	N
1	15765	gi|56967327	A.SLDKFLASVSTVL.T	N	28.97	1378.7708	-48.1	690.3595	2	69.98	F140:143126	1	124	136	N
1	15765	gi|56967327	E.YGAEALERM(+15.99)FLSFPTT.K	Y	28.07	1847.8763	-3.2	616.9641	3	65.69	F132:129124	9	24	39	Y
1	15765	gi|56967327	F.KLLSHCLLV.T	N	27.24	1024.6104	27.0	513.3263	2	46.32	F136:124997	1	99	107	N
1	15765	gi|56967327	K.FLASVSTVLT.S	N	26.43	1036.5804	13.2	519.3043	2	57.80	F137:129876	3	128	137	N
1	15765	gi|56967327	M.FLSFPTTKT.Y	Y	26.37	1040.5542	3.3	521.2861	2	50.01	F141:140322	14	33	41	N
1	15765	gi|56967327	E.RM(+15.99)FLSFPTT.K	Y	25.07	1114.5481	1.8	558.2823	2	53.00	F135:124423	15	31	39	Y
1	15765	gi|56967327	M.FLSFPTTK.T	Y	24.62	939.5065	21.4	470.7706	2	49.23	F141:139651	5	33	40	N
1	15765	gi|56967327	E.YGAEALERMFLSFPTT.K	Y	23.58	1831.8815	-17.4	611.6238	3	73.27	F137:137298	5	24	39	N
1	15765	gi|56967327	E.YGAEALERMFLSFPTTK.T	Y	22.35	1959.9763	-37.4	654.3083	3	69.06	F140:142648	14	24	40	N
1	15120	gi|56967323	E.YGAEALERM(+15.99)FL.S	N	62.53	1314.6278	4.5	658.3242	2	57.95	F128:122612	62	24	34	Y
1	15120	gi|56967323	E.YGAEALERMFL.S	N	61.51	1298.6328	2.9	650.3256	2	66.98	F150:131571	68	24	34	N
1	15120	gi|56967323	E.YGAEALERMF.L	N	59.94	1185.5488	3.6	593.7838	2	60.65	F128:123565	9	24	33	N
1	15120	gi|56967323	E.Y(+42.01)GAEALERM(+15.99)FL.S	N	54.89	1356.6383	-4.4	679.3234	2	71.52	F128:128115	9	24	34	Y
1	15120	gi|56967323	E.Y(+42.01)GAEALERMFL.S	N	47.56	1340.6434	-10.8	671.3218	2	79.02	F131:135813	7	24	34	Y
1	15120	gi|56967323	E.YGAEALERM(+15.99)F.L	N	47.13	1201.5437	10.6	601.7855	2	50.96	F147:131627	7	24	33	Y
1	15120	gi|56967323	E.YGAEALERM.F	N	44.05	1038.4803	13.7	520.2546	2	45.97	F146:122052	5	24	32	N
1	15120	gi|56967323	Y.GAEALERMFL.S	N	43.90	1135.5696	6.6	568.7958	2	61.99	F129:128341	5	25	34	N
1	15120	gi|56967323	E.YGAEALERM(+15.99).F	N	43.39	1054.4753	7.5	528.2489	2	49.20	F145:145554	3	24	32	Y
1	15120	gi|56967323	A.SLDKFLASV.S	N	42.41	978.5386	11.4	490.2821	2	56.89	F130:123154	9	124	132	N
1	15120	gi|56967323	E.YGAEALERM(+15.99)FLSFPTTK.T	Y	41.36	1975.9713	-19.3	659.6517	3	59.44	F135:126987	21	24	40	Y
1	15120	gi|56967323	A.SLDKFLASVST.V	N	36.02	1166.6183	-7.6	584.3120	2	54.63	F136:128760	2	124	134	N
1	15120	gi|56967323	G.AEALERMFL.S	N	34.30	1078.5481	13.1	540.2884	2	58.85	F129:127093	1	26	34	N
1	15120	gi|56967323	K.FLASVSTV.L	N	31.98	822.4487	35.4	412.2462	2	49.65	F132:123026	2	128	135	N
1	15120	gi|56967323	A.SLDKFLASVSTVL.T	N	28.97	1378.7708	-48.1	690.3595	2	69.98	F140:143126	1	124	136	N
1	15120	gi|56967323	E.YGAEALERM(+15.99)FLSFPTT.K	Y	28.07	1847.8763	-3.2	616.9641	3	65.69	F132:129124	9	24	39	Y
1	15120	gi|56967323	F.KLLSHCLLV.T	N	27.24	1024.6104	27.0	513.3263	2	46.32	F136:124997	1	99	107	N
1	15120	gi|56967323	K.FLASVSTVLT.S	N	26.43	1036.5804	13.2	519.3043	2	57.80	F137:129876	3	128	137	N
1	15120	gi|56967323	M.FLSFPTTKT.Y	Y	26.37	1040.5542	3.3	521.2861	2	50.01	F141:140322	14	33	41	N
1	15120	gi|56967323	E.RM(+15.99)FLSFPTT.K	Y	25.07	1114.5481	1.8	558.2823	2	53.00	F135:124423	15	31	39	Y
1	15120	gi|56967323	M.FLSFPTTK.T	Y	24.62	939.5065	21.4	470.7706	2	49.23	F141:139651	5	33	40	N
1	15120	gi|56967323	E.YGAEALERMFLSFPTT.K	Y	23.58	1831.8815	-17.4	611.6238	3	73.27	F137:137298	5	24	39	N
1	15120	gi|56967323	E.YGAEALERMFLSFPTTK.T	Y	22.35	1959.9763	-37.4	654.3083	3	69.06	F140:142648	14	24	40	N
1	15127	gi|37928140	E.YGAEALERM(+15.99)FL.S	N	62.53	1314.6278	4.5	658.3242	2	57.95	F128:122612	62	24	34	Y
1	15127	gi|37928140	E.YGAEALERMFL.S	N	61.51	1298.6328	2.9	650.3256	2	66.98	F150:131571	68	24	34	N
1	15127	gi|37928140	E.YGAEALERMF.L	N	59.94	1185.5488	3.6	593.7838	2	60.65	F128:123565	9	24	33	N
1	15127	gi|37928140	E.Y(+42.01)GAEALERM(+15.99)FL.S	N	54.89	1356.6383	-4.4	679.3234	2	71.52	F128:128115	9	24	34	Y
1	15127	gi|37928140	E.Y(+42.01)GAEALERMFL.S	N	47.56	1340.6434	-10.8	671.3218	2	79.02	F131:135813	7	24	34	Y
1	15127	gi|37928140	E.YGAEALERM(+15.99)F.L	N	47.13	1201.5437	10.6	601.7855	2	50.96	F147:131627	7	24	33	Y
1	15127	gi|37928140	E.YGAEALERM.F	N	44.05	1038.4803	13.7	520.2546	2	45.97	F146:122052	5	24	32	N
1	15127	gi|37928140	Y.GAEALERMFL.S	N	43.90	1135.5696	6.6	568.7958	2	61.99	F129:128341	5	25	34	N
1	15127	gi|37928140	E.YGAEALERM(+15.99).F	N	43.39	1054.4753	7.5	528.2489	2	49.20	F145:145554	3	24	32	Y
1	15127	gi|37928140	A.SLDKFLASV.S	N	42.41	978.5386	11.4	490.2821	2	56.89	F130:123154	9	124	132	N
1	15127	gi|37928140	E.YGAEALERM(+15.99)FLSFPTTK.T	Y	41.36	1975.9713	-19.3	659.6517	3	59.44	F135:126987	21	24	40	Y
1	15127	gi|37928140	A.SLDKFLASVST.V	N	36.02	1166.6183	-7.6	584.3120	2	54.63	F136:128760	2	124	134	N
1	15127	gi|37928140	G.AEALERMFL.S	N	34.30	1078.5481	13.1	540.2884	2	58.85	F129:127093	1	26	34	N
1	15127	gi|37928140	K.FLASVSTV.L	N	31.98	822.4487	35.4	412.2462	2	49.65	F132:123026	2	128	135	N
1	15127	gi|37928140	A.SLDKFLASVSTVL.T	N	28.97	1378.7708	-48.1	690.3595	2	69.98	F140:143126	1	124	136	N
1	15127	gi|37928140	E.YGAEALERM(+15.99)FLSFPTT.K	Y	28.07	1847.8763	-3.2	616.9641	3	65.69	F132:129124	9	24	39	Y
1	15127	gi|37928140	F.KLLSHCLLV.T	N	27.24	1024.6104	27.0	513.3263	2	46.32	F136:124997	1	99	107	N
1	15127	gi|37928140	K.FLASVSTVLT.S	N	26.43	1036.5804	13.2	519.3043	2	57.80	F137:129876	3	128	137	N
1	15127	gi|37928140	M.FLSFPTTKT.Y	Y	26.37	1040.5542	3.3	521.2861	2	50.01	F141:140322	14	33	41	N
1	15127	gi|37928140	E.RM(+15.99)FLSFPTT.K	Y	25.07	1114.5481	1.8	558.2823	2	53.00	F135:124423	15	31	39	Y
1	15127	gi|37928140	M.FLSFPTTK.T	Y	24.62	939.5065	21.4	470.7706	2	49.23	F141:139651	5	33	40	N
1	15127	gi|37928140	E.YGAEALERMFLSFPTT.K	Y	23.58	1831.8815	-17.4	611.6238	3	73.27	F137:137298	5	24	39	N
1	15127	gi|37928140	E.YGAEALERMFLSFPTTK.T	Y	22.35	1959.9763	-37.4	654.3083	3	69.06	F140:142648	14	24	40	N
1	15756	gi|61679699	E.YGAEALERM(+15.99)FL.S	N	62.53	1314.6278	4.5	658.3242	2	57.95	F128:122612	62	24	34	Y
1	15756	gi|61679699	E.YGAEALERMFL.S	N	61.51	1298.6328	2.9	650.3256	2	66.98	F150:131571	68	24	34	N
1	15756	gi|61679699	E.YGAEALERMF.L	N	59.94	1185.5488	3.6	593.7838	2	60.65	F128:123565	9	24	33	N
1	15756	gi|61679699	E.Y(+42.01)GAEALERM(+15.99)FL.S	N	54.89	1356.6383	-4.4	679.3234	2	71.52	F128:128115	9	24	34	Y
1	15756	gi|61679699	E.Y(+42.01)GAEALERMFL.S	N	47.56	1340.6434	-10.8	671.3218	2	79.02	F131:135813	7	24	34	Y
1	15756	gi|61679699	E.YGAEALERM(+15.99)F.L	N	47.13	1201.5437	10.6	601.7855	2	50.96	F147:131627	7	24	33	Y
1	15756	gi|61679699	E.YGAEALERM.F	N	44.05	1038.4803	13.7	520.2546	2	45.97	F146:122052	5	24	32	N
1	15756	gi|61679699	Y.GAEALERMFL.S	N	43.90	1135.5696	6.6	568.7958	2	61.99	F129:128341	5	25	34	N
1	15756	gi|61679699	E.YGAEALERM(+15.99).F	N	43.39	1054.4753	7.5	528.2489	2	49.20	F145:145554	3	24	32	Y
1	15756	gi|61679699	A.SLDKFLASV.S	N	42.41	978.5386	11.4	490.2821	2	56.89	F130:123154	9	124	132	N
1	15756	gi|61679699	E.YGAEALERM(+15.99)FLSFPTTK.T	Y	41.36	1975.9713	-19.3	659.6517	3	59.44	F135:126987	21	24	40	Y
1	15756	gi|61679699	A.SLDKFLASVST.V	N	36.02	1166.6183	-7.6	584.3120	2	54.63	F136:128760	2	124	134	N
1	15756	gi|61679699	G.AEALERMFL.S	N	34.30	1078.5481	13.1	540.2884	2	58.85	F129:127093	1	26	34	N
1	15756	gi|61679699	K.FLASVSTV.L	N	31.98	822.4487	35.4	412.2462	2	49.65	F132:123026	2	128	135	N
1	15756	gi|61679699	A.SLDKFLASVSTVL.T	N	28.97	1378.7708	-48.1	690.3595	2	69.98	F140:143126	1	124	136	N
1	15756	gi|61679699	E.YGAEALERM(+15.99)FLSFPTT.K	Y	28.07	1847.8763	-3.2	616.9641	3	65.69	F132:129124	9	24	39	Y
1	15756	gi|61679699	F.KLLSHCLLV.T	N	27.24	1024.6104	27.0	513.3263	2	46.32	F136:124997	1	99	107	N
1	15756	gi|61679699	K.FLASVSTVLT.S	N	26.43	1036.5804	13.2	519.3043	2	57.80	F137:129876	3	128	137	N
1	15756	gi|61679699	M.FLSFPTTKT.Y	Y	26.37	1040.5542	3.3	521.2861	2	50.01	F141:140322	14	33	41	N
1	15756	gi|61679699	E.RM(+15.99)FLSFPTT.K	Y	25.07	1114.5481	1.8	558.2823	2	53.00	F135:124423	15	31	39	Y
1	15756	gi|61679699	M.FLSFPTTK.T	Y	24.62	939.5065	21.4	470.7706	2	49.23	F141:139651	5	33	40	N
1	15756	gi|61679699	E.YGAEALERMFLSFPTT.K	Y	23.58	1831.8815	-17.4	611.6238	3	73.27	F137:137298	5	24	39	N
1	15756	gi|61679699	E.YGAEALERMFLSFPTTK.T	Y	22.35	1959.9763	-37.4	654.3083	3	69.06	F140:142648	14	24	40	N
1	14899	gi|61679690	E.YGAEALERM(+15.99)FL.S	N	62.53	1314.6278	4.5	658.3242	2	57.95	F128:122612	62	24	34	Y
1	14899	gi|61679690	E.YGAEALERMFL.S	N	61.51	1298.6328	2.9	650.3256	2	66.98	F150:131571	68	24	34	N
1	14899	gi|61679690	E.YGAEALERMF.L	N	59.94	1185.5488	3.6	593.7838	2	60.65	F128:123565	9	24	33	N
1	14899	gi|61679690	E.Y(+42.01)GAEALERM(+15.99)FL.S	N	54.89	1356.6383	-4.4	679.3234	2	71.52	F128:128115	9	24	34	Y
1	14899	gi|61679690	E.Y(+42.01)GAEALERMFL.S	N	47.56	1340.6434	-10.8	671.3218	2	79.02	F131:135813	7	24	34	Y
1	14899	gi|61679690	E.YGAEALERM(+15.99)F.L	N	47.13	1201.5437	10.6	601.7855	2	50.96	F147:131627	7	24	33	Y
1	14899	gi|61679690	E.YGAEALERM.F	N	44.05	1038.4803	13.7	520.2546	2	45.97	F146:122052	5	24	32	N
1	14899	gi|61679690	Y.GAEALERMFL.S	N	43.90	1135.5696	6.6	568.7958	2	61.99	F129:128341	5	25	34	N
1	14899	gi|61679690	E.YGAEALERM(+15.99).F	N	43.39	1054.4753	7.5	528.2489	2	49.20	F145:145554	3	24	32	Y
1	14899	gi|61679690	A.SLDKFLASV.S	N	42.41	978.5386	11.4	490.2821	2	56.89	F130:123154	9	124	132	N
1	14899	gi|61679690	E.YGAEALERM(+15.99)FLSFPTTK.T	Y	41.36	1975.9713	-19.3	659.6517	3	59.44	F135:126987	21	24	40	Y
1	14899	gi|61679690	A.SLDKFLASVST.V	N	36.02	1166.6183	-7.6	584.3120	2	54.63	F136:128760	2	124	134	N
1	14899	gi|61679690	G.AEALERMFL.S	N	34.30	1078.5481	13.1	540.2884	2	58.85	F129:127093	1	26	34	N
1	14899	gi|61679690	K.FLASVSTV.L	N	31.98	822.4487	35.4	412.2462	2	49.65	F132:123026	2	128	135	N
1	14899	gi|61679690	A.SLDKFLASVSTVL.T	N	28.97	1378.7708	-48.1	690.3595	2	69.98	F140:143126	1	124	136	N
1	14899	gi|61679690	E.YGAEALERM(+15.99)FLSFPTT.K	Y	28.07	1847.8763	-3.2	616.9641	3	65.69	F132:129124	9	24	39	Y
1	14899	gi|61679690	F.KLLSHCLLV.T	N	27.24	1024.6104	27.0	513.3263	2	46.32	F136:124997	1	99	107	N
1	14899	gi|61679690	K.FLASVSTVLT.S	N	26.43	1036.5804	13.2	519.3043	2	57.80	F137:129876	3	128	137	N
1	14899	gi|61679690	M.FLSFPTTKT.Y	Y	26.37	1040.5542	3.3	521.2861	2	50.01	F141:140322	14	33	41	N
1	14899	gi|61679690	E.RM(+15.99)FLSFPTT.K	Y	25.07	1114.5481	1.8	558.2823	2	53.00	F135:124423	15	31	39	Y
1	14899	gi|61679690	M.FLSFPTTK.T	Y	24.62	939.5065	21.4	470.7706	2	49.23	F141:139651	5	33	40	N
1	14899	gi|61679690	E.YGAEALERMFLSFPTT.K	Y	23.58	1831.8815	-17.4	611.6238	3	73.27	F137:137298	5	24	39	N
1	14899	gi|61679690	E.YGAEALERMFLSFPTTK.T	Y	22.35	1959.9763	-37.4	654.3083	3	69.06	F140:142648	14	24	40	N
1	14908	gi|2982013	E.YGAEALERM(+15.99)FL.S	N	62.53	1314.6278	4.5	658.3242	2	57.95	F128:122612	62	24	34	Y
1	14908	gi|2982013	E.YGAEALERMFL.S	N	61.51	1298.6328	2.9	650.3256	2	66.98	F150:131571	68	24	34	N
1	14908	gi|2982013	E.YGAEALERMF.L	N	59.94	1185.5488	3.6	593.7838	2	60.65	F128:123565	9	24	33	N
1	14908	gi|2982013	E.Y(+42.01)GAEALERM(+15.99)FL.S	N	54.89	1356.6383	-4.4	679.3234	2	71.52	F128:128115	9	24	34	Y
1	14908	gi|2982013	E.Y(+42.01)GAEALERMFL.S	N	47.56	1340.6434	-10.8	671.3218	2	79.02	F131:135813	7	24	34	Y
1	14908	gi|2982013	E.YGAEALERM(+15.99)F.L	N	47.13	1201.5437	10.6	601.7855	2	50.96	F147:131627	7	24	33	Y
1	14908	gi|2982013	E.YGAEALERM.F	N	44.05	1038.4803	13.7	520.2546	2	45.97	F146:122052	5	24	32	N
1	14908	gi|2982013	Y.GAEALERMFL.S	N	43.90	1135.5696	6.6	568.7958	2	61.99	F129:128341	5	25	34	N
1	14908	gi|2982013	E.YGAEALERM(+15.99).F	N	43.39	1054.4753	7.5	528.2489	2	49.20	F145:145554	3	24	32	Y
1	14908	gi|2982013	A.SLDKFLASV.S	N	42.41	978.5386	11.4	490.2821	2	56.89	F130:123154	9	124	132	N
1	14908	gi|2982013	E.YGAEALERM(+15.99)FLSFPTTK.T	Y	41.36	1975.9713	-19.3	659.6517	3	59.44	F135:126987	21	24	40	Y
1	14908	gi|2982013	A.SLDKFLASVST.V	N	36.02	1166.6183	-7.6	584.3120	2	54.63	F136:128760	2	124	134	N
1	14908	gi|2982013	G.AEALERMFL.S	N	34.30	1078.5481	13.1	540.2884	2	58.85	F129:127093	1	26	34	N
1	14908	gi|2982013	K.FLASVSTV.L	N	31.98	822.4487	35.4	412.2462	2	49.65	F132:123026	2	128	135	N
1	14908	gi|2982013	A.SLDKFLASVSTVL.T	N	28.97	1378.7708	-48.1	690.3595	2	69.98	F140:143126	1	124	136	N
1	14908	gi|2982013	E.YGAEALERM(+15.99)FLSFPTT.K	Y	28.07	1847.8763	-3.2	616.9641	3	65.69	F132:129124	9	24	39	Y
1	14908	gi|2982013	F.KLLSHCLLV.T	N	27.24	1024.6104	27.0	513.3263	2	46.32	F136:124997	1	99	107	N
1	14908	gi|2982013	K.FLASVSTVLT.S	N	26.43	1036.5804	13.2	519.3043	2	57.80	F137:129876	3	128	137	N
1	14908	gi|2982013	M.FLSFPTTKT.Y	Y	26.37	1040.5542	3.3	521.2861	2	50.01	F141:140322	14	33	41	N
1	14908	gi|2982013	E.RM(+15.99)FLSFPTT.K	Y	25.07	1114.5481	1.8	558.2823	2	53.00	F135:124423	15	31	39	Y
1	14908	gi|2982013	M.FLSFPTTK.T	Y	24.62	939.5065	21.4	470.7706	2	49.23	F141:139651	5	33	40	N
1	14908	gi|2982013	E.YGAEALERMFLSFPTT.K	Y	23.58	1831.8815	-17.4	611.6238	3	73.27	F137:137298	5	24	39	N
1	14908	gi|2982013	E.YGAEALERMFLSFPTTK.T	Y	22.35	1959.9763	-37.4	654.3083	3	69.06	F140:142648	14	24	40	N
1	14909	gi|9256890	E.YGAEALERM(+15.99)FL.S	N	62.53	1314.6278	4.5	658.3242	2	57.95	F128:122612	62	24	34	Y
1	14909	gi|9256890	E.YGAEALERMFL.S	N	61.51	1298.6328	2.9	650.3256	2	66.98	F150:131571	68	24	34	N
1	14909	gi|9256890	E.YGAEALERMF.L	N	59.94	1185.5488	3.6	593.7838	2	60.65	F128:123565	9	24	33	N
1	14909	gi|9256890	E.Y(+42.01)GAEALERM(+15.99)FL.S	N	54.89	1356.6383	-4.4	679.3234	2	71.52	F128:128115	9	24	34	Y
1	14909	gi|9256890	E.Y(+42.01)GAEALERMFL.S	N	47.56	1340.6434	-10.8	671.3218	2	79.02	F131:135813	7	24	34	Y
1	14909	gi|9256890	E.YGAEALERM(+15.99)F.L	N	47.13	1201.5437	10.6	601.7855	2	50.96	F147:131627	7	24	33	Y
1	14909	gi|9256890	E.YGAEALERM.F	N	44.05	1038.4803	13.7	520.2546	2	45.97	F146:122052	5	24	32	N
1	14909	gi|9256890	Y.GAEALERMFL.S	N	43.90	1135.5696	6.6	568.7958	2	61.99	F129:128341	5	25	34	N
1	14909	gi|9256890	E.YGAEALERM(+15.99).F	N	43.39	1054.4753	7.5	528.2489	2	49.20	F145:145554	3	24	32	Y
1	14909	gi|9256890	A.SLDKFLASV.S	N	42.41	978.5386	11.4	490.2821	2	56.89	F130:123154	9	124	132	N
1	14909	gi|9256890	E.YGAEALERM(+15.99)FLSFPTTK.T	Y	41.36	1975.9713	-19.3	659.6517	3	59.44	F135:126987	21	24	40	Y
1	14909	gi|9256890	A.SLDKFLASVST.V	N	36.02	1166.6183	-7.6	584.3120	2	54.63	F136:128760	2	124	134	N
1	14909	gi|9256890	G.AEALERMFL.S	N	34.30	1078.5481	13.1	540.2884	2	58.85	F129:127093	1	26	34	N
1	14909	gi|9256890	K.FLASVSTV.L	N	31.98	822.4487	35.4	412.2462	2	49.65	F132:123026	2	128	135	N
1	14909	gi|9256890	A.SLDKFLASVSTVL.T	N	28.97	1378.7708	-48.1	690.3595	2	69.98	F140:143126	1	124	136	N
1	14909	gi|9256890	E.YGAEALERM(+15.99)FLSFPTT.K	Y	28.07	1847.8763	-3.2	616.9641	3	65.69	F132:129124	9	24	39	Y
1	14909	gi|9256890	F.KLLSHCLLV.T	N	27.24	1024.6104	27.0	513.3263	2	46.32	F136:124997	1	99	107	N
1	14909	gi|9256890	K.FLASVSTVLT.S	N	26.43	1036.5804	13.2	519.3043	2	57.80	F137:129876	3	128	137	N
1	14909	gi|9256890	M.FLSFPTTKT.Y	Y	26.37	1040.5542	3.3	521.2861	2	50.01	F141:140322	14	33	41	N
1	14909	gi|9256890	E.RM(+15.99)FLSFPTT.K	Y	25.07	1114.5481	1.8	558.2823	2	53.00	F135:124423	15	31	39	Y
1	14909	gi|9256890	M.FLSFPTTK.T	Y	24.62	939.5065	21.4	470.7706	2	49.23	F141:139651	5	33	40	N
1	14909	gi|9256890	E.YGAEALERMFLSFPTT.K	Y	23.58	1831.8815	-17.4	611.6238	3	73.27	F137:137298	5	24	39	N
1	14909	gi|9256890	E.YGAEALERMFLSFPTTK.T	Y	22.35	1959.9763	-37.4	654.3083	3	69.06	F140:142648	14	24	40	N
11	14407	gi|48257068	D.SLYEGIDFYTSITR.A	N	51.50	1663.8093	11.2	555.6166	3	61.91	F132:127670	5	227	240	N
11	14407	gi|48257068	D.SLYEGIDFYT.S	N	50.58	1206.5444	8.1	604.2844	2	62.68	F149:131988	4	227	236	N
11	14407	gi|48257068	A.YLGKTVTNA.V	Y	50.40	965.5182	14.3	483.7733	2	40.56	F150:121347	2	75	83	N
11	14407	gi|48257068	V.LIFDLGGGTFDV.S	N	50.18	1252.6339	-6.6	627.3201	2	74.85	F132:133092	3	137	148	N
11	14407	gi|48257068	N.SLESYAFNM.K	Y	48.34	1060.4535	8.7	531.2386	2	59.81	F128:123251	4	482	490	N
11	14407	gi|48257068	V.SILTIEDGIFEV.K	Y	47.10	1334.6969	5.3	668.3593	2	77.03	F148:150738	5	149	160	N
11	14407	gi|48257068	D.SLYEGIDFYTSITRA.R	N	42.83	1734.8464	1.7	579.2904	3	63.87	F133:127640	4	227	241	N
11	14407	gi|48257068	D.SLYEGIDFYTS.I	N	42.56	1293.5764	-1.6	647.7944	2	61.29	F149:131494	1	227	237	N
11	14407	gi|48257068	S.ILTIEDGIFEV.K	Y	42.30	1247.6649	6.1	624.8436	2	73.11	F150:134771	5	150	160	N
11	14407	gi|48257068	S.YAFNMKATV.E	Y	41.81	1043.5110	10.0	522.7680	2	48.38	F132:122582	1	486	494	N
11	14407	gi|48257068	K.LLQDFFN(+.98)GKEL.N	N	35.52	1323.6710	-8.0	662.8375	2	61.62	F130:124936	1	290	300	Y
11	14407	gi|48257068	L.LLDVTPLSL.G	Y	34.02	969.5746	24.3	485.8064	2	67.22	F132:129794	9	334	342	N
11	14407	gi|48257068	I.LTIEDGIFEV.K	Y	33.48	1134.5808	10.8	568.3038	2	69.67	F147:139747	4	151	160	N
11	14407	gi|48257068	D.SLYEGIDF.Y	N	32.36	942.4334	12.3	472.2298	2	62.27	F147:136034	2	227	234	N
11	14407	gi|48257068	V.LIFDLGGGTFD.V	N	31.02	1153.5656	-1.1	577.7894	2	69.22	F131:129307	1	137	147	N
11	14407	gi|48257068	L.TIEDGIFEV.K	Y	30.89	1021.4968	12.2	511.7619	2	68.11	F145:153090	3	152	160	N
11	14407	gi|48257068	N.VLIFDLGGGTFDV.S	N	30.33	1351.7023	-19.5	676.8452	2	77.35	F132:135221	1	136	148	N
11	14407	gi|48257068	L.TIED(+21.98)GIFEV.K	Y	25.53	1043.4788	13.2	522.7535	2	67.89	F145:152914	1	152	160	Y
11	14407	gi|48257068	L.LLLDVTPLSL.G	Y	24.13	1082.6587	5.5	542.3396	2	74.09	F135:133363	4	333	342	N
11	14407	gi|48257068	L.TIEDGIFE(+21.98)V.K	Y	22.78	1043.4788	6.5	522.7501	2	67.80	F145:152867	1	152	160	Y
11	14339	gi|193788318	D.SLYEGIDFYTSITR.A	N	51.50	1663.8093	11.2	555.6166	3	61.91	F132:127670	5	261	274	N
11	14339	gi|193788318	D.SLYEGIDFYT.S	N	50.58	1206.5444	8.1	604.2844	2	62.68	F149:131988	4	261	270	N
11	14339	gi|193788318	A.YLGKTVTNA.V	Y	50.40	965.5182	14.3	483.7733	2	40.56	F150:121347	2	109	117	N
11	14339	gi|193788318	V.LIFDLGGGTFDV.S	N	50.18	1252.6339	-6.6	627.3201	2	74.85	F132:133092	3	171	182	N
11	14339	gi|193788318	N.SLESYAFNM.K	Y	48.34	1060.4535	8.7	531.2386	2	59.81	F128:123251	4	516	524	N
11	14339	gi|193788318	V.SILTIEDGIFEV.K	Y	47.10	1334.6969	5.3	668.3593	2	77.03	F148:150738	5	183	194	N
11	14339	gi|193788318	D.SLYEGIDFYTSITRA.R	N	42.83	1734.8464	1.7	579.2904	3	63.87	F133:127640	4	261	275	N
11	14339	gi|193788318	D.SLYEGIDFYTS.I	N	42.56	1293.5764	-1.6	647.7944	2	61.29	F149:131494	1	261	271	N
11	14339	gi|193788318	S.ILTIEDGIFEV.K	Y	42.30	1247.6649	6.1	624.8436	2	73.11	F150:134771	5	184	194	N
11	14339	gi|193788318	S.YAFNMKATV.E	Y	41.81	1043.5110	10.0	522.7680	2	48.38	F132:122582	1	520	528	N
11	14339	gi|193788318	K.LLQDFFN(+.98)GKEL.N	N	35.52	1323.6710	-8.0	662.8375	2	61.62	F130:124936	1	324	334	Y
11	14339	gi|193788318	L.LLDVTPLSL.G	Y	34.02	969.5746	24.3	485.8064	2	67.22	F132:129794	9	368	376	N
11	14339	gi|193788318	I.LTIEDGIFEV.K	Y	33.48	1134.5808	10.8	568.3038	2	69.67	F147:139747	4	185	194	N
11	14339	gi|193788318	D.SLYEGIDF.Y	N	32.36	942.4334	12.3	472.2298	2	62.27	F147:136034	2	261	268	N
11	14339	gi|193788318	V.LIFDLGGGTFD.V	N	31.02	1153.5656	-1.1	577.7894	2	69.22	F131:129307	1	171	181	N
11	14339	gi|193788318	L.TIEDGIFEV.K	Y	30.89	1021.4968	12.2	511.7619	2	68.11	F145:153090	3	186	194	N
11	14339	gi|193788318	N.VLIFDLGGGTFDV.S	N	30.33	1351.7023	-19.5	676.8452	2	77.35	F132:135221	1	170	182	N
11	14339	gi|193788318	L.TIED(+21.98)GIFEV.K	Y	25.53	1043.4788	13.2	522.7535	2	67.89	F145:152914	1	186	194	Y
11	14339	gi|193788318	L.LLLDVTPLSL.G	Y	24.13	1082.6587	5.5	542.3396	2	74.09	F135:133363	4	367	376	N
11	14339	gi|193788318	L.TIEDGIFE(+21.98)V.K	Y	22.78	1043.4788	6.5	522.7501	2	67.80	F145:152867	1	186	194	Y
11	14340	gi|62897129	D.SLYEGIDFYTSITR.A	N	51.50	1663.8093	11.2	555.6166	3	61.91	F132:127670	5	286	299	N
11	14340	gi|62897129	D.SLYEGIDFYT.S	N	50.58	1206.5444	8.1	604.2844	2	62.68	F149:131988	4	286	295	N
11	14340	gi|62897129	A.YLGKTVTNA.V	Y	50.40	965.5182	14.3	483.7733	2	40.56	F150:121347	2	134	142	N
11	14340	gi|62897129	V.LIFDLGGGTFDV.S	N	50.18	1252.6339	-6.6	627.3201	2	74.85	F132:133092	3	196	207	N
11	14340	gi|62897129	N.SLESYAFNM.K	Y	48.34	1060.4535	8.7	531.2386	2	59.81	F128:123251	4	541	549	N
11	14340	gi|62897129	V.SILTIEDGIFEV.K	Y	47.10	1334.6969	5.3	668.3593	2	77.03	F148:150738	5	208	219	N
11	14340	gi|62897129	D.SLYEGIDFYTSITRA.R	N	42.83	1734.8464	1.7	579.2904	3	63.87	F133:127640	4	286	300	N
11	14340	gi|62897129	D.SLYEGIDFYTS.I	N	42.56	1293.5764	-1.6	647.7944	2	61.29	F149:131494	1	286	296	N
11	14340	gi|62897129	S.ILTIEDGIFEV.K	Y	42.30	1247.6649	6.1	624.8436	2	73.11	F150:134771	5	209	219	N
11	14340	gi|62897129	S.YAFNMKATV.E	Y	41.81	1043.5110	10.0	522.7680	2	48.38	F132:122582	1	545	553	N
11	14340	gi|62897129	K.LLQDFFN(+.98)GKEL.N	N	35.52	1323.6710	-8.0	662.8375	2	61.62	F130:124936	1	349	359	Y
11	14340	gi|62897129	L.LLDVTPLSL.G	Y	34.02	969.5746	24.3	485.8064	2	67.22	F132:129794	9	393	401	N
11	14340	gi|62897129	I.LTIEDGIFEV.K	Y	33.48	1134.5808	10.8	568.3038	2	69.67	F147:139747	4	210	219	N
11	14340	gi|62897129	D.SLYEGIDF.Y	N	32.36	942.4334	12.3	472.2298	2	62.27	F147:136034	2	286	293	N
11	14340	gi|62897129	V.LIFDLGGGTFD.V	N	31.02	1153.5656	-1.1	577.7894	2	69.22	F131:129307	1	196	206	N
11	14340	gi|62897129	L.TIEDGIFEV.K	Y	30.89	1021.4968	12.2	511.7619	2	68.11	F145:153090	3	211	219	N
11	14340	gi|62897129	N.VLIFDLGGGTFDV.S	N	30.33	1351.7023	-19.5	676.8452	2	77.35	F132:135221	1	195	207	N
11	14340	gi|62897129	L.TIED(+21.98)GIFEV.K	Y	25.53	1043.4788	13.2	522.7535	2	67.89	F145:152914	1	211	219	Y
11	14340	gi|62897129	L.LLLDVTPLSL.G	Y	24.13	1082.6587	5.5	542.3396	2	74.09	F135:133363	4	392	401	N
11	14340	gi|62897129	L.TIEDGIFE(+21.98)V.K	Y	22.78	1043.4788	6.5	522.7501	2	67.80	F145:152867	1	211	219	Y
11	14341	gi|5729877	D.SLYEGIDFYTSITR.A	N	51.50	1663.8093	11.2	555.6166	3	61.91	F132:127670	5	286	299	N
11	14341	gi|5729877	D.SLYEGIDFYT.S	N	50.58	1206.5444	8.1	604.2844	2	62.68	F149:131988	4	286	295	N
11	14341	gi|5729877	A.YLGKTVTNA.V	Y	50.40	965.5182	14.3	483.7733	2	40.56	F150:121347	2	134	142	N
11	14341	gi|5729877	V.LIFDLGGGTFDV.S	N	50.18	1252.6339	-6.6	627.3201	2	74.85	F132:133092	3	196	207	N
11	14341	gi|5729877	N.SLESYAFNM.K	Y	48.34	1060.4535	8.7	531.2386	2	59.81	F128:123251	4	541	549	N
11	14341	gi|5729877	V.SILTIEDGIFEV.K	Y	47.10	1334.6969	5.3	668.3593	2	77.03	F148:150738	5	208	219	N
11	14341	gi|5729877	D.SLYEGIDFYTSITRA.R	N	42.83	1734.8464	1.7	579.2904	3	63.87	F133:127640	4	286	300	N
11	14341	gi|5729877	D.SLYEGIDFYTS.I	N	42.56	1293.5764	-1.6	647.7944	2	61.29	F149:131494	1	286	296	N
11	14341	gi|5729877	S.ILTIEDGIFEV.K	Y	42.30	1247.6649	6.1	624.8436	2	73.11	F150:134771	5	209	219	N
11	14341	gi|5729877	S.YAFNMKATV.E	Y	41.81	1043.5110	10.0	522.7680	2	48.38	F132:122582	1	545	553	N
11	14341	gi|5729877	K.LLQDFFN(+.98)GKEL.N	N	35.52	1323.6710	-8.0	662.8375	2	61.62	F130:124936	1	349	359	Y
11	14341	gi|5729877	L.LLDVTPLSL.G	Y	34.02	969.5746	24.3	485.8064	2	67.22	F132:129794	9	393	401	N
11	14341	gi|5729877	I.LTIEDGIFEV.K	Y	33.48	1134.5808	10.8	568.3038	2	69.67	F147:139747	4	210	219	N
11	14341	gi|5729877	D.SLYEGIDF.Y	N	32.36	942.4334	12.3	472.2298	2	62.27	F147:136034	2	286	293	N
11	14341	gi|5729877	V.LIFDLGGGTFD.V	N	31.02	1153.5656	-1.1	577.7894	2	69.22	F131:129307	1	196	206	N
11	14341	gi|5729877	L.TIEDGIFEV.K	Y	30.89	1021.4968	12.2	511.7619	2	68.11	F145:153090	3	211	219	N
11	14341	gi|5729877	N.VLIFDLGGGTFDV.S	N	30.33	1351.7023	-19.5	676.8452	2	77.35	F132:135221	1	195	207	N
11	14341	gi|5729877	L.TIED(+21.98)GIFEV.K	Y	25.53	1043.4788	13.2	522.7535	2	67.89	F145:152914	1	211	219	Y
11	14341	gi|5729877	L.LLLDVTPLSL.G	Y	24.13	1082.6587	5.5	542.3396	2	74.09	F135:133363	4	392	401	N
11	14341	gi|5729877	L.TIEDGIFE(+21.98)V.K	Y	22.78	1043.4788	6.5	522.7501	2	67.80	F145:152867	1	211	219	Y
18	14225	gi|27763820	R.RYLEN(+.98)GKETLQRTD.A	N	68.17	1722.8536	7.8	431.7240	4	48.53	F145:145298	2	170	183	Y
18	14225	gi|27763820	R.RYLENGKETLQRTD.A	N	60.40	1721.8696	11.2	431.4795	4	39.47	F146:118418	1	170	183	N
18	14225	gi|27763820	Q.YAYDGKDYIAL.K	N	45.01	1290.6132	5.8	646.3176	2	52.99	F149:128439	11	116	126	N
18	14225	gi|27763820	Q.YAYDGKDYIA.L	N	44.54	1177.5291	9.8	589.7776	2	45.16	F146:121747	4	116	125	N
18	14225	gi|27763820	R.YLENGKETLQRTD.A	N	44.28	1565.7686	10.0	522.9354	3	39.95	F146:119010	1	171	183	N
18	14225	gi|27763820	GSHSMRYFFTSVSRPG.R	N	42.95	1814.8522	29.8	454.7338	4	46.44	F141:137154	8	1	16	N
18	14225	gi|27763820	D.DTQFVRFDSD.A	N	41.19	1228.5360	7.8	615.2801	2	48.82	F146:123224	1	30	39	N
18	14225	gi|27763820	GSHSMRYFFT.S	N	41.08	1231.5444	-13.7	616.7711	2	47.51	F135:122040	4	1	10	N
18	14225	gi|27763820	R.FLRGYHQYAYDGKDYIAL.K	N	40.06	2192.0691	5.3	549.0275	4	50.77	F135:123475	4	109	126	N
18	14225	gi|27763820	Q.YAYDGKDYI.A	N	37.15	1106.4919	11.1	554.2594	2	46.65	F146:122308	3	116	124	N
18	14225	gi|27763820	R.RYLEN(+.98)GKETLQ(+.98)RTD.A	N	37.02	1723.8376	15.7	431.9734	4	48.48	F145:145282	1	170	183	Y
18	14225	gi|27763820	D.GEDQTQDTELVETRPAGDGTFQK.W	N	36.51	2521.1567	14.3	841.4048	3	47.14	F144:135680	1	221	243	N
18	14225	gi|27763820	GSHSM(+15.99)RYFFTSVSRPG.R	N	32.94	1830.8472	27.3	458.7316	4	42.43	F141:128050	5	1	16	Y
18	14225	gi|27763820	R.YLEN(+.98)GKETLQRTD.A	N	31.62	1566.7526	7.3	523.2620	3	48.85	F145:145414	2	171	183	Y
18	14225	gi|27763820	G.YVDDTQFVRF.D	N	29.04	1288.6088	5.3	645.3151	2	54.85	F129:125650	1	27	36	N
18	14225	gi|27763820	GSHSM(+15.99)RYFFTSVSRPGRGE.P	N	28.03	2173.0122	-0.5	544.2601	4	40.73	F136:119426	4	1	19	Y
18	14226	gi|27763818	R.RYLEN(+.98)GKETLQRTD.A	N	68.17	1722.8536	7.8	431.7240	4	48.53	F145:145298	2	170	183	Y
18	14226	gi|27763818	R.RYLENGKETLQRTD.A	N	60.40	1721.8696	11.2	431.4795	4	39.47	F146:118418	1	170	183	N
18	14226	gi|27763818	Q.YAYDGKDYIAL.K	N	45.01	1290.6132	5.8	646.3176	2	52.99	F149:128439	11	116	126	N
18	14226	gi|27763818	Q.YAYDGKDYIA.L	N	44.54	1177.5291	9.8	589.7776	2	45.16	F146:121747	4	116	125	N
18	14226	gi|27763818	R.YLENGKETLQRTD.A	N	44.28	1565.7686	10.0	522.9354	3	39.95	F146:119010	1	171	183	N
18	14226	gi|27763818	GSHSMRYFFTSVSRPG.R	N	42.95	1814.8522	29.8	454.7338	4	46.44	F141:137154	8	1	16	N
18	14226	gi|27763818	D.DTQFVRFDSD.A	N	41.19	1228.5360	7.8	615.2801	2	48.82	F146:123224	1	30	39	N
18	14226	gi|27763818	GSHSMRYFFT.S	N	41.08	1231.5444	-13.7	616.7711	2	47.51	F135:122040	4	1	10	N
18	14226	gi|27763818	R.FLRGYHQYAYDGKDYIAL.K	N	40.06	2192.0691	5.3	549.0275	4	50.77	F135:123475	4	109	126	N
18	14226	gi|27763818	Q.YAYDGKDYI.A	N	37.15	1106.4919	11.1	554.2594	2	46.65	F146:122308	3	116	124	N
18	14226	gi|27763818	R.RYLEN(+.98)GKETLQ(+.98)RTD.A	N	37.02	1723.8376	15.7	431.9734	4	48.48	F145:145282	1	170	183	Y
18	14226	gi|27763818	D.GEDQTQDTELVETRPAGDGTFQK.W	N	36.51	2521.1567	14.3	841.4048	3	47.14	F144:135680	1	221	243	N
18	14226	gi|27763818	GSHSM(+15.99)RYFFTSVSRPG.R	N	32.94	1830.8472	27.3	458.7316	4	42.43	F141:128050	5	1	16	Y
18	14226	gi|27763818	R.YLEN(+.98)GKETLQRTD.A	N	31.62	1566.7526	7.3	523.2620	3	48.85	F145:145414	2	171	183	Y
18	14226	gi|27763818	G.YVDDTQFVRF.D	N	29.04	1288.6088	5.3	645.3151	2	54.85	F129:125650	1	27	36	N
18	14226	gi|27763818	GSHSM(+15.99)RYFFTSVSRPGRGE.P	N	28.03	2173.0122	-0.5	544.2601	4	40.73	F136:119426	4	1	19	Y
18	14221	gi|2271031	R.RYLEN(+.98)GKETLQRTD.A	N	68.17	1722.8536	7.8	431.7240	4	48.53	F145:145298	2	192	205	Y
18	14221	gi|2271031	R.RYLENGKETLQRTD.A	N	60.40	1721.8696	11.2	431.4795	4	39.47	F146:118418	1	192	205	N
18	14221	gi|2271031	Q.YAYDGKDYIAL.K	N	45.01	1290.6132	5.8	646.3176	2	52.99	F149:128439	11	138	148	N
18	14221	gi|2271031	Q.YAYDGKDYIA.L	N	44.54	1177.5291	9.8	589.7776	2	45.16	F146:121747	4	138	147	N
18	14221	gi|2271031	R.YLENGKETLQRTD.A	N	44.28	1565.7686	10.0	522.9354	3	39.95	F146:119010	1	193	205	N
18	14221	gi|2271031	A.GSHSMRYFFTSVSRPG.R	N	42.95	1814.8522	29.8	454.7338	4	46.44	F141:137154	8	23	38	N
18	14221	gi|2271031	D.DTQFVRFDSD.A	N	41.19	1228.5360	7.8	615.2801	2	48.82	F146:123224	1	52	61	N
18	14221	gi|2271031	A.GSHSMRYFFT.S	N	41.08	1231.5444	-13.7	616.7711	2	47.51	F135:122040	4	23	32	N
18	14221	gi|2271031	R.FLRGYHQYAYDGKDYIAL.K	N	40.06	2192.0691	5.3	549.0275	4	50.77	F135:123475	4	131	148	N
18	14221	gi|2271031	Q.YAYDGKDYI.A	N	37.15	1106.4919	11.1	554.2594	2	46.65	F146:122308	3	138	146	N
18	14221	gi|2271031	R.RYLEN(+.98)GKETLQ(+.98)RTD.A	N	37.02	1723.8376	15.7	431.9734	4	48.48	F145:145282	1	192	205	Y
18	14221	gi|2271031	D.GEDQTQDTELVETRPAGDGTFQK.W	N	36.51	2521.1567	14.3	841.4048	3	47.14	F144:135680	1	243	265	N
18	14221	gi|2271031	A.GSHSM(+15.99)RYFFTSVSRPG.R	N	32.94	1830.8472	27.3	458.7316	4	42.43	F141:128050	5	23	38	Y
18	14221	gi|2271031	R.YLEN(+.98)GKETLQRTD.A	N	31.62	1566.7526	7.3	523.2620	3	48.85	F145:145414	2	193	205	Y
18	14221	gi|2271031	G.YVDDTQFVRF.D	N	29.04	1288.6088	5.3	645.3151	2	54.85	F129:125650	1	49	58	N
18	14221	gi|2271031	A.GSHSM(+15.99)RYFFTSVSRPGRGE.P	N	28.03	2173.0122	-0.5	544.2601	4	40.73	F136:119426	4	23	41	Y
18	14222	gi|717123	R.RYLEN(+.98)GKETLQRTD.A	N	68.17	1722.8536	7.8	431.7240	4	48.53	F145:145298	2	194	207	Y
18	14222	gi|717123	R.RYLENGKETLQRTD.A	N	60.40	1721.8696	11.2	431.4795	4	39.47	F146:118418	1	194	207	N
18	14222	gi|717123	Q.YAYDGKDYIAL.K	N	45.01	1290.6132	5.8	646.3176	2	52.99	F149:128439	11	140	150	N
18	14222	gi|717123	Q.YAYDGKDYIA.L	N	44.54	1177.5291	9.8	589.7776	2	45.16	F146:121747	4	140	149	N
18	14222	gi|717123	R.YLENGKETLQRTD.A	N	44.28	1565.7686	10.0	522.9354	3	39.95	F146:119010	1	195	207	N
18	14222	gi|717123	A.GSHSMRYFFTSVSRPG.R	N	42.95	1814.8522	29.8	454.7338	4	46.44	F141:137154	8	25	40	N
18	14222	gi|717123	D.DTQFVRFDSD.A	N	41.19	1228.5360	7.8	615.2801	2	48.82	F146:123224	1	54	63	N
18	14222	gi|717123	A.GSHSMRYFFT.S	N	41.08	1231.5444	-13.7	616.7711	2	47.51	F135:122040	4	25	34	N
18	14222	gi|717123	R.FLRGYHQYAYDGKDYIAL.K	N	40.06	2192.0691	5.3	549.0275	4	50.77	F135:123475	4	133	150	N
18	14222	gi|717123	Q.YAYDGKDYI.A	N	37.15	1106.4919	11.1	554.2594	2	46.65	F146:122308	3	140	148	N
18	14222	gi|717123	R.RYLEN(+.98)GKETLQ(+.98)RTD.A	N	37.02	1723.8376	15.7	431.9734	4	48.48	F145:145282	1	194	207	Y
18	14222	gi|717123	D.GEDQTQDTELVETRPAGDGTFQK.W	N	36.51	2521.1567	14.3	841.4048	3	47.14	F144:135680	1	245	267	N
18	14222	gi|717123	A.GSHSM(+15.99)RYFFTSVSRPG.R	N	32.94	1830.8472	27.3	458.7316	4	42.43	F141:128050	5	25	40	Y
18	14222	gi|717123	R.YLEN(+.98)GKETLQRTD.A	N	31.62	1566.7526	7.3	523.2620	3	48.85	F145:145414	2	195	207	Y
18	14222	gi|717123	G.YVDDTQFVRF.D	N	29.04	1288.6088	5.3	645.3151	2	54.85	F129:125650	1	51	60	N
18	14222	gi|717123	A.GSHSM(+15.99)RYFFTSVSRPGRGE.P	N	28.03	2173.0122	-0.5	544.2601	4	40.73	F136:119426	4	25	43	Y
18	14223	gi|4894956	R.RYLEN(+.98)GKETLQRTD.A	N	68.17	1722.8536	7.8	431.7240	4	48.53	F145:145298	2	194	207	Y
18	14223	gi|4894956	R.RYLENGKETLQRTD.A	N	60.40	1721.8696	11.2	431.4795	4	39.47	F146:118418	1	194	207	N
18	14223	gi|4894956	Q.YAYDGKDYIAL.K	N	45.01	1290.6132	5.8	646.3176	2	52.99	F149:128439	11	140	150	N
18	14223	gi|4894956	Q.YAYDGKDYIA.L	N	44.54	1177.5291	9.8	589.7776	2	45.16	F146:121747	4	140	149	N
18	14223	gi|4894956	R.YLENGKETLQRTD.A	N	44.28	1565.7686	10.0	522.9354	3	39.95	F146:119010	1	195	207	N
18	14223	gi|4894956	A.GSHSMRYFFTSVSRPG.R	N	42.95	1814.8522	29.8	454.7338	4	46.44	F141:137154	8	25	40	N
18	14223	gi|4894956	D.DTQFVRFDSD.A	N	41.19	1228.5360	7.8	615.2801	2	48.82	F146:123224	1	54	63	N
18	14223	gi|4894956	A.GSHSMRYFFT.S	N	41.08	1231.5444	-13.7	616.7711	2	47.51	F135:122040	4	25	34	N
18	14223	gi|4894956	R.FLRGYHQYAYDGKDYIAL.K	N	40.06	2192.0691	5.3	549.0275	4	50.77	F135:123475	4	133	150	N
18	14223	gi|4894956	Q.YAYDGKDYI.A	N	37.15	1106.4919	11.1	554.2594	2	46.65	F146:122308	3	140	148	N
18	14223	gi|4894956	R.RYLEN(+.98)GKETLQ(+.98)RTD.A	N	37.02	1723.8376	15.7	431.9734	4	48.48	F145:145282	1	194	207	Y
18	14223	gi|4894956	D.GEDQTQDTELVETRPAGDGTFQK.W	N	36.51	2521.1567	14.3	841.4048	3	47.14	F144:135680	1	245	267	N
18	14223	gi|4894956	A.GSHSM(+15.99)RYFFTSVSRPG.R	N	32.94	1830.8472	27.3	458.7316	4	42.43	F141:128050	5	25	40	Y
18	14223	gi|4894956	R.YLEN(+.98)GKETLQRTD.A	N	31.62	1566.7526	7.3	523.2620	3	48.85	F145:145414	2	195	207	Y
18	14223	gi|4894956	G.YVDDTQFVRF.D	N	29.04	1288.6088	5.3	645.3151	2	54.85	F129:125650	1	51	60	N
18	14223	gi|4894956	A.GSHSM(+15.99)RYFFTSVSRPGRGE.P	N	28.03	2173.0122	-0.5	544.2601	4	40.73	F136:119426	4	25	43	Y
150	14274	gi|31958	K.SLYDEVAAQGEVV.R	Y	64.47	1378.6616	4.6	690.3412	2	61.83	F145:150233	3	753	765	N
150	14274	gi|31958	K.SLYDEVAAQGEVVRKLK.A	Y	62.35	1904.0366	15.4	477.0237	4	50.87	F130:120885	2	753	769	N
150	14274	gi|31958	K.SLYDEVAAQGEVVR.K	Y	61.36	1534.7627	4.3	768.3919	2	52.46	F146:124567	2	753	766	N
150	14274	gi|31958	K.SLYDEVAAQGEVVRK.L	Y	60.54	1662.8577	10.1	555.2988	3	48.04	F149:126613	3	753	767	N
150	14274	gi|31958	A.YVDDTPAEQM.K	Y	55.35	1167.4753	8.7	584.7500	2	52.25	F138:148916	2	218	227	N
150	14274	gi|31958	A.YVDDTPAEQM(+15.99).K	Y	43.12	1183.4703	7.6	592.7469	2	49.78	F138:147974	1	218	227	Y
150	14274	gi|31958	E.FLWQEGHSAFA.T	Y	34.63	1291.5985	-19.3	646.7941	2	56.33	F133:124621	2	1095	1105	N
150	14274	gi|31958	K.SLYDEVAAQGEVVRKL.K	Y	32.19	1775.9417	10.7	592.9941	3	57.00	F128:122260	1	753	768	N
150	14274	gi|31958	E.GLVDGWDDPRFPTV.R	Y	29.62	1572.7572	-5.3	787.3817	2	63.70	F128:124626	1	373	386	N
150	14275	gi|119613715	K.SLYDEVAAQGEVV.R	Y	64.47	1378.6616	4.6	690.3412	2	61.83	F145:150233	3	824	836	N
150	14275	gi|119613715	K.SLYDEVAAQGEVVRKLK.A	Y	62.35	1904.0366	15.4	477.0237	4	50.87	F130:120885	2	824	840	N
150	14275	gi|119613715	K.SLYDEVAAQGEVVR.K	Y	61.36	1534.7627	4.3	768.3919	2	52.46	F146:124567	2	824	837	N
150	14275	gi|119613715	K.SLYDEVAAQGEVVRK.L	Y	60.54	1662.8577	10.1	555.2988	3	48.04	F149:126613	3	824	838	N
150	14275	gi|119613715	A.YVDDTPAEQM.K	Y	55.35	1167.4753	8.7	584.7500	2	52.25	F138:148916	2	289	298	N
150	14275	gi|119613715	A.YVDDTPAEQM(+15.99).K	Y	43.12	1183.4703	7.6	592.7469	2	49.78	F138:147974	1	289	298	Y
150	14275	gi|119613715	E.FLWQEGHSAFA.T	Y	34.63	1291.5985	-19.3	646.7941	2	56.33	F133:124621	2	1166	1176	N
150	14275	gi|119613715	K.SLYDEVAAQGEVVRKL.K	Y	32.19	1775.9417	10.7	592.9941	3	57.00	F128:122260	1	824	839	N
150	14275	gi|119613715	E.GLVDGWDDPRFPTV.R	Y	29.62	1572.7572	-5.3	787.3817	2	63.70	F128:124626	1	444	457	N
150	14276	gi|62241042	K.SLYDEVAAQGEVV.R	Y	64.47	1378.6616	4.6	690.3412	2	61.83	F145:150233	3	825	837	N
150	14276	gi|62241042	K.SLYDEVAAQGEVVRKLK.A	Y	62.35	1904.0366	15.4	477.0237	4	50.87	F130:120885	2	825	841	N
150	14276	gi|62241042	K.SLYDEVAAQGEVVR.K	Y	61.36	1534.7627	4.3	768.3919	2	52.46	F146:124567	2	825	838	N
150	14276	gi|62241042	K.SLYDEVAAQGEVVRK.L	Y	60.54	1662.8577	10.1	555.2988	3	48.04	F149:126613	3	825	839	N
150	14276	gi|62241042	A.YVDDTPAEQM.K	Y	55.35	1167.4753	8.7	584.7500	2	52.25	F138:148916	2	290	299	N
150	14276	gi|62241042	A.YVDDTPAEQM(+15.99).K	Y	43.12	1183.4703	7.6	592.7469	2	49.78	F138:147974	1	290	299	Y
150	14276	gi|62241042	E.FLWQEGHSAFA.T	Y	34.63	1291.5985	-19.3	646.7941	2	56.33	F133:124621	2	1167	1177	N
150	14276	gi|62241042	K.SLYDEVAAQGEVVRKL.K	Y	32.19	1775.9417	10.7	592.9941	3	57.00	F128:122260	1	825	840	N
150	14276	gi|62241042	E.GLVDGWDDPRFPTV.R	Y	29.62	1572.7572	-5.3	787.3817	2	63.70	F128:124626	1	445	458	N
150	14277	gi|119613716	K.SLYDEVAAQGEVV.R	Y	64.47	1378.6616	4.6	690.3412	2	61.83	F145:150233	3	835	847	N
150	14277	gi|119613716	K.SLYDEVAAQGEVVRKLK.A	Y	62.35	1904.0366	15.4	477.0237	4	50.87	F130:120885	2	835	851	N
150	14277	gi|119613716	K.SLYDEVAAQGEVVR.K	Y	61.36	1534.7627	4.3	768.3919	2	52.46	F146:124567	2	835	848	N
150	14277	gi|119613716	K.SLYDEVAAQGEVVRK.L	Y	60.54	1662.8577	10.1	555.2988	3	48.04	F149:126613	3	835	849	N
150	14277	gi|119613716	A.YVDDTPAEQM.K	Y	55.35	1167.4753	8.7	584.7500	2	52.25	F138:148916	2	300	309	N
150	14277	gi|119613716	A.YVDDTPAEQM(+15.99).K	Y	43.12	1183.4703	7.6	592.7469	2	49.78	F138:147974	1	300	309	Y
150	14277	gi|119613716	E.FLWQEGHSAFA.T	Y	34.63	1291.5985	-19.3	646.7941	2	56.33	F133:124621	2	1177	1187	N
150	14277	gi|119613716	K.SLYDEVAAQGEVVRKL.K	Y	32.19	1775.9417	10.7	592.9941	3	57.00	F128:122260	1	835	850	N
150	14277	gi|119613716	E.GLVDGWDDPRFPTV.R	Y	29.62	1572.7572	-5.3	787.3817	2	63.70	F128:124626	1	455	468	N
2	15380	gi|1827903	E.YGAEALERM(+15.99)FL.S	N	62.53	1314.6278	4.5	658.3242	2	57.95	F128:122612	62	24	34	Y
2	15380	gi|1827903	E.YGAEALERMFL.S	N	61.51	1298.6328	2.9	650.3256	2	66.98	F150:131571	68	24	34	N
2	15380	gi|1827903	E.YGAEALERMF.L	N	59.94	1185.5488	3.6	593.7838	2	60.65	F128:123565	9	24	33	N
2	15380	gi|1827903	E.Y(+42.01)GAEALERM(+15.99)FL.S	N	54.89	1356.6383	-4.4	679.3234	2	71.52	F128:128115	9	24	34	Y
2	15380	gi|1827903	E.Y(+42.01)GAEALERMFL.S	N	47.56	1340.6434	-10.8	671.3218	2	79.02	F131:135813	7	24	34	Y
2	15380	gi|1827903	E.YGAEALERM(+15.99)F.L	N	47.13	1201.5437	10.6	601.7855	2	50.96	F147:131627	7	24	33	Y
2	15380	gi|1827903	E.YGAEALERM.F	N	44.05	1038.4803	13.7	520.2546	2	45.97	F146:122052	5	24	32	N
2	15380	gi|1827903	Y.GAEALERMFL.S	N	43.90	1135.5696	6.6	568.7958	2	61.99	F129:128341	5	25	34	N
2	15380	gi|1827903	E.YGAEALERM(+15.99).F	N	43.39	1054.4753	7.5	528.2489	2	49.20	F145:145554	3	24	32	Y
2	15380	gi|1827903	A.SLDKFLASV.S	N	42.41	978.5386	11.4	490.2821	2	56.89	F130:123154	9	124	132	N
2	15380	gi|1827903	A.SLDKFLASVST.V	N	36.02	1166.6183	-7.6	584.3120	2	54.63	F136:128760	2	124	134	N
2	15380	gi|1827903	G.AEALERMFL.S	N	34.30	1078.5481	13.1	540.2884	2	58.85	F129:127093	1	26	34	N
2	15380	gi|1827903	K.FLASVSTV.L	N	31.98	822.4487	35.4	412.2462	2	49.65	F132:123026	2	128	135	N
2	15380	gi|1827903	A.SLDKFLASVSTVL.T	N	28.97	1378.7708	-48.1	690.3595	2	69.98	F140:143126	1	124	136	N
2	15380	gi|1827903	E.YGAEALERM(+15.99)FLSFPW(+15.99)TK.T	Y	28.73	2076.9978	-14.6	693.3298	3	60.01	F135:127199	7	24	40	Y
2	15380	gi|1827903	F.KLLSHCLLV.T	N	27.24	1024.6104	27.0	513.3263	2	46.32	F136:124997	1	99	107	N
2	15380	gi|1827903	K.FLASVSTVLT.S	N	26.43	1036.5804	13.2	519.3043	2	57.80	F137:129876	3	128	137	N
2	15380	gi|1827903	E.YGAEALERMFLSFPW(+15.99)TK.T	Y	24.03	2061.0029	-34.4	687.9846	3	66.88	F140:141779	4	24	40	Y
59	14232	gi|60299952	R.RYLEN(+.98)GKETLQRTD.P	N	68.17	1722.8536	7.8	431.7240	4	48.53	F145:145298	2	194	207	Y
59	14232	gi|60299952	R.RYLENGKETLQRTD.P	N	60.40	1721.8696	11.2	431.4795	4	39.47	F146:118418	1	194	207	N
59	14232	gi|60299952	W.ALGFYPAEITL.T	N	47.08	1193.6332	-0.2	597.8237	2	71.07	F131:130056	2	229	239	N
59	14232	gi|60299952	Q.YAYDGKDYIAL.K	N	45.01	1290.6132	5.8	646.3176	2	52.99	F149:128439	11	140	150	N
59	14232	gi|60299952	Q.YAYDGKDYIA.L	N	44.54	1177.5291	9.8	589.7776	2	45.16	F146:121747	4	140	149	N
59	14232	gi|60299952	R.YLENGKETLQRTD.P	N	44.28	1565.7686	10.0	522.9354	3	39.95	F146:119010	1	195	207	N
59	14232	gi|60299952	D.DTQFVRFDSD.A	N	41.19	1228.5360	7.8	615.2801	2	48.82	F146:123224	1	54	63	N
59	14232	gi|60299952	Q.YAYDGKDYI.A	N	37.15	1106.4919	11.1	554.2594	2	46.65	F146:122308	3	140	148	N
59	14232	gi|60299952	R.RYLEN(+.98)GKETLQ(+.98)RTD.P	N	37.02	1723.8376	15.7	431.9734	4	48.48	F145:145282	1	194	207	Y
59	14232	gi|60299952	D.GEDQTQDTELVETRPAGDGTFQK.W	N	36.51	2521.1567	14.3	841.4048	3	47.14	F144:135680	1	245	267	N
59	14232	gi|60299952	R.YLEN(+.98)GKETLQRTD.P	N	31.62	1566.7526	7.3	523.2620	3	48.85	F145:145414	2	195	207	Y
59	14232	gi|60299952	G.YVDDTQFVRF.D	N	29.04	1288.6088	5.3	645.3151	2	54.85	F129:125650	1	51	60	N
47	14242	gi|432437	R.RYLEN(+.98)GKETLQRTD.A	N	68.17	1722.8536	7.8	431.7240	4	48.53	F145:145298	2	194	207	Y
47	14242	gi|432437	R.RYLENGKETLQRTD.A	N	60.40	1721.8696	11.2	431.4795	4	39.47	F146:118418	1	194	207	N
47	14242	gi|432437	Q.YAYDGKDYIAL.K	N	45.01	1290.6132	5.8	646.3176	2	52.99	F149:128439	11	140	150	N
47	14242	gi|432437	Q.YAYDGKDYIA.L	N	44.54	1177.5291	9.8	589.7776	2	45.16	F146:121747	4	140	149	N
47	14242	gi|432437	R.YLENGKETLQRTD.A	N	44.28	1565.7686	10.0	522.9354	3	39.95	F146:119010	1	195	207	N
47	14242	gi|432437	D.DTQFVRFDSD.A	N	41.19	1228.5360	7.8	615.2801	2	48.82	F146:123224	1	54	63	N
47	14242	gi|432437	R.FLRGYHQYAYDGKDYIAL.K	N	40.06	2192.0691	5.3	549.0275	4	50.77	F135:123475	4	133	150	N
47	14242	gi|432437	Q.YAYDGKDYI.A	N	37.15	1106.4919	11.1	554.2594	2	46.65	F146:122308	3	140	148	N
47	14242	gi|432437	R.RYLEN(+.98)GKETLQ(+.98)RTD.A	N	37.02	1723.8376	15.7	431.9734	4	48.48	F145:145282	1	194	207	Y
47	14242	gi|432437	D.GEDQTQDTELVETRPAGDGTFQK.W	N	36.51	2521.1567	14.3	841.4048	3	47.14	F144:135680	1	245	267	N
47	14242	gi|432437	R.YLEN(+.98)GKETLQRTD.A	N	31.62	1566.7526	7.3	523.2620	3	48.85	F145:145414	2	195	207	Y
47	14242	gi|432437	G.YVDDTQFVRF.D	N	29.04	1288.6088	5.3	645.3151	2	54.85	F129:125650	1	51	60	N
47	14242	gi|432437	G.S(+42.01)HSM(+15.99)RYFYTSVSRPG.R	N	22.63	1831.8312	38.0	458.9825	4	42.50	F141:128098	1	26	40	Y
47	14253	gi|429902423	R.RYLEN(+.98)GKETLQRTD.A	N	68.17	1722.8536	7.8	431.7240	4	48.53	F145:145298	2	169	182	Y
47	14253	gi|429902423	R.RYLENGKETLQRTD.A	N	60.40	1721.8696	11.2	431.4795	4	39.47	F146:118418	1	169	182	N
47	14253	gi|429902423	Q.YAYDGKDYIAL.K	N	45.01	1290.6132	5.8	646.3176	2	52.99	F149:128439	11	115	125	N
47	14253	gi|429902423	Q.YAYDGKDYIA.L	N	44.54	1177.5291	9.8	589.7776	2	45.16	F146:121747	4	115	124	N
47	14253	gi|429902423	R.YLENGKETLQRTD.A	N	44.28	1565.7686	10.0	522.9354	3	39.95	F146:119010	1	170	182	N
47	14253	gi|429902423	D.DTQFVRFDSD.A	N	41.19	1228.5360	7.8	615.2801	2	48.82	F146:123224	1	29	38	N
47	14253	gi|429902423	R.FLRGYHQYAYDGKDYIAL.K	N	40.06	2192.0691	5.3	549.0275	4	50.77	F135:123475	4	108	125	N
47	14253	gi|429902423	Q.YAYDGKDYI.A	N	37.15	1106.4919	11.1	554.2594	2	46.65	F146:122308	3	115	123	N
47	14253	gi|429902423	R.RYLEN(+.98)GKETLQ(+.98)RTD.A	N	37.02	1723.8376	15.7	431.9734	4	48.48	F145:145282	1	169	182	Y
47	14253	gi|429902423	D.GEDQTQDTELVETRPAGDGTFQK.W	N	36.51	2521.1567	14.3	841.4048	3	47.14	F144:135680	1	220	242	N
47	14253	gi|429902423	R.YLEN(+.98)GKETLQRTD.A	N	31.62	1566.7526	7.3	523.2620	3	48.85	F145:145414	2	170	182	Y
47	14253	gi|429902423	G.YVDDTQFVRF.D	N	29.04	1288.6088	5.3	645.3151	2	54.85	F129:125650	1	26	35	N
47	14253	gi|429902423	S(+42.01)HSM(+15.99)RYFYTSVSRPG.R	N	22.63	1831.8312	38.0	458.9825	4	42.50	F141:128098	1	1	15	Y
46	14244	gi|6815812	R.RYLEN(+.98)GKETLQRTD.P	N	68.17	1722.8536	7.8	431.7240	4	48.53	F145:145298	2	194	207	Y
46	14244	gi|6815812	R.RYLENGKETLQRTD.P	N	60.40	1721.8696	11.2	431.4795	4	39.47	F146:118418	1	194	207	N
46	14244	gi|6815812	W.ALGFYPAEITL.T	N	47.08	1193.6332	-0.2	597.8237	2	71.07	F131:130056	2	229	239	N
46	14244	gi|6815812	R.YLENGKETLQRTD.P	N	44.28	1565.7686	10.0	522.9354	3	39.95	F146:119010	1	195	207	N
46	14244	gi|6815812	A.GSHSMRYFFTSVSRPG.R	N	42.95	1814.8522	29.8	454.7338	4	46.44	F141:137154	8	25	40	N
46	14244	gi|6815812	D.DTQFVRFDSD.A	N	41.19	1228.5360	7.8	615.2801	2	48.82	F146:123224	1	54	63	N
46	14244	gi|6815812	A.GSHSMRYFFT.S	N	41.08	1231.5444	-13.7	616.7711	2	47.51	F135:122040	4	25	34	N
46	14244	gi|6815812	R.RYLEN(+.98)GKETLQ(+.98)RTD.P	N	37.02	1723.8376	15.7	431.9734	4	48.48	F145:145282	1	194	207	Y
46	14244	gi|6815812	D.GEDQTQDTELVETRPAGDGTFQK.W	N	36.51	2521.1567	14.3	841.4048	3	47.14	F144:135680	1	245	267	N
46	14244	gi|6815812	A.GSHSM(+15.99)RYFFTSVSRPG.R	N	32.94	1830.8472	27.3	458.7316	4	42.43	F141:128050	5	25	40	Y
46	14244	gi|6815812	R.YLEN(+.98)GKETLQRTD.P	N	31.62	1566.7526	7.3	523.2620	3	48.85	F145:145414	2	195	207	Y
46	14244	gi|6815812	G.YVDDTQFVRF.D	N	29.04	1288.6088	5.3	645.3151	2	54.85	F129:125650	1	51	60	N
46	14244	gi|6815812	A.GSHSM(+15.99)RYFFTSVSRPGRGE.P	N	28.03	2173.0122	-0.5	544.2601	4	40.73	F136:119426	4	25	43	Y
6	14307	gi|292830	K.FLYDDNQRVEPEW.Y	N	59.10	1709.7686	5.0	855.8958	2	57.34	F147:134059	1	828	840	N
6	14307	gi|292830	K.FLYDDNQRVEPE.W	N	43.44	1523.6892	11.9	762.8610	2	51.56	F145:146512	2	828	839	N
6	14307	gi|292830	Q.SLDKDIVALMV.R	Y	42.86	1202.6581	-0.5	602.3360	2	64.49	F130:126100	3	230	240	N
6	14307	gi|292830	R.FLEEFITPIV.K	N	42.65	1206.6536	-0.8	604.3336	2	73.74	F132:132597	3	569	578	N
6	14307	gi|292830	Q.SLDKDIVALM(+15.99)V.R	Y	40.60	1218.6530	13.8	610.3422	2	55.67	F150:127349	1	230	240	Y
6	14307	gi|292830	D.KLDETGNSL.K	Y	40.57	975.4872	3.1	488.7524	2	46.38	F144:135410	1	278	286	N
6	14307	gi|292830	Q.SLDKDIVALM.V	Y	37.94	1103.5896	9.2	552.8071	2	60.22	F150:129077	2	230	239	N
6	14307	gi|292830	Y.KIFDEILVNA.A	N	36.85	1160.6440	6.3	581.3329	2	57.08	F129:126486	11	83	92	N
6	14307	gi|292830	M.SLM(+15.99)MTIINL.A	Y	33.94	1050.5454	10.4	526.2855	2	67.29	F133:128931	7	763	771	Y
6	14307	gi|292830	K.FLYDDNQRV.E	N	32.87	1168.5513	7.3	585.2872	2	45.70	F149:125797	26	828	836	N
6	14307	gi|292830	D.YLYGQTTTYL.T	Y	31.90	1221.5918	1.0	611.8038	2	55.18	F130:122452	8	684	693	N
6	14307	gi|292830	R.FLEEFITPI.V	N	29.52	1107.5852	10.8	554.8058	2	70.59	F131:129779	1	569	577	N
6	14307	gi|292830	M.SLMM(+15.99)TIINL.A	Y	29.37	1050.5454	6.6	526.2834	2	70.37	F135:131733	11	763	771	Y
6	14307	gi|292830	Q.SLDKDIVALM(+15.99).V	Y	27.84	1119.5846	6.0	560.8029	2	50.85	F148:133225	1	230	239	Y
6	14307	gi|292830	A.ILNSTTIEI.S	Y	25.66	1002.5597	8.3	502.2913	2	56.62	F149:129750	1	915	923	N
6	14307	gi|292830	Y.LLDMPLWYL.T	Y	24.82	1162.6096	-19.8	582.3006	2	79.39	F139:146978	2	1128	1136	N
6	14307	gi|292830	R.FLEEFITPIVK.V	N	24.32	1334.7485	-38.1	668.3561	2	63.23	F136:132823	2	569	579	N
6	14307	gi|292830	M.SLMMTIINL.A	Y	24.22	1034.5504	1.7	518.2834	2	73.98	F139:143075	7	763	771	N
6	14307	gi|292830	Y.LLDM(+15.99)PLWYL.T	Y	23.97	1178.6045	-4.2	590.3071	2	76.40	F132:134339	2	1128	1136	Y
6	14307	gi|292830	A.ILN(+.98)STTIEI.S	Y	23.46	1003.5437	8.7	502.7835	2	59.78	F148:136514	2	915	923	Y
6	14309	gi|4218221	K.FLYDDNQRVEPEW.Y	N	59.10	1709.7686	5.0	855.8958	2	57.34	F147:134059	1	828	840	N
6	14309	gi|4218221	K.FLYDDNQRVEPE.W	N	43.44	1523.6892	11.9	762.8610	2	51.56	F145:146512	2	828	839	N
6	14309	gi|4218221	Q.SLDKDIVALMV.R	Y	42.86	1202.6581	-0.5	602.3360	2	64.49	F130:126100	3	230	240	N
6	14309	gi|4218221	R.FLEEFITPIV.K	N	42.65	1206.6536	-0.8	604.3336	2	73.74	F132:132597	3	569	578	N
6	14309	gi|4218221	Q.SLDKDIVALM(+15.99)V.R	Y	40.60	1218.6530	13.8	610.3422	2	55.67	F150:127349	1	230	240	Y
6	14309	gi|4218221	D.KLDETGNSL.K	Y	40.57	975.4872	3.1	488.7524	2	46.38	F144:135410	1	278	286	N
6	14309	gi|4218221	Q.SLDKDIVALM.V	Y	37.94	1103.5896	9.2	552.8071	2	60.22	F150:129077	2	230	239	N
6	14309	gi|4218221	Y.KIFDEILVNA.A	N	36.85	1160.6440	6.3	581.3329	2	57.08	F129:126486	11	83	92	N
6	14309	gi|4218221	M.SLM(+15.99)MTIINL.A	Y	33.94	1050.5454	10.4	526.2855	2	67.29	F133:128931	7	763	771	Y
6	14309	gi|4218221	K.FLYDDNQRV.E	N	32.87	1168.5513	7.3	585.2872	2	45.70	F149:125797	26	828	836	N
6	14309	gi|4218221	D.YLYGQTTTYL.T	Y	31.90	1221.5918	1.0	611.8038	2	55.18	F130:122452	8	684	693	N
6	14309	gi|4218221	R.FLEEFITPI.V	N	29.52	1107.5852	10.8	554.8058	2	70.59	F131:129779	1	569	577	N
6	14309	gi|4218221	M.SLMM(+15.99)TIINL.A	Y	29.37	1050.5454	6.6	526.2834	2	70.37	F135:131733	11	763	771	Y
6	14309	gi|4218221	Q.SLDKDIVALM(+15.99).V	Y	27.84	1119.5846	6.0	560.8029	2	50.85	F148:133225	1	230	239	Y
6	14309	gi|4218221	A.ILNSTTIEI.S	Y	25.66	1002.5597	8.3	502.2913	2	56.62	F149:129750	1	915	923	N
6	14309	gi|4218221	Y.LLDMPLWYL.T	Y	24.82	1162.6096	-19.8	582.3006	2	79.39	F139:146978	2	1128	1136	N
6	14309	gi|4218221	R.FLEEFITPIVK.V	N	24.32	1334.7485	-38.1	668.3561	2	63.23	F136:132823	2	569	579	N
6	14309	gi|4218221	M.SLMMTIINL.A	Y	24.22	1034.5504	1.7	518.2834	2	73.98	F139:143075	7	763	771	N
6	14309	gi|4218221	Y.LLDM(+15.99)PLWYL.T	Y	23.97	1178.6045	-4.2	590.3071	2	76.40	F132:134339	2	1128	1136	Y
6	14309	gi|4218221	A.ILN(+.98)STTIEI.S	Y	23.46	1003.5437	8.7	502.7835	2	59.78	F148:136514	2	915	923	Y
6	14308	gi|19913406	K.FLYDDNQRVEPEW.Y	N	59.10	1709.7686	5.0	855.8958	2	57.34	F147:134059	1	828	840	N
6	14308	gi|19913406	K.FLYDDNQRVEPE.W	N	43.44	1523.6892	11.9	762.8610	2	51.56	F145:146512	2	828	839	N
6	14308	gi|19913406	Q.SLDKDIVALMV.R	Y	42.86	1202.6581	-0.5	602.3360	2	64.49	F130:126100	3	230	240	N
6	14308	gi|19913406	R.FLEEFITPIV.K	N	42.65	1206.6536	-0.8	604.3336	2	73.74	F132:132597	3	569	578	N
6	14308	gi|19913406	Q.SLDKDIVALM(+15.99)V.R	Y	40.60	1218.6530	13.8	610.3422	2	55.67	F150:127349	1	230	240	Y
6	14308	gi|19913406	D.KLDETGNSL.K	Y	40.57	975.4872	3.1	488.7524	2	46.38	F144:135410	1	278	286	N
6	14308	gi|19913406	Q.SLDKDIVALM.V	Y	37.94	1103.5896	9.2	552.8071	2	60.22	F150:129077	2	230	239	N
6	14308	gi|19913406	Y.KIFDEILVNA.A	N	36.85	1160.6440	6.3	581.3329	2	57.08	F129:126486	11	83	92	N
6	14308	gi|19913406	M.SLM(+15.99)MTIINL.A	Y	33.94	1050.5454	10.4	526.2855	2	67.29	F133:128931	7	763	771	Y
6	14308	gi|19913406	K.FLYDDNQRV.E	N	32.87	1168.5513	7.3	585.2872	2	45.70	F149:125797	26	828	836	N
6	14308	gi|19913406	D.YLYGQTTTYL.T	Y	31.90	1221.5918	1.0	611.8038	2	55.18	F130:122452	8	684	693	N
6	14308	gi|19913406	R.FLEEFITPI.V	N	29.52	1107.5852	10.8	554.8058	2	70.59	F131:129779	1	569	577	N
6	14308	gi|19913406	M.SLMM(+15.99)TIINL.A	Y	29.37	1050.5454	6.6	526.2834	2	70.37	F135:131733	11	763	771	Y
6	14308	gi|19913406	Q.SLDKDIVALM(+15.99).V	Y	27.84	1119.5846	6.0	560.8029	2	50.85	F148:133225	1	230	239	Y
6	14308	gi|19913406	A.ILNSTTIEI.S	Y	25.66	1002.5597	8.3	502.2913	2	56.62	F149:129750	1	915	923	N
6	14308	gi|19913406	Y.LLDMPLWYL.T	Y	24.82	1162.6096	-19.8	582.3006	2	79.39	F139:146978	2	1128	1136	N
6	14308	gi|19913406	R.FLEEFITPIVK.V	N	24.32	1334.7485	-38.1	668.3561	2	63.23	F136:132823	2	569	579	N
6	14308	gi|19913406	M.SLMMTIINL.A	Y	24.22	1034.5504	1.7	518.2834	2	73.98	F139:143075	7	763	771	N
6	14308	gi|19913406	Y.LLDM(+15.99)PLWYL.T	Y	23.97	1178.6045	-4.2	590.3071	2	76.40	F132:134339	2	1128	1136	Y
6	14308	gi|19913406	A.ILN(+.98)STTIEI.S	Y	23.46	1003.5437	8.7	502.7835	2	59.78	F148:136514	2	915	923	Y
54	14252	gi|1633574	R.RYLEN(+.98)GKETLQRTD.A	N	68.17	1722.8536	7.8	431.7240	4	48.53	F145:145298	2	194	207	Y
54	14252	gi|1633574	R.RYLENGKETLQRTD.A	N	60.40	1721.8696	11.2	431.4795	4	39.47	F146:118418	1	194	207	N
54	14252	gi|1633574	Q.YAYDGKDYIAL.K	N	45.01	1290.6132	5.8	646.3176	2	52.99	F149:128439	11	140	150	N
54	14252	gi|1633574	Q.YAYDGKDYIA.L	N	44.54	1177.5291	9.8	589.7776	2	45.16	F146:121747	4	140	149	N
54	14252	gi|1633574	R.YLENGKETLQRTD.A	N	44.28	1565.7686	10.0	522.9354	3	39.95	F146:119010	1	195	207	N
54	14252	gi|1633574	R.FLRGYHQYAYDGKDYIAL.K	N	40.06	2192.0691	5.3	549.0275	4	50.77	F135:123475	4	133	150	N
54	14252	gi|1633574	Q.YAYDGKDYI.A	N	37.15	1106.4919	11.1	554.2594	2	46.65	F146:122308	3	140	148	N
54	14252	gi|1633574	R.RYLEN(+.98)GKETLQ(+.98)RTD.A	N	37.02	1723.8376	15.7	431.9734	4	48.48	F145:145282	1	194	207	Y
54	14252	gi|1633574	D.GEDQTQDTELVETRPAGDGTFQK.W	N	36.51	2521.1567	14.3	841.4048	3	47.14	F144:135680	1	245	267	N
54	14252	gi|1633574	R.YLEN(+.98)GKETLQRTD.A	N	31.62	1566.7526	7.3	523.2620	3	48.85	F145:145414	2	195	207	Y
54	14252	gi|1633574	G.S(+42.01)HSM(+15.99)RYFYTSVSRPG.R	N	22.63	1831.8312	38.0	458.9825	4	42.50	F141:128098	1	26	40	Y
72	26388	gi|223673790	Q.FM(+15.99)YDEFVEDYEPTKADSYR.K	Y	80.91	2420.0154	9.1	807.6864	3	56.65	F146:126084	7	23	41	Y
72	26388	gi|223673790	Q.FMYDEFVEDYEPTKADSYR.K	Y	76.37	2404.0205	22.0	802.3651	3	58.61	F147:134562	3	23	41	N
72	26388	gi|223673790	Q.FM(+15.99)YDEFVEDYEPTKADSY.R	Y	61.87	2263.9143	11.2	755.6538	3	64.56	F145:151587	9	23	40	Y
72	26388	gi|223673790	Q.FMYDEFVEDYEPTKADSY.R	Y	61.32	2247.9194	4.4	750.3170	3	63.42	F146:128963	6	23	40	N
72	26388	gi|223673790	Q.FMYDEFVEDYEPTK.A	Y	49.90	1811.7600	8.1	906.8947	2	60.83	F146:127594	2	23	36	N
72	26388	gi|223673790	F.VEDYEPTKADSYR.K	Y	38.83	1571.7103	-1.1	524.9102	3	45.92	F144:135234	1	29	41	N
72	26388	gi|223673790	Q.FM(+15.99)YDEFVEDYEPTKADSYRK.K	Y	34.86	2548.1104	14.5	638.0441	4	52.87	F147:132333	1	23	42	Y
72	26389	gi|71042261	Q.FM(+15.99)YDEFVEDYEPTKADSYR.K	Y	80.91	2420.0154	9.1	807.6864	3	56.65	F146:126084	7	26	44	Y
72	26389	gi|71042261	Q.FMYDEFVEDYEPTKADSYR.K	Y	76.37	2404.0205	22.0	802.3651	3	58.61	F147:134562	3	26	44	N
72	26389	gi|71042261	Q.FM(+15.99)YDEFVEDYEPTKADSY.R	Y	61.87	2263.9143	11.2	755.6538	3	64.56	F145:151587	9	26	43	Y
72	26389	gi|71042261	Q.FMYDEFVEDYEPTKADSY.R	Y	61.32	2247.9194	4.4	750.3170	3	63.42	F146:128963	6	26	43	N
72	26389	gi|71042261	Q.FMYDEFVEDYEPTK.A	Y	49.90	1811.7600	8.1	906.8947	2	60.83	F146:127594	2	26	39	N
72	26389	gi|71042261	F.VEDYEPTKADSYR.K	Y	38.83	1571.7103	-1.1	524.9102	3	45.92	F144:135234	1	32	44	N
72	26389	gi|71042261	Q.FM(+15.99)YDEFVEDYEPTKADSYRK.K	Y	34.86	2548.1104	14.5	638.0441	4	52.87	F147:132333	1	26	45	Y
72	26391	gi|305677561	Q.FM(+15.99)YDEFVEDYEPTKADSYR.K	Y	80.91	2420.0154	9.1	807.6864	3	56.65	F146:126084	7	27	45	Y
72	26391	gi|305677561	Q.FMYDEFVEDYEPTKADSYR.K	Y	76.37	2404.0205	22.0	802.3651	3	58.61	F147:134562	3	27	45	N
72	26391	gi|305677561	Q.FM(+15.99)YDEFVEDYEPTKADSY.R	Y	61.87	2263.9143	11.2	755.6538	3	64.56	F145:151587	9	27	44	Y
72	26391	gi|305677561	Q.FMYDEFVEDYEPTKADSY.R	Y	61.32	2247.9194	4.4	750.3170	3	63.42	F146:128963	6	27	44	N
72	26391	gi|305677561	Q.FMYDEFVEDYEPTK.A	Y	49.90	1811.7600	8.1	906.8947	2	60.83	F146:127594	2	27	40	N
72	26391	gi|305677561	F.VEDYEPTKADSYR.K	Y	38.83	1571.7103	-1.1	524.9102	3	45.92	F144:135234	1	33	45	N
72	26391	gi|305677561	Q.FM(+15.99)YDEFVEDYEPTKADSYRK.K	Y	34.86	2548.1104	14.5	638.0441	4	52.87	F147:132333	1	27	46	Y
72	26387	gi|119614528	Q.FM(+15.99)YDEFVEDYEPTKADSYR.K	Y	80.91	2420.0154	9.1	807.6864	3	56.65	F146:126084	7	34	52	Y
72	26387	gi|119614528	Q.FMYDEFVEDYEPTKADSYR.K	Y	76.37	2404.0205	22.0	802.3651	3	58.61	F147:134562	3	34	52	N
72	26387	gi|119614528	Q.FM(+15.99)YDEFVEDYEPTKADSY.R	Y	61.87	2263.9143	11.2	755.6538	3	64.56	F145:151587	9	34	51	Y
72	26387	gi|119614528	Q.FMYDEFVEDYEPTKADSY.R	Y	61.32	2247.9194	4.4	750.3170	3	63.42	F146:128963	6	34	51	N
72	26387	gi|119614528	Q.FMYDEFVEDYEPTK.A	Y	49.90	1811.7600	8.1	906.8947	2	60.83	F146:127594	2	34	47	N
72	26387	gi|119614528	F.VEDYEPTKADSYR.K	Y	38.83	1571.7103	-1.1	524.9102	3	45.92	F144:135234	1	40	52	N
72	26387	gi|119614528	Q.FM(+15.99)YDEFVEDYEPTKADSYRK.K	Y	34.86	2548.1104	14.5	638.0441	4	52.87	F147:132333	1	34	53	Y
72	26390	gi|34811640	Q.FM(+15.99)YDEFVEDYEPTKADSYR.K	Y	80.91	2420.0154	9.1	807.6864	3	56.65	F146:126084	7	26	44	Y
72	26390	gi|34811640	Q.FMYDEFVEDYEPTKADSYR.K	Y	76.37	2404.0205	22.0	802.3651	3	58.61	F147:134562	3	26	44	N
72	26390	gi|34811640	Q.FM(+15.99)YDEFVEDYEPTKADSY.R	Y	61.87	2263.9143	11.2	755.6538	3	64.56	F145:151587	9	26	43	Y
72	26390	gi|34811640	Q.FMYDEFVEDYEPTKADSY.R	Y	61.32	2247.9194	4.4	750.3170	3	63.42	F146:128963	6	26	43	N
72	26390	gi|34811640	Q.FMYDEFVEDYEPTK.A	Y	49.90	1811.7600	8.1	906.8947	2	60.83	F146:127594	2	26	39	N
72	26390	gi|34811640	F.VEDYEPTKADSYR.K	Y	38.83	1571.7103	-1.1	524.9102	3	45.92	F144:135234	1	32	44	N
72	26390	gi|34811640	Q.FM(+15.99)YDEFVEDYEPTKADSYRK.K	Y	34.86	2548.1104	14.5	638.0441	4	52.87	F147:132333	1	26	45	Y
72	26392	gi|82407693	Q.FM(+15.99)YDEFVEDYEPTKADSYR.K	Y	80.91	2420.0154	9.1	807.6864	3	56.65	F146:126084	7	38	56	Y
72	26392	gi|82407693	Q.FMYDEFVEDYEPTKADSYR.K	Y	76.37	2404.0205	22.0	802.3651	3	58.61	F147:134562	3	38	56	N
72	26392	gi|82407693	Q.FM(+15.99)YDEFVEDYEPTKADSY.R	Y	61.87	2263.9143	11.2	755.6538	3	64.56	F145:151587	9	38	55	Y
72	26392	gi|82407693	Q.FMYDEFVEDYEPTKADSY.R	Y	61.32	2247.9194	4.4	750.3170	3	63.42	F146:128963	6	38	55	N
72	26392	gi|82407693	Q.FMYDEFVEDYEPTK.A	Y	49.90	1811.7600	8.1	906.8947	2	60.83	F146:127594	2	38	51	N
72	26392	gi|82407693	F.VEDYEPTKADSYR.K	Y	38.83	1571.7103	-1.1	524.9102	3	45.92	F144:135234	1	44	56	N
72	26392	gi|82407693	Q.FM(+15.99)YDEFVEDYEPTKADSYRK.K	Y	34.86	2548.1104	14.5	638.0441	4	52.87	F147:132333	1	38	57	Y
72	26393	gi|33946329	Q.FM(+15.99)YDEFVEDYEPTKADSYR.K	Y	80.91	2420.0154	9.1	807.6864	3	56.65	F146:126084	7	34	52	Y
72	26393	gi|33946329	Q.FMYDEFVEDYEPTKADSYR.K	Y	76.37	2404.0205	22.0	802.3651	3	58.61	F147:134562	3	34	52	N
72	26393	gi|33946329	Q.FM(+15.99)YDEFVEDYEPTKADSY.R	Y	61.87	2263.9143	11.2	755.6538	3	64.56	F145:151587	9	34	51	Y
72	26393	gi|33946329	Q.FMYDEFVEDYEPTKADSY.R	Y	61.32	2247.9194	4.4	750.3170	3	63.42	F146:128963	6	34	51	N
72	26393	gi|33946329	Q.FMYDEFVEDYEPTK.A	Y	49.90	1811.7600	8.1	906.8947	2	60.83	F146:127594	2	34	47	N
72	26393	gi|33946329	F.VEDYEPTKADSYR.K	Y	38.83	1571.7103	-1.1	524.9102	3	45.92	F144:135234	1	40	52	N
72	26393	gi|33946329	Q.FM(+15.99)YDEFVEDYEPTKADSYRK.K	Y	34.86	2548.1104	14.5	638.0441	4	52.87	F147:132333	1	34	53	Y
72	26394	gi|4506405	Q.FM(+15.99)YDEFVEDYEPTKADSYR.K	Y	80.91	2420.0154	9.1	807.6864	3	56.65	F146:126084	7	34	52	Y
72	26394	gi|4506405	Q.FMYDEFVEDYEPTKADSYR.K	Y	76.37	2404.0205	22.0	802.3651	3	58.61	F147:134562	3	34	52	N
72	26394	gi|4506405	Q.FM(+15.99)YDEFVEDYEPTKADSY.R	Y	61.87	2263.9143	11.2	755.6538	3	64.56	F145:151587	9	34	51	Y
72	26394	gi|4506405	Q.FMYDEFVEDYEPTKADSY.R	Y	61.32	2247.9194	4.4	750.3170	3	63.42	F146:128963	6	34	51	N
72	26394	gi|4506405	Q.FMYDEFVEDYEPTK.A	Y	49.90	1811.7600	8.1	906.8947	2	60.83	F146:127594	2	34	47	N
72	26394	gi|4506405	F.VEDYEPTKADSYR.K	Y	38.83	1571.7103	-1.1	524.9102	3	45.92	F144:135234	1	40	52	N
72	26394	gi|4506405	Q.FM(+15.99)YDEFVEDYEPTKADSYRK.K	Y	34.86	2548.1104	14.5	638.0441	4	52.87	F147:132333	1	34	53	Y
72	26395	gi|20147713	Q.FM(+15.99)YDEFVEDYEPTKADSYR.K	Y	80.91	2420.0154	9.1	807.6864	3	56.65	F146:126084	7	37	55	Y
72	26395	gi|20147713	Q.FMYDEFVEDYEPTKADSYR.K	Y	76.37	2404.0205	22.0	802.3651	3	58.61	F147:134562	3	37	55	N
72	26395	gi|20147713	Q.FM(+15.99)YDEFVEDYEPTKADSY.R	Y	61.87	2263.9143	11.2	755.6538	3	64.56	F145:151587	9	37	54	Y
72	26395	gi|20147713	Q.FMYDEFVEDYEPTKADSY.R	Y	61.32	2247.9194	4.4	750.3170	3	63.42	F146:128963	6	37	54	N
72	26395	gi|20147713	Q.FMYDEFVEDYEPTK.A	Y	49.90	1811.7600	8.1	906.8947	2	60.83	F146:127594	2	37	50	N
72	26395	gi|20147713	F.VEDYEPTKADSYR.K	Y	38.83	1571.7103	-1.1	524.9102	3	45.92	F144:135234	1	43	55	N
72	26395	gi|20147713	Q.FM(+15.99)YDEFVEDYEPTKADSYRK.K	Y	34.86	2548.1104	14.5	638.0441	4	52.87	F147:132333	1	37	56	Y
91	15909	gi|189390	L.FMLDLYHAMAGDDDEDGAPAER.R	Y	82.35	2438.0154	4.7	813.6829	3	60.47	F149:131176	8	76	97	N
91	15909	gi|189390	L.FMLDLYHAM(+15.99)AGDDDEDGAPAER.R	Y	78.64	2454.0103	8.1	819.0173	3	54.39	F147:132846	2	76	97	Y
91	15909	gi|189390	L.FM(+15.99)LDLYHAMAGDDDEDGAPAER.R	Y	67.89	2454.0103	5.8	819.0154	3	57.24	F147:134025	3	76	97	Y
91	15909	gi|189390	L.FMLDLYHAMAGDDDEDGAPAERRLG.R	Y	61.99	2764.2219	5.1	692.0663	4	58.93	F128:122952	2	76	100	N
91	15909	gi|189390	L.FM(+15.99)LDLYHAM(+15.99)AGDDDEDGAPAER.R	Y	59.91	2470.0051	13.3	824.3533	3	56.50	F145:148299	2	76	97	Y
91	15909	gi|189390	L.DLYHAMAGDDDEDGAPAER.R	Y	59.33	2046.8225	7.9	683.2869	3	48.68	F144:136302	3	79	97	N
91	15909	gi|189390	I.HLLN(+.98)RTLHV.S	Y	26.58	1102.6248	-0.4	552.3195	2	42.49	F130:117717	1	155	163	Y
91	15909	gi|189390	A.ILQSLVHLM(+15.99).K	Y	26.29	1068.6001	-3.3	535.3055	2	51.11	F139:132322	6	349	357	Y
91	15910	gi|29571106	L.FMLDLYHAMAGDDDEDGAPAER.R	Y	82.35	2438.0154	4.7	813.6829	3	60.47	F149:131176	8	76	97	N
91	15910	gi|29571106	L.FMLDLYHAM(+15.99)AGDDDEDGAPAER.R	Y	78.64	2454.0103	8.1	819.0173	3	54.39	F147:132846	2	76	97	Y
91	15910	gi|29571106	L.FM(+15.99)LDLYHAMAGDDDEDGAPAER.R	Y	67.89	2454.0103	5.8	819.0154	3	57.24	F147:134025	3	76	97	Y
91	15910	gi|29571106	L.FMLDLYHAMAGDDDEDGAPAERRLG.R	Y	61.99	2764.2219	5.1	692.0663	4	58.93	F128:122952	2	76	100	N
91	15910	gi|29571106	L.FM(+15.99)LDLYHAM(+15.99)AGDDDEDGAPAER.R	Y	59.91	2470.0051	13.3	824.3533	3	56.50	F145:148299	2	76	97	Y
91	15910	gi|29571106	L.DLYHAMAGDDDEDGAPAER.R	Y	59.33	2046.8225	7.9	683.2869	3	48.68	F144:136302	3	79	97	N
91	15910	gi|29571106	I.HLLN(+.98)RTLHV.S	Y	26.58	1102.6248	-0.4	552.3195	2	42.49	F130:117717	1	155	163	Y
91	15910	gi|29571106	A.ILQSLVHLM(+15.99).M	Y	26.29	1068.6001	-3.3	535.3055	2	51.11	F139:132322	6	349	357	Y
275	15651	gi|31455238	K.KLFVGGIKEDTEEHHL.R	N	78.78	1850.9526	13.2	463.7516	4	44.20	F147:128978	3	101	116	N
275	15651	gi|31455238	S.SMAEVDAAM.A	Y	51.20	923.3729	-5.3	462.6913	2	49.93	F144:136786	1	59	67	N
275	15651	gi|31455238	R.KLFIGGLSF.E	N	40.38	980.5695	5.1	491.2945	2	64.17	F142:158466	4	10	18	N
275	15651	gi|31455238	H.TIN(+.98)GHNAEV.R	Y	34.65	954.4407	6.0	478.2305	2	49.62	F138:147922	1	164	172	Y
275	15651	gi|31455238	R.KLFIGGLSFETTEESLRNY.Y	Y	31.76	2203.1160	-31.3	735.3563	3	62.65	F133:127077	2	10	28	N
275	15651	gi|31455238	R.KLFIGGLSFETTEESLR.N	Y	31.12	1926.0098	-17.4	642.9994	3	59.25	F132:126670	1	10	26	N
275	15657	gi|4504447	K.KLFVGGIKEDTEEHHL.R	N	78.78	1850.9526	13.2	463.7516	4	44.20	F147:128978	3	101	116	N
275	15657	gi|4504447	S.SMAEVDAAM.A	Y	51.20	923.3729	-5.3	462.6913	2	49.93	F144:136786	1	59	67	N
275	15657	gi|4504447	R.KLFIGGLSF.E	N	40.38	980.5695	5.1	491.2945	2	64.17	F142:158466	4	10	18	N
275	15657	gi|4504447	H.TIN(+.98)GHNAEV.R	Y	34.65	954.4407	6.0	478.2305	2	49.62	F138:147922	1	164	172	Y
275	15657	gi|4504447	R.KLFIGGLSFETTEESLRNY.Y	Y	31.76	2203.1160	-31.3	735.3563	3	62.65	F133:127077	2	10	28	N
275	15657	gi|4504447	R.KLFIGGLSFETTEESLR.N	Y	31.12	1926.0098	-17.4	642.9994	3	59.25	F132:126670	1	10	26	N
275	15658	gi|14043072	K.KLFVGGIKEDTEEHHL.R	N	78.78	1850.9526	13.2	463.7516	4	44.20	F147:128978	3	113	128	N
275	15658	gi|14043072	S.SMAEVDAAM.A	Y	51.20	923.3729	-5.3	462.6913	2	49.93	F144:136786	1	71	79	N
275	15658	gi|14043072	R.KLFIGGLSF.E	N	40.38	980.5695	5.1	491.2945	2	64.17	F142:158466	4	22	30	N
275	15658	gi|14043072	H.TIN(+.98)GHNAEV.R	Y	34.65	954.4407	6.0	478.2305	2	49.62	F138:147922	1	176	184	Y
275	15658	gi|14043072	R.KLFIGGLSFETTEESLRNY.Y	Y	31.76	2203.1160	-31.3	735.3563	3	62.65	F133:127077	2	22	40	N
275	15658	gi|14043072	R.KLFIGGLSFETTEESLR.N	Y	31.12	1926.0098	-17.4	642.9994	3	59.25	F132:126670	1	22	38	N
275	15659	gi|158259881	K.KLFVGGIKEDTEEHHL.R	N	78.78	1850.9526	13.2	463.7516	4	44.20	F147:128978	3	113	128	N
275	15659	gi|158259881	S.SMAEVDAAM.A	Y	51.20	923.3729	-5.3	462.6913	2	49.93	F144:136786	1	71	79	N
275	15659	gi|158259881	R.KLFIGGLSF.E	N	40.38	980.5695	5.1	491.2945	2	64.17	F142:158466	4	22	30	N
275	15659	gi|158259881	H.TIN(+.98)GHNAEV.R	Y	34.65	954.4407	6.0	478.2305	2	49.62	F138:147922	1	176	184	Y
275	15659	gi|158259881	R.KLFIGGLSFETTEESLRNY.Y	Y	31.76	2203.1160	-31.3	735.3563	3	62.65	F133:127077	2	22	40	N
275	15659	gi|158259881	R.KLFIGGLSFETTEESLR.N	Y	31.12	1926.0098	-17.4	642.9994	3	59.25	F132:126670	1	22	38	N
298	14227	gi|189065396	M.A(+42.01)SGADSKGDDLSTAILK.Q	Y	72.27	1689.8420	8.1	845.9351	2	49.99	F147:131191	2	2	18	Y
298	14227	gi|189065396	M.A(+42.01)SGADSKGDDLSTAILKQK.N	Y	68.31	1945.9956	12.7	649.6807	3	45.56	F150:123642	3	2	20	Y
298	14227	gi|189065396	M.A(+42.01)SGADSKGDDLSTAILKQKNRPNRLIVD.E	Y	52.29	3023.5999	-16.2	756.8950	4	47.84	F132:122397	2	2	29	Y
298	14227	gi|189065396	M.KLADDVDLEQV.A	Y	42.42	1243.6295	7.3	622.8266	2	51.24	F144:137338	3	389	399	N
298	14227	gi|189065396	M.A(+42.01)SGADSKGDDLSTAILKQKNRPNRLIVDEAINED.N	Y	25.53	3694.8762	-7.9	924.7191	4	51.77	F128:120202	1	2	35	Y
298	14228	gi|6005942	M.A(+42.01)SGADSKGDDLSTAILK.Q	Y	72.27	1689.8420	8.1	845.9351	2	49.99	F147:131191	2	2	18	Y
298	14228	gi|6005942	M.A(+42.01)SGADSKGDDLSTAILKQK.N	Y	68.31	1945.9956	12.7	649.6807	3	45.56	F150:123642	3	2	20	Y
298	14228	gi|6005942	M.A(+42.01)SGADSKGDDLSTAILKQKNRPNRLIVD.E	Y	52.29	3023.5999	-16.2	756.8950	4	47.84	F132:122397	2	2	29	Y
298	14228	gi|6005942	M.KLADDVDLEQV.A	Y	42.42	1243.6295	7.3	622.8266	2	51.24	F144:137338	3	389	399	N
298	14228	gi|6005942	M.A(+42.01)SGADSKGDDLSTAILKQKNRPNRLIVDEAINED.N	Y	25.53	3694.8762	-7.9	924.7191	4	51.77	F128:120202	1	2	35	Y
298	14229	gi|111305821	M.A(+42.01)SGADSKGDDLSTAILK.Q	Y	72.27	1689.8420	8.1	845.9351	2	49.99	F147:131191	2	2	18	Y
298	14229	gi|111305821	M.A(+42.01)SGADSKGDDLSTAILKQK.N	Y	68.31	1945.9956	12.7	649.6807	3	45.56	F150:123642	3	2	20	Y
298	14229	gi|111305821	M.A(+42.01)SGADSKGDDLSTAILKQKNRPNRLIVD.E	Y	52.29	3023.5999	-16.2	756.8950	4	47.84	F132:122397	2	2	29	Y
298	14229	gi|111305821	M.KLADDVDLEQV.A	Y	42.42	1243.6295	7.3	622.8266	2	51.24	F144:137338	3	389	399	N
298	14229	gi|111305821	M.A(+42.01)SGADSKGDDLSTAILKQKNRPNRLIVDEAINED.N	Y	25.53	3694.8762	-7.9	924.7191	4	51.77	F128:120202	1	2	35	Y
298	14306	gi|298508317	M.A(+42.01)SGADSKGDDLSTAILK.Q	Y	72.27	1689.8420	8.1	845.9351	2	49.99	F147:131191	2	2	18	Y
298	14306	gi|298508317	M.A(+42.01)SGADSKGDDLSTAILKQK.N	Y	68.31	1945.9956	12.7	649.6807	3	45.56	F150:123642	3	2	20	Y
298	14306	gi|298508317	M.A(+42.01)SGADSKGDDLSTAILKQKNRPNRLIVD.E	Y	52.29	3023.5999	-16.2	756.8950	4	47.84	F132:122397	2	2	29	Y
298	14306	gi|298508317	M.KLADDVDLEQV.A	Y	42.42	1243.6295	7.3	622.8266	2	51.24	F144:137338	3	389	399	N
298	14306	gi|298508317	M.A(+42.01)SGADSKGDDLSTAILKQKNRPNRLIVDEAINED.N	Y	25.53	3694.8762	-7.9	924.7191	4	51.77	F128:120202	1	2	35	Y
298	14305	gi|298508323	M.A(+42.01)SGADSKGDDLSTAILK.Q	Y	72.27	1689.8420	8.1	845.9351	2	49.99	F147:131191	2	2	18	Y
298	14305	gi|298508323	M.A(+42.01)SGADSKGDDLSTAILKQK.N	Y	68.31	1945.9956	12.7	649.6807	3	45.56	F150:123642	3	2	20	Y
298	14305	gi|298508323	M.A(+42.01)SGADSKGDDLSTAILKQKNRPNRLIVD.E	Y	52.29	3023.5999	-16.2	756.8950	4	47.84	F132:122397	2	2	29	Y
298	14305	gi|298508323	M.KLADDVDLEQV.A	Y	42.42	1243.6295	7.3	622.8266	2	51.24	F144:137338	3	389	399	N
298	14305	gi|298508323	M.A(+42.01)SGADSKGDDLSTAILKQKNRPNRLIVDEAINED.N	Y	25.53	3694.8762	-7.9	924.7191	4	51.77	F128:120202	1	2	35	Y
298	14312	gi|298508329	M.A(+42.01)SGADSKGDDLSTAILK.Q	Y	72.27	1689.8420	8.1	845.9351	2	49.99	F147:131191	2	2	18	Y
298	14312	gi|298508329	M.A(+42.01)SGADSKGDDLSTAILKQK.N	Y	68.31	1945.9956	12.7	649.6807	3	45.56	F150:123642	3	2	20	Y
298	14312	gi|298508329	M.A(+42.01)SGADSKGDDLSTAILKQKNRPNRLIVD.E	Y	52.29	3023.5999	-16.2	756.8950	4	47.84	F132:122397	2	2	29	Y
298	14312	gi|298508329	M.KLADDVDLEQV.A	Y	42.42	1243.6295	7.3	622.8266	2	51.24	F144:137338	3	389	399	N
298	14312	gi|298508329	M.A(+42.01)SGADSKGDDLSTAILKQKNRPNRLIVDEAINED.N	Y	25.53	3694.8762	-7.9	924.7191	4	51.77	F128:120202	1	2	35	Y
64	14501	gi|194378142	Q.YAWESSAGGSFTV.R	Y	61.52	1360.5935	-1.2	681.3032	2	58.83	F128:122918	5	145	157	N
64	14501	gi|194378142	K.SLTNDWEDHLAV.K	Y	51.29	1398.6416	9.3	700.3346	2	58.55	F146:126804	2	297	308	N
64	14501	gi|194378142	T.SLSEYVSRM.K	Y	48.33	1070.5066	14.3	536.2682	2	49.14	F128:119224	5	458	466	N
64	14501	gi|194378142	T.ALLSSGFSL.E	Y	41.56	893.4858	34.5	447.7656	2	62.81	F135:128242	3	652	660	N
64	14501	gi|194378142	E.ILDKKVEKV.T	Y	40.53	1070.6699	8.0	536.3465	2	36.55	F128:110116	1	560	568	N
64	14501	gi|194378142	T.SLSEYVSRM(+15.99).K	Y	34.77	1086.5016	8.1	544.2625	2	40.91	F128:115893	3	458	466	Y
64	14501	gi|194378142	L.TLVDTGIGM(+15.99).T	Y	34.52	921.4478	6.6	461.7342	2	46.37	F146:122211	1	85	93	Y
64	14501	gi|194378142	K.SLTN(+.98)DWEDHLAV.K	Y	27.54	1399.6256	8.4	700.8259	2	64.67	F145:151621	1	297	308	Y
64	14501	gi|194378142	I.LDKKVEKV.T	Y	26.89	957.5858	15.1	479.8074	2	36.54	F128:110115	1	561	568	N
64	14501	gi|194378142	E.YLNFIRGV.V	Y	24.57	980.5443	7.0	491.2829	2	55.61	F141:144242	4	363	370	N
64	14502	gi|20149594	Q.YAWESSAGGSFTV.R	Y	61.52	1360.5935	-1.2	681.3032	2	58.83	F128:122918	5	155	167	N
64	14502	gi|20149594	K.SLTNDWEDHLAV.K	Y	51.29	1398.6416	9.3	700.3346	2	58.55	F146:126804	2	307	318	N
64	14502	gi|20149594	T.SLSEYVSRM.K	Y	48.33	1070.5066	14.3	536.2682	2	49.14	F128:119224	5	468	476	N
64	14502	gi|20149594	T.ALLSSGFSL.E	Y	41.56	893.4858	34.5	447.7656	2	62.81	F135:128242	3	662	670	N
64	14502	gi|20149594	E.ILDKKVEKV.T	Y	40.53	1070.6699	8.0	536.3465	2	36.55	F128:110116	1	570	578	N
64	14502	gi|20149594	T.SLSEYVSRM(+15.99).K	Y	34.77	1086.5016	8.1	544.2625	2	40.91	F128:115893	3	468	476	Y
64	14502	gi|20149594	L.TLVDTGIGM(+15.99).T	Y	34.52	921.4478	6.6	461.7342	2	46.37	F146:122211	1	85	93	Y
64	14502	gi|20149594	K.SLTN(+.98)DWEDHLAV.K	Y	27.54	1399.6256	8.4	700.8259	2	64.67	F145:151621	1	307	318	Y
64	14502	gi|20149594	I.LDKKVEKV.T	Y	26.89	957.5858	15.1	479.8074	2	36.54	F128:110115	1	571	578	N
64	14502	gi|20149594	E.YLNFIRGV.V	Y	24.57	980.5443	7.0	491.2829	2	55.61	F141:144242	4	373	380	N
64	14528	gi|306891	Q.YAWESSAGGSFTV.R	Y	61.52	1360.5935	-1.2	681.3032	2	58.83	F128:122918	5	155	167	N
64	14528	gi|306891	K.SLTNDWEDHLAV.K	Y	51.29	1398.6416	9.3	700.3346	2	58.55	F146:126804	2	307	318	N
64	14528	gi|306891	T.SLSEYVSRM.K	Y	48.33	1070.5066	14.3	536.2682	2	49.14	F128:119224	5	468	476	N
64	14528	gi|306891	T.ALLSSGFSL.E	Y	41.56	893.4858	34.5	447.7656	2	62.81	F135:128242	3	662	670	N
64	14528	gi|306891	E.ILDKKVEKV.T	Y	40.53	1070.6699	8.0	536.3465	2	36.55	F128:110116	1	570	578	N
64	14528	gi|306891	T.SLSEYVSRM(+15.99).K	Y	34.77	1086.5016	8.1	544.2625	2	40.91	F128:115893	3	468	476	Y
64	14528	gi|306891	L.TLVDTGIGM(+15.99).T	Y	34.52	921.4478	6.6	461.7342	2	46.37	F146:122211	1	85	93	Y
64	14528	gi|306891	K.SLTN(+.98)DWEDHLAV.K	Y	27.54	1399.6256	8.4	700.8259	2	64.67	F145:151621	1	307	318	Y
64	14528	gi|306891	I.LDKKVEKV.T	Y	26.89	957.5858	15.1	479.8074	2	36.54	F128:110115	1	571	578	N
64	14528	gi|306891	E.YLNFIRGV.V	Y	24.57	980.5443	7.0	491.2829	2	55.61	F141:144242	4	373	380	N
64	14503	gi|6807647	Q.YAWESSAGGSFTV.R	Y	61.52	1360.5935	-1.2	681.3032	2	58.83	F128:122918	5	155	167	N
64	14503	gi|6807647	K.SLTNDWEDHLAV.K	Y	51.29	1398.6416	9.3	700.3346	2	58.55	F146:126804	2	307	318	N
64	14503	gi|6807647	T.SLSEYVSRM.K	Y	48.33	1070.5066	14.3	536.2682	2	49.14	F128:119224	5	468	476	N
64	14503	gi|6807647	T.ALLSSGFSL.E	Y	41.56	893.4858	34.5	447.7656	2	62.81	F135:128242	3	662	670	N
64	14503	gi|6807647	E.ILDKKVEKV.T	Y	40.53	1070.6699	8.0	536.3465	2	36.55	F128:110116	1	570	578	N
64	14503	gi|6807647	T.SLSEYVSRM(+15.99).K	Y	34.77	1086.5016	8.1	544.2625	2	40.91	F128:115893	3	468	476	Y
64	14503	gi|6807647	L.TLVDTGIGM(+15.99).T	Y	34.52	921.4478	6.6	461.7342	2	46.37	F146:122211	1	85	93	Y
64	14503	gi|6807647	K.SLTN(+.98)DWEDHLAV.K	Y	27.54	1399.6256	8.4	700.8259	2	64.67	F145:151621	1	307	318	Y
64	14503	gi|6807647	I.LDKKVEKV.T	Y	26.89	957.5858	15.1	479.8074	2	36.54	F128:110115	1	571	578	N
64	14503	gi|6807647	E.YLNFIRGV.V	Y	24.57	980.5443	7.0	491.2829	2	55.61	F141:144242	4	373	380	N
64	14542	gi|39644662	Q.YAWESSAGGSFTV.R	Y	61.52	1360.5935	-1.2	681.3032	2	58.83	F128:122918	5	81	93	N
64	14542	gi|39644662	K.SLTNDWEDHLAV.K	Y	51.29	1398.6416	9.3	700.3346	2	58.55	F146:126804	2	233	244	N
64	14542	gi|39644662	T.SLSEYVSRM.K	Y	48.33	1070.5066	14.3	536.2682	2	49.14	F128:119224	5	394	402	N
64	14542	gi|39644662	T.ALLSSGFSL.E	Y	41.56	893.4858	34.5	447.7656	2	62.81	F135:128242	3	588	596	N
64	14542	gi|39644662	E.ILDKKVEKV.T	Y	40.53	1070.6699	8.0	536.3465	2	36.55	F128:110116	1	496	504	N
64	14542	gi|39644662	T.SLSEYVSRM(+15.99).K	Y	34.77	1086.5016	8.1	544.2625	2	40.91	F128:115893	3	394	402	Y
64	14542	gi|39644662	L.TLVDTGIGM(+15.99).T	Y	34.52	921.4478	6.6	461.7342	2	46.37	F146:122211	1	11	19	Y
64	14542	gi|39644662	K.SLTN(+.98)DWEDHLAV.K	Y	27.54	1399.6256	8.4	700.8259	2	64.67	F145:151621	1	233	244	Y
64	14542	gi|39644662	I.LDKKVEKV.T	Y	26.89	957.5858	15.1	479.8074	2	36.54	F128:110115	1	497	504	N
64	14542	gi|39644662	E.YLNFIRGV.V	Y	24.57	980.5443	7.0	491.2829	2	55.61	F141:144242	4	299	306	N
30	15648	gi|5542165	D.SLLQDGEFSMDL.R	Y	55.22	1353.6122	10.4	677.8204	2	69.62	F147:139731	2	75	86	N
30	15648	gi|5542165	S.LLQDGEFSMDLR.T	Y	51.31	1422.6813	4.3	712.3510	2	55.26	F150:127190	2	76	87	N
30	15648	gi|5542165	S.LLQDGEFSMDLRT.K	Y	50.18	1523.7290	-4.4	762.8684	2	55.87	F128:121757	3	76	88	N
30	15648	gi|5542165	D.SLLQDGEFSM(+15.99)DL.R	Y	48.71	1369.6072	8.4	685.8167	2	62.25	F147:136020	3	75	86	Y
30	15648	gi|5542165	S.LLQDGEFSMDL.R	Y	46.05	1266.5802	10.4	634.3040	2	66.61	F148:139275	5	76	86	N
30	15648	gi|5542165	D.SLLQDGEFSM.D	Y	44.68	1125.5012	13.0	563.7652	2	62.03	F147:135939	4	75	84	N
30	15648	gi|5542165	S.LLQDGEFSM(+15.99)DL.R	Y	44.64	1282.5751	12.1	642.3026	2	58.06	F146:126647	6	76	86	Y
30	15648	gi|5542165	S.LLQDGEFSM.D	Y	40.58	1038.4692	14.2	520.2493	2	57.51	F147:134116	2	76	84	N
30	15648	gi|5542165	D.SLLQDGEFSM(+15.99).D	Y	39.46	1141.4961	9.3	571.7606	2	57.43	F145:148614	4	75	84	Y
30	15648	gi|5542165	P.SVWAAVPGKTFV.N	Y	39.22	1260.6866	-22.4	631.3365	2	55.58	F137:128953	5	28	39	N
30	15648	gi|5542165	S.LLQDGEFSM(+15.99)DLR.T	Y	36.71	1438.6761	11.3	720.3535	2	50.54	F147:131481	1	76	87	Y
30	15648	gi|5542165	S.LLQDGEFSMD.L	Y	35.51	1153.4961	7.5	577.7596	2	55.51	F146:125673	1	76	85	N
30	15648	gi|5542165	S.LLQDGEFSM(+15.99).D	Y	34.51	1054.4641	6.0	528.2425	2	47.45	F146:122663	2	76	84	Y
30	15648	gi|5542165	T.FVNITPAEV.G	Y	25.10	988.5229	17.9	495.2776	2	54.07	F128:121075	2	38	46	N
30	15648	gi|5542165	S.LLQDGE(+21.98)FSMDL.R	Y	24.47	1288.5621	2.6	645.2900	2	66.62	F148:139277	1	76	86	Y
30	15649	gi|157833469	D.SLLQDGEFSMDL.R	Y	55.22	1353.6122	10.4	677.8204	2	69.62	F147:139731	2	76	87	N
30	15649	gi|157833469	S.LLQDGEFSMDLR.T	Y	51.31	1422.6813	4.3	712.3510	2	55.26	F150:127190	2	77	88	N
30	15649	gi|157833469	S.LLQDGEFSMDLRT.K	Y	50.18	1523.7290	-4.4	762.8684	2	55.87	F128:121757	3	77	89	N
30	15649	gi|157833469	D.SLLQDGEFSM(+15.99)DL.R	Y	48.71	1369.6072	8.4	685.8167	2	62.25	F147:136020	3	76	87	Y
30	15649	gi|157833469	S.LLQDGEFSMDL.R	Y	46.05	1266.5802	10.4	634.3040	2	66.61	F148:139275	5	77	87	N
30	15649	gi|157833469	D.SLLQDGEFSM.D	Y	44.68	1125.5012	13.0	563.7652	2	62.03	F147:135939	4	76	85	N
30	15649	gi|157833469	S.LLQDGEFSM(+15.99)DL.R	Y	44.64	1282.5751	12.1	642.3026	2	58.06	F146:126647	6	77	87	Y
30	15649	gi|157833469	S.LLQDGEFSM.D	Y	40.58	1038.4692	14.2	520.2493	2	57.51	F147:134116	2	77	85	N
30	15649	gi|157833469	D.SLLQDGEFSM(+15.99).D	Y	39.46	1141.4961	9.3	571.7606	2	57.43	F145:148614	4	76	85	Y
30	15649	gi|157833469	P.SVWAAVPGKTFV.N	Y	39.22	1260.6866	-22.4	631.3365	2	55.58	F137:128953	5	29	40	N
30	15649	gi|157833469	S.LLQDGEFSM(+15.99)DLR.T	Y	36.71	1438.6761	11.3	720.3535	2	50.54	F147:131481	1	77	88	Y
30	15649	gi|157833469	S.LLQDGEFSMD.L	Y	35.51	1153.4961	7.5	577.7596	2	55.51	F146:125673	1	77	86	N
30	15649	gi|157833469	S.LLQDGEFSM(+15.99).D	Y	34.51	1054.4641	6.0	528.2425	2	47.45	F146:122663	2	77	85	Y
30	15649	gi|157833469	T.FVNITPAEV.G	Y	25.10	988.5229	17.9	495.2776	2	54.07	F128:121075	2	39	47	N
30	15649	gi|157833469	S.LLQDGE(+21.98)FSMDL.R	Y	24.47	1288.5621	2.6	645.2900	2	66.62	F148:139277	1	77	87	Y
30	15650	gi|4826898	D.SLLQDGEFSMDL.R	Y	55.22	1353.6122	10.4	677.8204	2	69.62	F147:139731	2	77	88	N
30	15650	gi|4826898	S.LLQDGEFSMDLR.T	Y	51.31	1422.6813	4.3	712.3510	2	55.26	F150:127190	2	78	89	N
30	15650	gi|4826898	S.LLQDGEFSMDLRT.K	Y	50.18	1523.7290	-4.4	762.8684	2	55.87	F128:121757	3	78	90	N
30	15650	gi|4826898	D.SLLQDGEFSM(+15.99)DL.R	Y	48.71	1369.6072	8.4	685.8167	2	62.25	F147:136020	3	77	88	Y
30	15650	gi|4826898	S.LLQDGEFSMDL.R	Y	46.05	1266.5802	10.4	634.3040	2	66.61	F148:139275	5	78	88	N
30	15650	gi|4826898	D.SLLQDGEFSM.D	Y	44.68	1125.5012	13.0	563.7652	2	62.03	F147:135939	4	77	86	N
30	15650	gi|4826898	S.LLQDGEFSM(+15.99)DL.R	Y	44.64	1282.5751	12.1	642.3026	2	58.06	F146:126647	6	78	88	Y
30	15650	gi|4826898	S.LLQDGEFSM.D	Y	40.58	1038.4692	14.2	520.2493	2	57.51	F147:134116	2	78	86	N
30	15650	gi|4826898	D.SLLQDGEFSM(+15.99).D	Y	39.46	1141.4961	9.3	571.7606	2	57.43	F145:148614	4	77	86	Y
30	15650	gi|4826898	P.SVWAAVPGKTFV.N	Y	39.22	1260.6866	-22.4	631.3365	2	55.58	F137:128953	5	30	41	N
30	15650	gi|4826898	S.LLQDGEFSM(+15.99)DLR.T	Y	36.71	1438.6761	11.3	720.3535	2	50.54	F147:131481	1	78	89	Y
30	15650	gi|4826898	S.LLQDGEFSMD.L	Y	35.51	1153.4961	7.5	577.7596	2	55.51	F146:125673	1	78	87	N
30	15650	gi|4826898	S.LLQDGEFSM(+15.99).D	Y	34.51	1054.4641	6.0	528.2425	2	47.45	F146:122663	2	78	86	Y
30	15650	gi|4826898	T.FVNITPAEV.G	Y	25.10	988.5229	17.9	495.2776	2	54.07	F128:121075	2	40	48	N
30	15650	gi|4826898	S.LLQDGE(+21.98)FSMDL.R	Y	24.47	1288.5621	2.6	645.2900	2	66.62	F148:139277	1	78	88	Y
192	14362	gi|414081472	R.RYLEN(+.98)GKETLQRTD.P	N	68.17	1722.8536	7.8	431.7240	4	48.53	F145:145298	2	169	182	Y
192	14362	gi|414081472	R.RYLENGKETLQRTD.P	N	60.40	1721.8696	11.2	431.4795	4	39.47	F146:118418	1	169	182	N
192	14362	gi|414081472	W.ALGFYPAEITL.T	N	47.08	1193.6332	-0.2	597.8237	2	71.07	F131:130056	2	204	214	N
192	14362	gi|414081472	R.YLENGKETLQRTD.P	N	44.28	1565.7686	10.0	522.9354	3	39.95	F146:119010	1	170	182	N
192	14362	gi|414081472	D.DTQFVRFDSD.A	N	41.19	1228.5360	7.8	615.2801	2	48.82	F146:123224	1	29	38	N
192	14362	gi|414081472	R.RYLEN(+.98)GKETLQ(+.98)RTD.P	N	37.02	1723.8376	15.7	431.9734	4	48.48	F145:145282	1	169	182	Y
192	14362	gi|414081472	D.GEDQTQDTELVETRPAGDGTFQK.W	N	36.51	2521.1567	14.3	841.4048	3	47.14	F144:135680	1	220	242	N
192	14362	gi|414081472	R.YLEN(+.98)GKETLQRTD.P	N	31.62	1566.7526	7.3	523.2620	3	48.85	F145:145414	2	170	182	Y
192	14362	gi|414081472	G.YVDDTQFVRF.D	N	29.04	1288.6088	5.3	645.3151	2	54.85	F129:125650	1	26	35	N
192	14362	gi|414081472	S(+42.01)HSM(+15.99)RYFYTSVSRPG.R	N	22.63	1831.8312	38.0	458.9825	4	42.50	F141:128098	1	1	15	Y
192	14336	gi|785055	R.RYLEN(+.98)GKETLQRTD.P	N	68.17	1722.8536	7.8	431.7240	4	48.53	F145:145298	2	169	182	Y
192	14336	gi|785055	R.RYLENGKETLQRTD.P	N	60.40	1721.8696	11.2	431.4795	4	39.47	F146:118418	1	169	182	N
192	14336	gi|785055	W.ALGFYPAEITL.T	N	47.08	1193.6332	-0.2	597.8237	2	71.07	F131:130056	2	204	214	N
192	14336	gi|785055	R.YLENGKETLQRTD.P	N	44.28	1565.7686	10.0	522.9354	3	39.95	F146:119010	1	170	182	N
192	14336	gi|785055	D.DTQFVRFDSD.A	N	41.19	1228.5360	7.8	615.2801	2	48.82	F146:123224	1	29	38	N
192	14336	gi|785055	R.RYLEN(+.98)GKETLQ(+.98)RTD.P	N	37.02	1723.8376	15.7	431.9734	4	48.48	F145:145282	1	169	182	Y
192	14336	gi|785055	D.GEDQTQDTELVETRPAGDGTFQK.W	N	36.51	2521.1567	14.3	841.4048	3	47.14	F144:135680	1	220	242	N
192	14336	gi|785055	R.YLEN(+.98)GKETLQRTD.P	N	31.62	1566.7526	7.3	523.2620	3	48.85	F145:145414	2	170	182	Y
192	14336	gi|785055	G.YVDDTQFVRF.D	N	29.04	1288.6088	5.3	645.3151	2	54.85	F129:125650	1	26	35	N
192	14336	gi|785055	S(+42.01)HSM(+15.99)RYFYTSVSRPG.R	N	22.63	1831.8312	38.0	458.9825	4	42.50	F141:128098	1	1	15	Y
192	14278	gi|1245460	R.RYLEN(+.98)GKETLQRTD.P	N	68.17	1722.8536	7.8	431.7240	4	48.53	F145:145298	2	194	207	Y
192	14278	gi|1245460	R.RYLENGKETLQRTD.P	N	60.40	1721.8696	11.2	431.4795	4	39.47	F146:118418	1	194	207	N
192	14278	gi|1245460	W.ALGFYPAEITL.T	N	47.08	1193.6332	-0.2	597.8237	2	71.07	F131:130056	2	229	239	N
192	14278	gi|1245460	R.YLENGKETLQRTD.P	N	44.28	1565.7686	10.0	522.9354	3	39.95	F146:119010	1	195	207	N
192	14278	gi|1245460	D.DTQFVRFDSD.A	N	41.19	1228.5360	7.8	615.2801	2	48.82	F146:123224	1	54	63	N
192	14278	gi|1245460	R.RYLEN(+.98)GKETLQ(+.98)RTD.P	N	37.02	1723.8376	15.7	431.9734	4	48.48	F145:145282	1	194	207	Y
192	14278	gi|1245460	D.GEDQTQDTELVETRPAGDGTFQK.W	N	36.51	2521.1567	14.3	841.4048	3	47.14	F144:135680	1	245	267	N
192	14278	gi|1245460	R.YLEN(+.98)GKETLQRTD.P	N	31.62	1566.7526	7.3	523.2620	3	48.85	F145:145414	2	195	207	Y
192	14278	gi|1245460	G.YVDDTQFVRF.D	N	29.04	1288.6088	5.3	645.3151	2	54.85	F129:125650	1	51	60	N
192	14278	gi|1245460	G.S(+42.01)HSM(+15.99)RYFYTSVSRPG.R	N	22.63	1831.8312	38.0	458.9825	4	42.50	F141:128098	1	26	40	Y
192	14335	gi|6708058	R.RYLEN(+.98)GKETLQRTD.P	N	68.17	1722.8536	7.8	431.7240	4	48.53	F145:145298	2	194	207	Y
192	14335	gi|6708058	R.RYLENGKETLQRTD.P	N	60.40	1721.8696	11.2	431.4795	4	39.47	F146:118418	1	194	207	N
192	14335	gi|6708058	W.ALGFYPAEITL.T	N	47.08	1193.6332	-0.2	597.8237	2	71.07	F131:130056	2	229	239	N
192	14335	gi|6708058	R.YLENGKETLQRTD.P	N	44.28	1565.7686	10.0	522.9354	3	39.95	F146:119010	1	195	207	N
192	14335	gi|6708058	D.DTQFVRFDSD.A	N	41.19	1228.5360	7.8	615.2801	2	48.82	F146:123224	1	54	63	N
192	14335	gi|6708058	R.RYLEN(+.98)GKETLQ(+.98)RTD.P	N	37.02	1723.8376	15.7	431.9734	4	48.48	F145:145282	1	194	207	Y
192	14335	gi|6708058	D.GEDQTQDTELVETRPAGDGTFQK.W	N	36.51	2521.1567	14.3	841.4048	3	47.14	F144:135680	1	245	267	N
192	14335	gi|6708058	R.YLEN(+.98)GKETLQRTD.P	N	31.62	1566.7526	7.3	523.2620	3	48.85	F145:145414	2	195	207	Y
192	14335	gi|6708058	G.YVDDTQFVRF.D	N	29.04	1288.6088	5.3	645.3151	2	54.85	F129:125650	1	51	60	N
192	14335	gi|6708058	G.S(+42.01)HSM(+15.99)RYFYTSVSRPG.R	N	22.63	1831.8312	38.0	458.9825	4	42.50	F141:128098	1	26	40	Y
115	16611	gi|5031571	K.HLWDYTFGPEKLNIDTR.N	Y	65.59	2104.0378	13.1	527.0236	4	56.69	F133:124742	3	87	103	N
115	16611	gi|5031571	R.SMLEVNYPMENGIVRNWDDM.K	Y	57.82	2412.0549	-4.8	805.0217	3	67.63	F128:126339	2	66	85	N
115	16611	gi|5031571	K.HLWDYTFGPEKLNIDT.R	Y	56.09	1947.9366	-3.3	650.3173	3	60.57	F131:125619	8	87	102	N
115	16611	gi|5031571	R.SMLEVNYPMENGIVRNWDDM(+15.99).K	Y	38.18	2428.0498	-8.1	810.3506	3	63.23	F150:130204	2	66	85	Y
115	16611	gi|5031571	R.VLEKLGVTV.R	Y	37.41	956.5906	22.5	479.3133	2	48.18	F133:121442	4	385	393	N
115	16611	gi|5031571	E.ALFQPHLINV.E	Y	36.94	1150.6499	-5.3	576.3292	2	57.80	F135:126411	1	264	273	N
115	16611	gi|5031571	P.HLINVEGVGV.A	Y	36.19	1035.5713	3.7	518.7949	2	51.47	F128:120103	2	269	278	N
115	16612	gi|53692187	K.HLWDYTFGPEKLNIDTR.N	Y	65.59	2104.0378	13.1	527.0236	4	56.69	F133:124742	3	92	108	N
115	16612	gi|53692187	R.SMLEVNYPMENGIVRNWDDM.K	Y	57.82	2412.0549	-4.8	805.0217	3	67.63	F128:126339	2	71	90	N
115	16612	gi|53692187	K.HLWDYTFGPEKLNIDT.R	Y	56.09	1947.9366	-3.3	650.3173	3	60.57	F131:125619	8	92	107	N
115	16612	gi|53692187	R.SMLEVNYPMENGIVRNWDDM(+15.99).K	Y	38.18	2428.0498	-8.1	810.3506	3	63.23	F150:130204	2	71	90	Y
115	16612	gi|53692187	R.VLEKLGVTV.R	Y	37.41	956.5906	22.5	479.3133	2	48.18	F133:121442	4	390	398	N
115	16612	gi|53692187	E.ALFQPHLINV.E	Y	36.94	1150.6499	-5.3	576.3292	2	57.80	F135:126411	1	269	278	N
115	16612	gi|53692187	P.HLINVEGVGV.A	Y	36.19	1035.5713	3.7	518.7949	2	51.47	F128:120103	2	274	283	N
115	16609	gi|23272533	K.HLWDYTFGPEKLNIDTR.N	Y	65.59	2104.0378	13.1	527.0236	4	56.69	F133:124742	3	32	48	N
115	16609	gi|23272533	R.SMLEVNYPMENGIVRNWDDM.K	Y	57.82	2412.0549	-4.8	805.0217	3	67.63	F128:126339	2	11	30	N
115	16609	gi|23272533	K.HLWDYTFGPEKLNIDT.R	Y	56.09	1947.9366	-3.3	650.3173	3	60.57	F131:125619	8	32	47	N
115	16609	gi|23272533	R.SMLEVNYPMENGIVRNWDDM(+15.99).K	Y	38.18	2428.0498	-8.1	810.3506	3	63.23	F150:130204	2	11	30	Y
115	16609	gi|23272533	R.VLEKLGVTV.R	Y	37.41	956.5906	22.5	479.3133	2	48.18	F133:121442	4	330	338	N
115	16609	gi|23272533	E.ALFQPHLINV.E	Y	36.94	1150.6499	-5.3	576.3292	2	57.80	F135:126411	1	209	218	N
115	16609	gi|23272533	P.HLINVEGVGV.A	Y	36.19	1035.5713	3.7	518.7949	2	51.47	F128:120103	2	214	223	N
61	16639	gi|119577230	S.GLLEWESKSDALETL.G	Y	54.36	1689.8461	-4.6	845.9265	2	64.32	F149:132772	1	513	527	N
61	16639	gi|119577230	S.GLLEWESKSDALETLGFLNH.Y	Y	48.37	2258.1218	-21.9	753.6981	3	68.86	F131:129170	3	513	532	N
61	16639	gi|119577230	I.YIAGHPAFV.N	Y	46.52	973.5021	17.0	487.7666	2	45.85	F131:120181	4	131	139	N
61	16639	gi|119577230	S.GLLEWESKSD.A	Y	43.03	1162.5505	24.4	582.2968	2	51.86	F147:131959	3	513	522	N
61	16639	gi|119577230	S.GLLEWESKSDALET.L	Y	42.38	1576.7620	6.2	789.3931	2	57.00	F147:133947	2	513	526	N
[truncated: 14,730 more rows]
