# Supplementary material for: Toxoplasma gondii peptide ligands open the gate of the HLA class I binding groove
Source: eLife. 2016 Jan 29;5:e12556. doi: 10.7554/eLife.12556 (PMC4775218; doi:10.7554/eLife.12556)
Supplement: Figure 5—source data 2. — This is the underlying data for Figures 4, 5, and 6. DOI: http://dx.doi.org/10.7554/eLife.12556.011 [file elife-12556-fig5-data2.zip › Figure 5-source data 2.csv]

Protein Group	Protein ID	Protein Accession	Peptide	Unique	-10lgP	Mass	ppm	m/z	z	RT	Scan	#Spec	Start	End	PTM
1	1	gi|5738968	L.LLDVAPLSLGLETAGGVMTK.L	Y	87.37	1984.0914	-6.7	662.3666	3	51.33	F29:93560	8	359	378	N
1	1	gi|5738968	D.LLLLDVAPLSLGLETAGGVMTK.L	Y	86.39	2210.2595	-5.7	737.7563	3	61.06	F34:100799	3	357	378	N
1	1	gi|5738968	V.SLLTIEDGIFEV.K	N	64.82	1334.6969	-11.7	668.3479	2	56.02	F8:93434	27	173	184	N
1	1	gi|5738968	L.LLDVAPLSLGLETAGGVMT.K	Y	59.04	1855.9965	-6.1	619.6690	3	56.53	F18:93577	6	359	377	N
1	1	gi|5738968	V.SLLTIED(+21.98)GIFEV.K	N	55.81	1356.6788	-12.4	679.3383	2	58.07	F8:94143	5	173	184	Y
1	1	gi|5738968	V.SLLTIE(+21.98)DGIFEV.K	N	54.84	1356.6788	-12.2	679.3384	2	58.18	F8:94191	3	173	184	Y
1	1	gi|5738968	V.SLLTIEDGIFEVK.A	N	53.00	1462.7919	10.9	732.4112	2	50.44	F11:92703	6	173	185	N
1	1	gi|5738968	S.LLTIEDGIFEV.K	N	50.92	1247.6649	-6.3	624.8358	2	55.88	F8:93384	34	174	184	N
1	1	gi|5738968	S.LLTIED(+21.98)GIFEV.K	N	49.22	1269.6469	-9.3	635.8248	2	55.89	F8:93385	11	174	184	Y
1	1	gi|5738968	L.LTIEDGIFEV.K	N	48.34	1134.5808	-10.1	568.2919	2	50.95	F6:88926	28	175	184	N
1	1	gi|5738968	L.LTIED(+21.98)GIFEV.K	N	46.99	1156.5627	7.3	579.2928	2	51.23	F6:89016	8	175	184	Y
1	1	gi|5738968	L.LLDVAPLSL.G	Y	45.26	939.5640	24.7	470.8009	2	49.00	F16:85723	3	359	367	N
1	1	gi|5738968	D.SLFEGIDYSVS.I	N	44.08	1215.5659	-14.2	608.7816	2	43.72	F8:89116	4	252	262	N
1	1	gi|5738968	L.RIINEPTAA.A	N	42.74	983.5400	0.5	492.7775	2	18.93	F5:64594	8	136	144	N
1	1	gi|5738968	L.LLLDVAPLSL.G	Y	41.84	1052.6481	-10.6	527.3257	2	56.19	F19:96376	4	358	367	N
1	1	gi|5738968	L.TIED(+21.98)GIFEV.K	N	41.79	1043.4788	-8.1	522.7424	2	44.58	F2:82736	5	176	184	Y
1	1	gi|5738968	L.TIEDGIFEV.K	N	39.96	1021.4968	-2.8	511.7542	2	45.04	F2:82894	17	176	184	N
1	1	gi|5738968	R.IINEPTAAA.I	N	38.56	898.4760	-15.3	450.2384	2	21.86	F3:76180	3	137	145	N
1	1	gi|5738968	A.YLGKEVKEA.V	N	37.64	1035.5601	-7.2	346.1915	3	19.32	F4:73649	2	99	107	N
1	1	gi|5738968	R.AMTKDNNLL.G	N	32.32	1018.5117	11.2	510.2688	2	25.51	F6:79956	5	414	422	N
1	2	gi|210148715	L.LLDVAPLSLGLETAGGVMTK.L	Y	87.37	1984.0914	-6.7	662.3666	3	51.33	F29:93560	8	383	402	N
1	2	gi|210148715	D.LLLLDVAPLSLGLETAGGVMTK.L	Y	86.39	2210.2595	-5.7	737.7563	3	61.06	F34:100799	3	381	402	N
1	2	gi|210148715	V.SLLTIEDGIFEV.K	N	64.82	1334.6969	-11.7	668.3479	2	56.02	F8:93434	27	197	208	N
1	2	gi|210148715	L.LLDVAPLSLGLETAGGVMT.K	Y	59.04	1855.9965	-6.1	619.6690	3	56.53	F18:93577	6	383	401	N
1	2	gi|210148715	V.SLLTIED(+21.98)GIFEV.K	N	55.81	1356.6788	-12.4	679.3383	2	58.07	F8:94143	5	197	208	Y
1	2	gi|210148715	V.SLLTIE(+21.98)DGIFEV.K	N	54.84	1356.6788	-12.2	679.3384	2	58.18	F8:94191	3	197	208	Y
1	2	gi|210148715	V.SLLTIEDGIFEVK.A	N	53.00	1462.7919	10.9	732.4112	2	50.44	F11:92703	6	197	209	N
1	2	gi|210148715	S.LLTIEDGIFEV.K	N	50.92	1247.6649	-6.3	624.8358	2	55.88	F8:93384	34	198	208	N
1	2	gi|210148715	S.LLTIED(+21.98)GIFEV.K	N	49.22	1269.6469	-9.3	635.8248	2	55.89	F8:93385	11	198	208	Y
1	2	gi|210148715	L.LTIEDGIFEV.K	N	48.34	1134.5808	-10.1	568.2919	2	50.95	F6:88926	28	199	208	N
1	2	gi|210148715	L.LTIED(+21.98)GIFEV.K	N	46.99	1156.5627	7.3	579.2928	2	51.23	F6:89016	8	199	208	Y
1	2	gi|210148715	L.LLDVAPLSL.G	Y	45.26	939.5640	24.7	470.8009	2	49.00	F16:85723	3	383	391	N
1	2	gi|210148715	D.SLFEGIDYSVS.I	N	44.08	1215.5659	-14.2	608.7816	2	43.72	F8:89116	4	276	286	N
1	2	gi|210148715	L.RIINEPTAA.A	N	42.74	983.5400	0.5	492.7775	2	18.93	F5:64594	8	160	168	N
1	2	gi|210148715	L.LLLDVAPLSL.G	Y	41.84	1052.6481	-10.6	527.3257	2	56.19	F19:96376	4	382	391	N
1	2	gi|210148715	L.TIED(+21.98)GIFEV.K	N	41.79	1043.4788	-8.1	522.7424	2	44.58	F2:82736	5	200	208	Y
1	2	gi|210148715	L.TIEDGIFEV.K	N	39.96	1021.4968	-2.8	511.7542	2	45.04	F2:82894	17	200	208	N
1	2	gi|210148715	R.IINEPTAAA.I	N	38.56	898.4760	-15.3	450.2384	2	21.86	F3:76180	3	161	169	N
1	2	gi|210148715	A.YLGKEVKEA.V	N	37.64	1035.5601	-7.2	346.1915	3	19.32	F4:73649	2	123	131	N
1	2	gi|210148715	R.AMTKDNNLL.G	N	32.32	1018.5117	11.2	510.2688	2	25.51	F6:79956	5	438	446	N
1	3	gi|3850197	L.LLDVAPLSLGLETAGGVMTK.L	Y	87.37	1984.0914	-6.7	662.3666	3	51.33	F29:93560	8	395	414	N
1	3	gi|3850197	D.LLLLDVAPLSLGLETAGGVMTK.L	Y	86.39	2210.2595	-5.7	737.7563	3	61.06	F34:100799	3	393	414	N
1	3	gi|3850197	V.SLLTIEDGIFEV.K	N	64.82	1334.6969	-11.7	668.3479	2	56.02	F8:93434	27	209	220	N
1	3	gi|3850197	L.LLDVAPLSLGLETAGGVMT.K	Y	59.04	1855.9965	-6.1	619.6690	3	56.53	F18:93577	6	395	413	N
1	3	gi|3850197	V.SLLTIED(+21.98)GIFEV.K	N	55.81	1356.6788	-12.4	679.3383	2	58.07	F8:94143	5	209	220	Y
1	3	gi|3850197	V.SLLTIE(+21.98)DGIFEV.K	N	54.84	1356.6788	-12.2	679.3384	2	58.18	F8:94191	3	209	220	Y
1	3	gi|3850197	V.SLLTIEDGIFEVK.A	N	53.00	1462.7919	10.9	732.4112	2	50.44	F11:92703	6	209	221	N
1	3	gi|3850197	S.LLTIEDGIFEV.K	N	50.92	1247.6649	-6.3	624.8358	2	55.88	F8:93384	34	210	220	N
1	3	gi|3850197	S.LLTIED(+21.98)GIFEV.K	N	49.22	1269.6469	-9.3	635.8248	2	55.89	F8:93385	11	210	220	Y
1	3	gi|3850197	L.LTIEDGIFEV.K	N	48.34	1134.5808	-10.1	568.2919	2	50.95	F6:88926	28	211	220	N
1	3	gi|3850197	L.LTIED(+21.98)GIFEV.K	N	46.99	1156.5627	7.3	579.2928	2	51.23	F6:89016	8	211	220	Y
1	3	gi|3850197	L.LLDVAPLSL.G	Y	45.26	939.5640	24.7	470.8009	2	49.00	F16:85723	3	395	403	N
1	3	gi|3850197	D.SLFEGIDYSVS.I	N	44.08	1215.5659	-14.2	608.7816	2	43.72	F8:89116	4	288	298	N
1	3	gi|3850197	L.RIINEPTAA.A	N	42.74	983.5400	0.5	492.7775	2	18.93	F5:64594	8	172	180	N
1	3	gi|3850197	L.LLLDVAPLSL.G	Y	41.84	1052.6481	-10.6	527.3257	2	56.19	F19:96376	4	394	403	N
1	3	gi|3850197	L.TIED(+21.98)GIFEV.K	N	41.79	1043.4788	-8.1	522.7424	2	44.58	F2:82736	5	212	220	Y
1	3	gi|3850197	L.TIEDGIFEV.K	N	39.96	1021.4968	-2.8	511.7542	2	45.04	F2:82894	17	212	220	N
1	3	gi|3850197	R.IINEPTAAA.I	N	38.56	898.4760	-15.3	450.2384	2	21.86	F3:76180	3	173	181	N
1	3	gi|3850197	A.YLGKEVKEA.V	N	37.64	1035.5601	-7.2	346.1915	3	19.32	F4:73649	2	135	143	N
1	3	gi|3850197	R.AMTKDNNLL.G	N	32.32	1018.5117	11.2	510.2688	2	25.51	F6:79956	5	450	458	N
1	5	gi|237833359	L.LLDVAPLSLGLETAGGVMTK.L	Y	87.37	1984.0914	-6.7	662.3666	3	51.33	F29:93560	8	395	414	N
1	5	gi|237833359	D.LLLLDVAPLSLGLETAGGVMTK.L	Y	86.39	2210.2595	-5.7	737.7563	3	61.06	F34:100799	3	393	414	N
1	5	gi|237833359	V.SLLTIEDGIFEV.K	N	64.82	1334.6969	-11.7	668.3479	2	56.02	F8:93434	27	209	220	N
1	5	gi|237833359	L.LLDVAPLSLGLETAGGVMT.K	Y	59.04	1855.9965	-6.1	619.6690	3	56.53	F18:93577	6	395	413	N
1	5	gi|237833359	V.SLLTIED(+21.98)GIFEV.K	N	55.81	1356.6788	-12.4	679.3383	2	58.07	F8:94143	5	209	220	Y
1	5	gi|237833359	V.SLLTIE(+21.98)DGIFEV.K	N	54.84	1356.6788	-12.2	679.3384	2	58.18	F8:94191	3	209	220	Y
1	5	gi|237833359	V.SLLTIEDGIFEVK.A	N	53.00	1462.7919	10.9	732.4112	2	50.44	F11:92703	6	209	221	N
1	5	gi|237833359	S.LLTIEDGIFEV.K	N	50.92	1247.6649	-6.3	624.8358	2	55.88	F8:93384	34	210	220	N
1	5	gi|237833359	S.LLTIED(+21.98)GIFEV.K	N	49.22	1269.6469	-9.3	635.8248	2	55.89	F8:93385	11	210	220	Y
1	5	gi|237833359	L.LTIEDGIFEV.K	N	48.34	1134.5808	-10.1	568.2919	2	50.95	F6:88926	28	211	220	N
1	5	gi|237833359	L.LTIED(+21.98)GIFEV.K	N	46.99	1156.5627	7.3	579.2928	2	51.23	F6:89016	8	211	220	Y
1	5	gi|237833359	L.LLDVAPLSL.G	Y	45.26	939.5640	24.7	470.8009	2	49.00	F16:85723	3	395	403	N
1	5	gi|237833359	D.SLFEGIDYSVS.I	N	44.08	1215.5659	-14.2	608.7816	2	43.72	F8:89116	4	288	298	N
1	5	gi|237833359	L.RIINEPTAA.A	N	42.74	983.5400	0.5	492.7775	2	18.93	F5:64594	8	172	180	N
1	5	gi|237833359	L.LLLDVAPLSL.G	Y	41.84	1052.6481	-10.6	527.3257	2	56.19	F19:96376	4	394	403	N
1	5	gi|237833359	L.TIED(+21.98)GIFEV.K	N	41.79	1043.4788	-8.1	522.7424	2	44.58	F2:82736	5	212	220	Y
1	5	gi|237833359	L.TIEDGIFEV.K	N	39.96	1021.4968	-2.8	511.7542	2	45.04	F2:82894	17	212	220	N
1	5	gi|237833359	R.IINEPTAAA.I	N	38.56	898.4760	-15.3	450.2384	2	21.86	F3:76180	3	173	181	N
1	5	gi|237833359	A.YLGKEVKEA.V	N	37.64	1035.5601	-7.2	346.1915	3	19.32	F4:73649	2	135	143	N
1	5	gi|237833359	R.AMTKDNNLL.G	N	32.32	1018.5117	11.2	510.2688	2	25.51	F6:79956	5	450	458	N
1	6	gi|3323502	L.LLDVAPLSLGLETAGGVMTK.L	Y	87.37	1984.0914	-6.7	662.3666	3	51.33	F29:93560	8	395	414	N
1	6	gi|3323502	D.LLLLDVAPLSLGLETAGGVMTK.L	Y	86.39	2210.2595	-5.7	737.7563	3	61.06	F34:100799	3	393	414	N
1	6	gi|3323502	V.SLLTIEDGIFEV.K	N	64.82	1334.6969	-11.7	668.3479	2	56.02	F8:93434	27	209	220	N
1	6	gi|3323502	L.LLDVAPLSLGLETAGGVMT.K	Y	59.04	1855.9965	-6.1	619.6690	3	56.53	F18:93577	6	395	413	N
1	6	gi|3323502	V.SLLTIED(+21.98)GIFEV.K	N	55.81	1356.6788	-12.4	679.3383	2	58.07	F8:94143	5	209	220	Y
1	6	gi|3323502	V.SLLTIE(+21.98)DGIFEV.K	N	54.84	1356.6788	-12.2	679.3384	2	58.18	F8:94191	3	209	220	Y
1	6	gi|3323502	V.SLLTIEDGIFEVK.A	N	53.00	1462.7919	10.9	732.4112	2	50.44	F11:92703	6	209	221	N
1	6	gi|3323502	S.LLTIEDGIFEV.K	N	50.92	1247.6649	-6.3	624.8358	2	55.88	F8:93384	34	210	220	N
1	6	gi|3323502	S.LLTIED(+21.98)GIFEV.K	N	49.22	1269.6469	-9.3	635.8248	2	55.89	F8:93385	11	210	220	Y
1	6	gi|3323502	L.LTIEDGIFEV.K	N	48.34	1134.5808	-10.1	568.2919	2	50.95	F6:88926	28	211	220	N
1	6	gi|3323502	L.LTIED(+21.98)GIFEV.K	N	46.99	1156.5627	7.3	579.2928	2	51.23	F6:89016	8	211	220	Y
1	6	gi|3323502	L.LLDVAPLSL.G	Y	45.26	939.5640	24.7	470.8009	2	49.00	F16:85723	3	395	403	N
1	6	gi|3323502	D.SLFEGIDYSVS.I	N	44.08	1215.5659	-14.2	608.7816	2	43.72	F8:89116	4	288	298	N
1	6	gi|3323502	L.RIINEPTAA.A	N	42.74	983.5400	0.5	492.7775	2	18.93	F5:64594	8	172	180	N
1	6	gi|3323502	L.LLLDVAPLSL.G	Y	41.84	1052.6481	-10.6	527.3257	2	56.19	F19:96376	4	394	403	N
1	6	gi|3323502	L.TIED(+21.98)GIFEV.K	N	41.79	1043.4788	-8.1	522.7424	2	44.58	F2:82736	5	212	220	Y
1	6	gi|3323502	L.TIEDGIFEV.K	N	39.96	1021.4968	-2.8	511.7542	2	45.04	F2:82894	17	212	220	N
1	6	gi|3323502	R.IINEPTAAA.I	N	38.56	898.4760	-15.3	450.2384	2	21.86	F3:76180	3	173	181	N
1	6	gi|3323502	A.YLGKEVKEA.V	N	37.64	1035.5601	-7.2	346.1915	3	19.32	F4:73649	2	135	143	N
1	6	gi|3323502	R.AMTKDNNLL.G	N	32.32	1018.5117	11.2	510.2688	2	25.51	F6:79956	5	450	458	N
5	98	gi|237844891	E.YLTAEVLELAGNASKDLK.V	Y	85.37	1934.0360	1.6	645.6870	3	46.39	F18:90019	32	83	100	N
5	98	gi|237844891	E.YLTAEVLELAGNASKD.L	Y	77.02	1692.8569	-5.1	847.4314	2	43.74	F11:90364	5	83	98	N
5	98	gi|237844891	E.YLTAEVLELAGNASKDL.K	Y	76.41	1805.9410	14.0	602.9960	3	53.41	F14:92702	5	83	99	N
5	98	gi|237844891	E.YLTAEVLELAGNASK.D	Y	69.24	1577.8301	9.8	789.9301	2	42.88	F15:80723	4	83	97	N
5	98	gi|237844891	E.YLTAEVLELAGN(+.98)ASKDLK.V	Y	68.92	1935.0200	6.7	646.0182	3	49.80	F13:93193	2	83	100	Y
5	98	gi|237844891	E.YLTAEVLELAGNASKDLKVK.R	Y	68.38	2161.1995	-5.8	721.4029	3	45.71	F30:89024	7	83	102	N
5	98	gi|237844891	E.YLTAEVLELAGNASKDLKV.K	Y	64.57	2033.1044	-6.4	678.7044	3	51.25	F19:94640	3	83	101	N
5	98	gi|237844891	K.SLMTKGPST.Q	Y	52.33	920.4637	-15.3	461.2321	2	19.34	F10:71373	3	139	147	N
5	98	gi|237844891	E.YLTAE(+21.98)VLEL.A	Y	49.91	1071.5464	-7.3	536.7766	2	48.23	F7:87662	1	83	91	Y
5	98	gi|237844891	K.SLMTKGPSTQPM.K	Y	48.09	1276.6156	-0.2	639.3149	2	25.33	F13:84591	3	139	150	N
5	98	gi|237844891	E.Y(+42.01)LTAEVLEL.A	Y	47.88	1091.5750	8.8	546.7996	2	65.94	F7:94788	1	83	91	Y
5	98	gi|237844891	E.YLTAEVLELAGNA.S	Y	42.25	1362.7030	14.2	682.3685	2	49.18	F10:81879	3	83	95	N
5	98	gi|237844891	A.GLQFPVGRV.H	Y	39.74	971.5552	-1.5	486.7841	2	35.54	F30:85451	3	47	55	N
5	98	gi|237844891	E.YLTAEVLELAGN.A	Y	39.32	1291.6659	-9.5	646.8341	2	46.55	F9:95098	3	83	94	N
5	98	gi|237844891	E.YLTAEVLEL.A	Y	38.35	1049.5645	-4.9	525.7869	2	48.75	F8:90881	16	83	91	N
5	98	gi|237844891	S.AILEYLTAEV.L	Y	36.21	1120.6016	4.1	561.3104	2	51.00	F10:82506	2	79	88	N
4	71	gi|237839941	T.FLAQVIVLNHPGEIK.N	Y	83.27	1676.9613	-0.9	839.4872	2	36.75	F34:92236	19	326	340	N
4	71	gi|237839941	T.FLAQVIVLNHPGEIKNG.Y	Y	77.67	1848.0258	-12.7	617.0081	3	35.77	F34:91895	15	326	342	N
4	71	gi|237839941	T.FLAQVIVLNHPGEIKN(+.98)G.Y	Y	64.93	1849.0098	2.3	925.5143	2	35.96	F28:71733	17	326	342	Y
4	71	gi|237839941	T.FLAQVIVLNHPG.E	Y	62.78	1306.7397	-8.2	654.3718	2	38.59	F34:92883	3	326	337	N
4	71	gi|237839941	T.FLAQVIVLNHPGEI.K	Y	59.88	1548.8663	-7.4	775.4347	2	43.77	F29:90883	1	326	339	N
4	71	gi|237839941	K.TLVEALDTMEAPKRPSDKPL.R	Y	57.97	2210.1616	7.7	553.5519	4	34.42	F10:76691	3	213	232	N
4	71	gi|237839941	K.TLVEALDTMEAPKRPSDKP.L	Y	53.21	2097.0776	-15.2	525.2687	4	32.86	F9:90285	3	213	231	N
4	71	gi|237839941	K.TLVEALDTMEAPK.R	Y	53.00	1416.7170	4.0	709.3687	2	38.13	F5:71361	5	213	225	N
4	71	gi|237839941	K.TLVEALDTME.A	Y	50.83	1120.5322	-14.7	561.2651	2	41.77	F2:81747	3	213	222	N
4	71	gi|237839941	T.FLAQVIVLN(+.98)HPGEIK.N	Y	49.80	1677.9453	-1.6	560.3215	3	37.86	F19:89943	2	326	340	Y
4	71	gi|237839941	T.FLAQVIVLNHPGEIKN(+.98).G	Y	49.51	1791.9883	-6.5	598.3328	3	36.40	F28:71886	4	326	341	Y
4	71	gi|237839941	T.FLAQVIVLNHPGEIKN.G	Y	49.43	1791.0043	-0.3	598.0085	3	34.83	F33:79195	4	326	341	N
4	71	gi|237839941	K.TLVEALDTMEAP.K	Y	43.93	1288.6221	-19.3	645.3058	2	44.25	F3:84051	6	213	224	N
4	71	gi|237839941	K.TLVEALDTM.E	Y	35.95	991.4896	-6.6	496.7488	2	42.59	F3:83470	2	213	221	N
4	71	gi|237839941	Q.AVPGDNVGFNV.K	Y	32.15	1087.5298	0.7	544.7725	2	35.06	F7:83040	4	288	298	N
12	96	gi|237838015	R.ATYIPVSMYLSTDPTLTHEYEAAKTVK.R	Y	79.44	3028.5103	-5.3	758.1309	4	40.59	F17:82911	1	359	385	N
12	96	gi|237838015	S.FLNTVEVRVTGMD.F	Y	72.29	1479.7391	8.0	740.8828	2	36.09	F15:78329	6	325	337	N
12	96	gi|237838015	K.RATYIPVSMYLSTDPTLTHEYEAAKTV.K	Y	58.82	3056.5164	-11.0	765.1280	4	40.99	F17:83052	2	358	384	N
12	96	gi|237838015	S.FLNTVEVRVTG.M	Y	56.49	1233.6718	-4.4	617.8405	2	31.88	F18:84904	15	325	335	N
12	96	gi|237838015	D.PTLTHEYEAAKTVK.R	Y	54.05	1586.8303	-14.9	397.7090	4	20.72	F8:81035	2	372	385	N
12	96	gi|237838015	S.FLNTVEVRVT.G	Y	53.19	1176.6503	-5.7	589.3290	2	31.41	F18:84745	5	325	334	N
12	96	gi|237838015	E.VFLLLAPAPTF.N	Y	52.64	1187.6954	10.4	594.8611	2	59.42	F39:102011	2	209	219	N
12	96	gi|237838015	K.RATYIPVSMYLSTDPTLTHEYEAAKTVK.R	Y	50.80	3184.6113	-6.8	797.1547	4	37.41	F28:72232	3	358	385	N
12	96	gi|237838015	S.FLNTVEVRV.T	Y	48.52	1075.6025	4.4	538.8109	2	33.96	F18:85640	9	325	333	N
12	96	gi|237838015	K.RATYIPVSMYLSTD.P	Y	47.02	1615.7916	-18.2	808.8884	2	40.17	F19:90748	2	358	371	N
40	25	gi|197260145	M.KVIDDVQQLEKDKQQ.L	Y	86.08	1812.9581	-8.6	605.3215	3	22.68	F3:76463	10	140	154	N
40	25	gi|197260145	M.KVIDDVQQLEKDKQQLKDDIGFLTGERE	Y	80.17	3286.7043	-7.2	822.6774	4	45.77	F9:94817	1	140	167	N
40	25	gi|197260145	M.KVIDDVQQLEKD.K	Y	73.90	1428.7460	-20.3	715.3658	2	25.25	F2:75838	5	140	151	N
40	25	gi|197260145	A.SLFGLLSGGTGQGL.G	Y	64.19	1305.6929	2.6	653.8554	2	55.54	F33:86492	7	17	30	N
40	25	gi|197260145	M.KVIDDVQQLEKDKQQLKDD.I	Y	46.43	2284.1909	-16.2	572.0458	4	26.19	F3:77709	2	140	158	N
40	25	gi|197260145	M.KVIDDVQQLEKDKQQLKDDIG.F	Y	45.98	2454.2964	11.1	614.5882	4	32.44	F5:69362	1	140	160	N
40	26	gi|129322	M.KVIDDVQQLEKDKQQ.L	Y	86.08	1812.9581	-8.6	605.3215	3	22.68	F3:76463	10	163	177	N
40	26	gi|129322	M.KVIDDVQQLEKDKQQLKDDIGFLTGERE	Y	80.17	3286.7043	-7.2	822.6774	4	45.77	F9:94817	1	163	190	N
40	26	gi|129322	M.KVIDDVQQLEKD.K	Y	73.90	1428.7460	-20.3	715.3658	2	25.25	F2:75838	5	163	174	N
40	26	gi|129322	A.SLFGLLSGGTGQGL.G	Y	64.19	1305.6929	2.6	653.8554	2	55.54	F33:86492	7	40	53	N
40	26	gi|129322	M.KVIDDVQQLEKDKQQLKDD.I	Y	46.43	2284.1909	-16.2	572.0458	4	26.19	F3:77709	2	163	181	N
40	26	gi|129322	M.KVIDDVQQLEKDKQQLKDDIG.F	Y	45.98	2454.2964	11.1	614.5882	4	32.44	F5:69362	1	163	183	N
3	32	gi|237832039	K.SLQDIIAILGMDELSEEDK.L	Y	83.80	2118.0400	12.5	707.0294	3	62.85	F13:97733	31	462	480	N
3	32	gi|237832039	K.SLQDIIAILGM(+15.99)DELSEEDK.L	Y	69.39	2134.0352	16.7	712.3642	3	57.83	F7:91016	22	462	480	Y
3	32	gi|237832039	I.GLFGGAGVGKTVL.I	Y	65.92	1174.6710	-1.5	588.3419	2	40.44	F31:96843	6	224	236	N
3	32	gi|237832039	K.SLQD(+21.98)IIAILGMDELSEEDK.L	Y	62.38	2140.0222	12.8	714.3571	3	62.92	F13:97760	1	462	480	Y
3	32	gi|237832039	K.SLQDIIAILGMD(+21.98)ELSEEDK.L	Y	54.30	2140.0222	-2.0	714.3466	3	62.71	F12:102400	3	462	480	Y
3	32	gi|237832039	K.LLQDYKSLQDIIA.I	Y	51.52	1518.8293	-15.0	760.4105	2	41.51	F17:83223	3	456	468	N
3	32	gi|237832039	V.LIMELINNV.A	Y	46.89	1057.5841	-5.3	529.7965	2	48.77	F18:90857	7	236	244	N
3	32	gi|237832039	K.SLQDIIAILGM(+15.99)DE.L	Y	42.02	1432.7119	14.4	717.3735	2	60.80	F12:101739	3	462	474	Y
3	32	gi|237832039	A.LLGRIPSAVG.Y	Y	41.55	981.5970	-7.1	491.8023	2	29.51	F33:77328	3	350	359	N
3	32	gi|237832039	K.SLQDIIAILGMD.E	Y	36.70	1287.6744	-1.9	644.8433	2	65.47	F28:82121	1	462	473	N
3	32	gi|237832039	A.HLDATTVLS.R	Y	32.51	955.4974	3.9	478.7578	2	26.09	F6:80162	14	407	415	N
37	4608	gi|237833311	S.GQSPAPPALELGVDALVPR.L	Y	91.52	1886.0261	6.8	629.6870	3	47.08	F15:82192	15	122	140	N
37	4608	gi|237833311	S.GQSPAPPALELGVDALVPRLAK.L	Y	67.62	2198.2422	-1.5	733.7536	3	47.60	F30:89691	3	122	143	N
37	4608	gi|237833311	S.GQSPAPPALELGVDALVPRLA.K	Y	66.14	2070.1472	-9.0	691.0502	3	53.01	F19:95263	6	122	142	N
2	4	gi|12248795	V.SLLTIEDGIFEV.K	N	64.82	1334.6969	-11.7	668.3479	2	56.02	F8:93434	27	232	243	N
2	4	gi|12248795	V.SLLTIED(+21.98)GIFEV.K	N	55.81	1356.6788	-12.4	679.3383	2	58.07	F8:94143	5	232	243	Y
2	4	gi|12248795	V.SLLTIE(+21.98)DGIFEV.K	N	54.84	1356.6788	-12.2	679.3384	2	58.18	F8:94191	3	232	243	Y
2	4	gi|12248795	V.SLLTIEDGIFEVK.A	N	53.00	1462.7919	10.9	732.4112	2	50.44	F11:92703	6	232	244	N
2	4	gi|12248795	S.LLTIEDGIFEV.K	N	50.92	1247.6649	-6.3	624.8358	2	55.88	F8:93384	34	233	243	N
2	4	gi|12248795	S.LLTIED(+21.98)GIFEV.K	N	49.22	1269.6469	-9.3	635.8248	2	55.89	F8:93385	11	233	243	Y
2	4	gi|12248795	L.LTIEDGIFEV.K	N	48.34	1134.5808	-10.1	568.2919	2	50.95	F6:88926	28	234	243	N
2	4	gi|12248795	L.LTIED(+21.98)GIFEV.K	N	46.99	1156.5627	7.3	579.2928	2	51.23	F6:89016	8	234	243	Y
2	4	gi|12248795	D.SLFEGIDYSVS.I	N	44.08	1215.5659	-14.2	608.7816	2	43.72	F8:89116	4	311	321	N
2	4	gi|12248795	L.RIINEPTAA.A	N	42.74	983.5400	0.5	492.7775	2	18.93	F5:64594	8	195	203	N
2	4	gi|12248795	L.TIED(+21.98)GIFEV.K	N	41.79	1043.4788	-8.1	522.7424	2	44.58	F2:82736	5	235	243	Y
2	4	gi|12248795	L.TIEDGIFEV.K	N	39.96	1021.4968	-2.8	511.7542	2	45.04	F2:82894	17	235	243	N
2	4	gi|12248795	R.IINEPTAAA.I	N	38.56	898.4760	-15.3	450.2384	2	21.86	F3:76180	3	196	204	N
2	4	gi|12248795	A.YLGKEVKEA.V	N	37.64	1035.5601	-7.2	346.1915	3	19.32	F4:73649	2	158	166	N
2	4	gi|12248795	R.AMTKDNNLL.G	N	32.32	1018.5117	11.2	510.2688	2	25.51	F6:79956	5	473	481	N
52	4622	gi|237832839	R.AMDVLVPKIGELVGGSQREDD.R	Y	63.95	2227.1155	30.0	743.4014	3	41.87	F14:88662	1	589	609	N
52	4622	gi|237832839	R.AMDVLVPKIGELVGGSQREDDRD.R	Y	61.91	2498.2434	15.4	625.5778	4	39.77	F14:87914	5	589	611	N
52	4622	gi|237832839	R.AMDVLVPKIGELVGGSQ.R	Y	61.88	1711.9178	0.3	856.9665	2	44.52	F28:74743	5	589	605	N
52	4622	gi|237832839	R.AMDVLVPKIGELVGGS.Q	Y	56.23	1583.8593	4.3	792.9403	2	45.23	F28:74989	5	589	604	N
52	4622	gi|237832839	R.AMDVLVPKIGELVGGSQREDDR.D	Y	44.05	2383.2166	-2.1	596.8102	4	38.68	F17:82239	1	589	610	N
52	4622	gi|237832839	R.AMDVLVPKIGELVGGSQREDDRDRLAAMIAA.K	Y	32.69	3295.7017	11.8	824.9424	4	45.18	F28:74967	2	589	619	N
135	37	gi|237831607	R.SLAEEPLDGQQAAARESQL.R	Y	81.75	2011.9810	-4.4	671.6646	3	29.77	F2:77433	5	431	449	N
135	37	gi|237831607	L.RLIEALEAMKGSNSK.S	Y	63.90	1645.8821	-4.9	549.6320	3	29.55	F32:91798	1	357	371	N
135	37	gi|237831607	R.SLAEEPLDGQQAA.A	Y	53.31	1327.6255	-15.6	664.8096	2	26.23	F2:76194	2	431	443	N
135	37	gi|237831607	L.RLIEALEAMKGSNS.K	Y	42.39	1517.7871	4.0	506.9384	3	30.44	F28:69791	1	357	370	N
135	37	gi|237831607	R.SLAEEPLDGQQAAARESQLR.S	Y	36.88	2168.0820	-21.5	723.6857	3	25.69	F3:77520	3	431	450	N
7	9	gi|237837541	V.HLLDFPNIVIK.G	Y	61.71	1307.7601	-8.3	654.8819	2	41.89	F30:87683	8	2077	2087	N
7	9	gi|237837541	M.SIYPSPTGV.L	Y	57.18	919.4651	-9.9	460.7353	2	30.73	F8:84550	12	1895	1903	N
7	9	gi|237837541	V.HLLDFPNIVI.K	Y	45.06	1179.6652	-2.2	590.8386	2	51.76	F19:94823	11	2077	2086	N
7	9	gi|237837541	G.MLDPLEVHL.L	Y	42.14	1065.5529	-3.9	533.7816	2	48.16	F9:95663	9	2070	2078	N
7	9	gi|237837541	I.FMHGKIPTL.K	Y	39.91	1042.5634	-11.4	522.2830	2	30.45	F33:77650	13	1763	1771	N
7	9	gi|237837541	G.M(+15.99)LDPLEVHL.L	Y	39.45	1081.5477	6.6	541.7847	2	40.67	F5:72248	7	2070	2078	Y
7	9	gi|237837541	K.GMLDPLEVHL.L	Y	33.60	1122.5743	0.7	562.2949	2	47.83	F9:95547	5	2069	2078	N
20	4592	gi|237829851	F.HLDSTLLALSPNAPRE.L	Y	70.22	1732.9108	1.7	867.4642	2	34.03	F14:85903	11	242	257	N
20	4592	gi|237829851	D.KLFHLDSTLLALSPNAPRE.L	Y	62.87	2121.1582	2.7	531.2983	4	39.77	F33:80945	11	239	257	N
20	4592	gi|237829851	F.HLDSTLLALSPNAPRELLEA.R	Y	57.66	2159.1587	4.9	720.7303	3	44.38	F16:84105	6	242	261	N
20	4592	gi|237829851	F.HLDSTLLALSPNAPRELLEAR.R	Y	45.61	2315.2598	-18.9	772.7460	3	40.83	F19:90979	2	242	262	N
20	4592	gi|237829851	D.KLFHLDSTLLA.L	Y	33.91	1256.7129	-2.4	629.3622	2	37.26	F28:72188	3	239	249	N
26	30	gi|237832705	N.LLSDLSVRLEDYMQTAEER.K	Y	71.25	2267.1104	5.2	756.7147	3	47.49	F14:90638	2	393	411	N
26	30	gi|237832705	A.GVIEEDLKAVV.K	Y	51.65	1170.6495	-3.1	586.3302	2	39.59	F3:82416	3	502	512	N
26	30	gi|237832705	V.NLLSDLSVRL.E	Y	48.97	1128.6503	7.1	565.3364	2	49.43	F19:94004	3	392	401	N
26	30	gi|237832705	N.LLSDLSVRLEDYMQTAEERK.L	Y	38.60	2395.2053	7.6	599.8132	4	45.09	F17:84489	2	393	412	N
36	17	gi|289064339	A.KMFEIEFEDEEGHK.R	N	72.63	1766.7821	-3.6	589.9325	3	30.94	F2:77842	4	570	583	N
36	17	gi|289064339	F.FLLTVTHDLPIPLKG.I	N	64.49	1662.9708	-5.2	555.3280	3	44.55	F36:100886	3	188	202	N
77	38	gi|237841803	L.VVMERPATLSDEDIRDEK.V	Y	77.40	2102.0312	32.3	701.7070	3	23.43	F2:75198	6	306	323	N
77	38	gi|237841803	L.YLALPPHIFAPA.A	Y	53.13	1308.7230	-2.3	655.3673	2	43.24	F33:82168	3	174	185	N
77	38	gi|237841803	S.LILEVQPHPS.V	Y	48.65	1131.6288	7.2	566.8257	2	30.05	F11:85551	5	423	432	N
77	38	gi|237841803	L.VVM(+15.99)ERPATLSDEDIRDEK.V	Y	48.38	2118.0261	-5.9	530.5107	4	20.59	F2:74210	1	306	323	Y
77	38	gi|237841803	S.LILEVQPHPSV.R	Y	43.80	1230.6971	-13.4	616.3476	2	33.96	F12:92335	2	423	433	N
49	33	gi|237842879	A.KMFEIEFEDEEGHK.R	N	72.63	1766.7821	-3.6	589.9325	3	30.94	F2:77842	4	449	462	N
49	33	gi|237842879	F.FLLTVTHDLPIPLKG.I	N	64.49	1662.9708	-5.2	555.3280	3	44.55	F36:100886	3	70	84	N
8	4586	gi|237838979	R.TMLELLNQLDGFESKGDVK.V	Y	58.12	2136.0771	11.7	713.0413	3	50.35	F16:86198	6	309	327	N
8	4586	gi|237838979	R.TMLELLNQL.D	N	47.75	1073.5791	9.0	537.8016	2	53.75	F15:84531	30	309	317	N
8	4586	gi|237838979	V.ILYGPPGTGK.T	N	40.61	1001.5546	-4.0	501.7826	2	25.18	F29:84346	3	224	233	N
8	4586	gi|237838979	K.YLGDGPKLV.R	Y	40.15	960.5280	1.5	481.2720	2	30.45	F13:86393	4	260	268	N
8	4586	gi|237838979	R.TMLELLNQLDG.F	N	39.18	1245.6274	9.8	623.8271	2	53.74	F11:93852	6	309	319	N
8	4586	gi|237838979	R.TM(+15.99)LELLNQL.D	N	35.59	1089.5740	8.7	545.7990	2	46.87	F11:91460	6	309	317	Y
8	4586	gi|237838979	V.ILYGPPGTGKTLL.A	N	33.68	1328.7704	-17.4	665.3809	2	37.14	F34:92376	1	224	236	N
8	4586	gi|237838979	D.PALIRPGRID.R	N	31.99	1106.6560	-5.2	554.3324	2	24.29	F29:84023	6	340	349	N
103	4612	gi|237837245	K.MLVDDIGDMTITNDGATILKQLEVQHPAAK.V	Y	79.67	3236.6421	19.4	810.1835	4	51.36	F15:83685	4	42	71	N
103	4612	gi|237837245	K.MLVDDIGDMTITNDGATILK.Q	Y	61.11	2135.0491	-14.1	712.6803	3	47.40	F9:95398	3	42	61	N
85	22	gi|520474	S.SLLGVDAVEKQ(+.98)L.R	Y	64.37	1271.6973	7.8	636.8608	2	42.33	F5:72832	7	334	345	Y
85	22	gi|520474	K.KLEEIDDLLQLTRAL.K	Y	53.61	1768.9934	4.3	590.6743	3	54.71	F16:87735	3	273	287	N
85	22	gi|520474	L.ALVEAFKAIQRA.L	Y	52.89	1315.7611	-16.2	439.5872	3	33.44	F35:89404	3	412	423	N
85	22	gi|520474	K.KLEEIDDLLQLT.R	Y	40.03	1428.7711	-9.2	715.3862	2	48.64	F7:87805	1	273	284	N
85	23	gi|237832805	S.SLLGVDAVEKQ(+.98)L.R	Y	64.37	1271.6973	7.8	636.8608	2	42.33	F5:72832	7	334	345	Y
85	23	gi|237832805	K.KLEEIDDLLQLTRAL.K	Y	53.61	1768.9934	4.3	590.6743	3	54.71	F16:87735	3	273	287	N
85	23	gi|237832805	L.ALVEAFKAIQRA.L	Y	52.89	1315.7611	-16.2	439.5872	3	33.44	F35:89404	3	412	423	N
85	23	gi|237832805	K.KLEEIDDLLQLT.R	Y	40.03	1428.7711	-9.2	715.3862	2	48.64	F7:87805	1	273	284	N
127	10	gi|535521	Q.ALAEPVTGVGEAGVSPV.N	N	61.21	1551.8143	-18.1	776.9004	2	35.19	F6:83366	3	51	67	N
127	10	gi|535521	Q.ALAEPVTGVGEA.G	N	59.26	1112.5713	-8.3	557.2883	2	27.70	F2:76713	2	51	62	N
127	10	gi|535521	D.TLIEESTSKTSEL	N	58.01	1436.7246	-6.4	719.3650	2	27.73	F2:76724	2	208	220	N
127	10	gi|535521	Q.ALAEPVTGV.G	N	36.55	855.4702	-8.6	428.7387	2	28.71	F3:78595	3	51	59	N
127	11	gi|535522	Q.ALAEPVTGVGEAGVSPV.N	N	61.21	1551.8143	-18.1	776.9004	2	35.19	F6:83366	3	37	53	N
127	11	gi|535522	Q.ALAEPVTGVGEA.G	N	59.26	1112.5713	-8.3	557.2883	2	27.70	F2:76713	2	37	48	N
127	11	gi|535522	D.TLIEESTSKTSEL	N	58.01	1436.7246	-6.4	719.3650	2	27.73	F2:76724	2	194	206	N
127	11	gi|535522	Q.ALAEPVTGV.G	N	36.55	855.4702	-8.6	428.7387	2	28.71	F3:78595	3	37	45	N
75	4599	gi|237832751	S.FMIEALEETFGPVKNK.Q	Y	72.13	1851.9440	-8.0	618.3170	3	45.96	F29:91659	10	603	618	N
75	4599	gi|237832751	S.FMIEALEETFGPVKN.K	Y	52.44	1723.8491	-8.4	862.9246	2	50.35	F16:86199	1	603	617	N
16	12	gi|237838955	A.ILMDLEPGTMDSV.R	N	59.66	1419.6626	2.9	710.8406	2	45.74	F6:87065	6	64	76	N
16	12	gi|237838955	A.ILMDLEPGTMDS.V	N	57.52	1320.5941	8.5	661.3099	2	41.15	F5:72416	8	64	75	N
16	12	gi|237838955	A.ILMDLEPGTMDSVRAGPFGQL.F	N	46.35	2246.1074	-8.8	749.7031	3	51.02	F17:86564	6	64	84	N
16	12	gi|237838955	A.KFWEVISDEHGIDPTGT.Y	Y	44.21	1929.9108	-13.8	644.3020	3	37.55	F8:86948	2	19	35	N
16	12	gi|237838955	A.FLHWYTGEGM.D	N	43.04	1239.5383	0.2	620.7766	2	40.25	F15:79801	5	394	403	N
16	12	gi|237838955	A.ILMD(+21.98)LEPGTMDSV.R	N	34.51	1441.6445	-12.3	481.5495	3	44.86	F5:73717	17	64	76	Y
16	13	gi|135499	A.ILMDLEPGTMDSV.R	N	59.66	1419.6626	2.9	710.8406	2	45.74	F6:87065	6	64	76	N
16	13	gi|135499	A.ILMDLEPGTMDS.V	N	57.52	1320.5941	8.5	661.3099	2	41.15	F5:72416	8	64	75	N
16	13	gi|135499	A.ILMDLEPGTMDSVRAGPFGQL.F	N	46.35	2246.1074	-8.8	749.7031	3	51.02	F17:86564	6	64	84	N
16	13	gi|135499	A.KFWEVISDEHGIDPTGT.Y	Y	44.21	1929.9108	-13.8	644.3020	3	37.55	F8:86948	2	19	35	N
16	13	gi|135499	A.FLHWYTGEGM.D	N	43.04	1239.5383	0.2	620.7766	2	40.25	F15:79801	5	394	403	N
16	13	gi|135499	A.ILMD(+21.98)LEPGTMDSV.R	N	34.51	1441.6445	-12.3	481.5495	3	44.86	F5:73717	17	64	76	Y
110	60	gi|2506908	N.GLAETEVPVEPQQ.R	Y	59.75	1395.6881	-6.9	698.8465	2	27.67	F2:76700	1	161	173	N
110	60	gi|2506908	N.GLAETEVPVEPQQR.A	Y	53.81	1551.7892	-15.1	776.8901	2	24.67	F2:75646	3	161	174	N
110	60	gi|2506908	N.GLAETEVPVEPQQRAAHVPVPDFSQ	Y	49.27	2700.3506	-21.0	901.1052	3	34.30	F8:85813	14	161	185	N
110	60	gi|2506908	A.KVVAEKGFTAA.K	Y	46.84	1119.6288	-19.4	560.8108	2	22.59	F9:86658	2	105	115	N
110	61	gi|161913	N.GLAETEVPVEPQQ.R	Y	59.75	1395.6881	-6.9	698.8465	2	27.67	F2:76700	1	228	240	N
110	61	gi|161913	N.GLAETEVPVEPQQR.A	Y	53.81	1551.7892	-15.1	776.8901	2	24.67	F2:75646	3	228	241	N
110	61	gi|161913	N.GLAETEVPVEPQQRAAHVPVPDFSQ	Y	49.27	2700.3506	-21.0	901.1052	3	34.30	F8:85813	14	228	252	N
110	61	gi|161913	A.KVVAEKGFTAA.K	Y	46.84	1119.6288	-19.4	560.8108	2	22.59	F9:86658	2	172	182	N
18	39	gi|237841387	A.ILMDLEPGTMDSV.R	N	59.66	1419.6626	2.9	710.8406	2	45.74	F6:87065	6	64	76	N
18	39	gi|237841387	A.ILMDLEPGTMDS.V	N	57.52	1320.5941	8.5	661.3099	2	41.15	F5:72416	8	64	75	N
18	39	gi|237841387	A.ILMDLEPGTMDSVRAGPFGQL.F	N	46.35	2246.1074	-8.8	749.7031	3	51.02	F17:86564	6	64	84	N
18	39	gi|237841387	A.FLHWYTGEGM.D	N	43.04	1239.5383	0.2	620.7766	2	40.25	F15:79801	5	394	403	N
18	39	gi|237841387	A.ILMD(+21.98)LEPGTMDSV.R	N	34.51	1441.6445	-12.3	481.5495	3	44.86	F5:73717	17	64	76	Y
72	4647	gi|237840579	R.ALDINLPNVVVPSAGRPSNNQ.N	Y	63.48	2174.1443	8.3	725.7280	3	40.14	F28:73205	3	108	128	N
72	4647	gi|237840579	R.ALDINLPNVVVPSAGRPSNNQN.R	Y	58.56	2288.1873	4.0	763.7394	3	39.95	F28:73136	3	108	129	N
72	4647	gi|237840579	R.ALDINLPNVVVPSAGRPSN.N	Y	54.50	1932.0428	10.7	645.0284	3	40.78	F28:73428	3	108	126	N
72	4647	gi|237840579	R.ALDINLPNVVVPSAGRPSNNQNRRN	Y	43.36	2714.4324	-13.9	679.6060	4	35.36	F37:98675	8	108	132	N
72	4647	gi|237840579	R.ALDINLPNVVVPSAGRPSNNQ(+.98)NRRN	Y	42.64	2715.4165	1.7	679.8625	4	36.24	F32:94147	1	108	132	Y
72	4647	gi|237840579	R.ALDINLPNVVVPSAGRPSN(+.98)NQNRRN	Y	37.55	2715.4165	-4.5	679.8583	4	36.90	F32:94377	2	108	132	Y
72	4647	gi|237840579	R.ALDINLPN(+.98)VVVPSAGRPSNNQNRRN	Y	32.59	2715.4165	21.3	679.8759	4	35.33	F38:89868	1	108	132	Y
28	1296	gi|237836795	D.FLFEDDTPKKPK.S	N	70.93	1463.7660	-2.0	366.9480	4	27.04	F13:85194	23	100	111	N
28	1296	gi|237836795	D.FLFEDDTPKKP.K	N	36.84	1335.6710	5.1	446.2332	3	29.64	F10:75016	3	100	110	N
28	1652	gi|347466196	D.FLFEDDTPKKPK.S	N	70.93	1463.7660	-2.0	366.9480	4	27.04	F13:85194	23	196	207	N
28	1652	gi|347466196	D.FLFEDDTPKKP.K	N	36.84	1335.6710	5.1	446.2332	3	29.64	F10:75016	3	196	206	N
27	1655	gi|347466200	D.FLFEDDTPKKPK.S	N	70.93	1463.7660	-2.0	366.9480	4	27.04	F13:85194	23	196	207	N
27	1655	gi|347466200	D.FLFEDDTPKKP.K	N	36.84	1335.6710	5.1	446.2332	3	29.64	F10:75016	3	196	206	N
29	1372	gi|347466198	D.FLFEDDTPKKPK.S	N	70.93	1463.7660	-2.0	366.9480	4	27.04	F13:85194	23	196	207	N
29	1372	gi|347466198	D.FLFEDDTPKKP.K	N	36.84	1335.6710	5.1	446.2332	3	29.64	F10:75016	3	196	206	N
34	77	gi|13377046	F.GLVEGLMTTV.H	N	55.21	1018.5369	14.5	510.2831	2	45.62	F11:91015	9	412	421	N
34	77	gi|13377046	N.FGLVEGLMTTV.H	N	50.96	1165.6052	-11.5	583.8032	2	53.03	F17:87275	3	411	421	N
34	77	gi|13377046	F.GLVEGLM(+15.99)TTV.H	N	47.40	1034.5317	4.1	518.2753	2	35.19	F7:83082	9	412	421	Y
34	77	gi|13377046	F.GLVEGLMTT.V	N	46.32	919.4684	0.6	460.7418	2	37.76	F9:92005	4	412	420	N
34	77	gi|13377046	G.KLTGMAFRV.P	N	32.33	1021.5742	-16.4	341.5264	3	32.11	F37:97499	7	470	478	N
34	77	gi|13377046	G.LVEGLMTTV.H	N	31.91	961.5154	-2.6	481.7638	2	39.08	F13:89427	2	413	421	N
35	88	gi|237838193	F.GIVEGLMTTV.H	N	55.21	1018.5369	14.5	510.2831	2	45.62	F11:91015	9	169	178	N
35	88	gi|237838193	K.FGIVEGLMTTV.H	N	50.96	1165.6052	-11.5	583.8032	2	53.03	F17:87275	3	168	178	N
35	88	gi|237838193	F.GIVEGLM(+15.99)TTV.H	N	47.40	1034.5317	4.1	518.2753	2	35.19	F7:83082	9	169	178	Y
35	88	gi|237838193	F.GIVEGLMTT.V	N	46.32	919.4684	0.6	460.7418	2	37.76	F9:92005	4	169	177	N
35	88	gi|237838193	G.KLTGMAFRV.P	N	32.33	1021.5742	-16.4	341.5264	3	32.11	F37:97499	7	229	237	N
35	88	gi|237838193	G.IVEGLMTTV.H	N	31.91	961.5154	-2.6	481.7638	2	39.08	F13:89427	2	170	178	N
35	89	gi|342351184	F.GIVEGLMTTV.H	N	55.21	1018.5369	14.5	510.2831	2	45.62	F11:91015	9	190	199	N
35	89	gi|342351184	K.FGIVEGLMTTV.H	N	50.96	1165.6052	-11.5	583.8032	2	53.03	F17:87275	3	189	199	N
35	89	gi|342351184	F.GIVEGLM(+15.99)TTV.H	N	47.40	1034.5317	4.1	518.2753	2	35.19	F7:83082	9	190	199	Y
35	89	gi|342351184	F.GIVEGLMTT.V	N	46.32	919.4684	0.6	460.7418	2	37.76	F9:92005	4	190	198	N
35	89	gi|342351184	G.KLTGMAFRV.P	N	32.33	1021.5742	-16.4	341.5264	3	32.11	F37:97499	7	250	258	N
35	89	gi|342351184	G.IVEGLMTTV.H	N	31.91	961.5154	-2.6	481.7638	2	39.08	F13:89427	2	191	199	N
153	40	gi|397561092	Q.ALAEPVTGVGEAGVSPV.N	N	61.21	1551.8143	-18.1	776.9004	2	35.19	F6:83366	3	51	67	N
153	40	gi|397561092	Q.ALAEPVTGVGEA.G	N	59.26	1112.5713	-8.3	557.2883	2	27.70	F2:76713	2	51	62	N
153	40	gi|397561092	Q.ALAEPVTGV.G	N	36.55	855.4702	-8.6	428.7387	2	28.71	F3:78595	3	51	59	N
152	34	gi|397561140	Q.ALAEPVTGVGEAGVSPV.N	N	61.21	1551.8143	-18.1	776.9004	2	35.19	F6:83366	3	51	67	N
152	34	gi|397561140	Q.ALAEPVTGVGEA.G	N	59.26	1112.5713	-8.3	557.2883	2	27.70	F2:76713	2	51	62	N
152	34	gi|397561140	Q.ALAEPVTGV.G	N	36.55	855.4702	-8.6	428.7387	2	28.71	F3:78595	3	51	59	N
152	35	gi|237834147	Q.ALAEPVTGVGEAGVSPV.N	N	61.21	1551.8143	-18.1	776.9004	2	35.19	F6:83366	3	51	67	N
152	35	gi|237834147	Q.ALAEPVTGVGEA.G	N	59.26	1112.5713	-8.3	557.2883	2	27.70	F2:76713	2	51	62	N
152	35	gi|237834147	Q.ALAEPVTGV.G	N	36.55	855.4702	-8.6	428.7387	2	28.71	F3:78595	3	51	59	N
152	36	gi|308154338	Q.ALAEPVTGVGEAGVSPV.N	N	61.21	1551.8143	-18.1	776.9004	2	35.19	F6:83366	3	51	67	N
152	36	gi|308154338	Q.ALAEPVTGVGEA.G	N	59.26	1112.5713	-8.3	557.2883	2	27.70	F2:76713	2	51	62	N
152	36	gi|308154338	Q.ALAEPVTGV.G	N	36.55	855.4702	-8.6	428.7387	2	28.71	F3:78595	3	51	59	N
38	83	gi|237845607	N.RLFIGGGGMN(+.98)GEFAN(+.98)TIIEEA.R	Y	77.12	2197.0361	-2.7	733.3507	3	50.31	F6:88695	10	208	228	Y
38	83	gi|237845607	N.RLFIGGGGMNGEFANTIIEEA.R	Y	75.16	2195.0681	13.9	732.7068	3	48.84	F12:97550	2	208	228	N
38	83	gi|237845607	N.RLFIGGGGMN(+.98)GEFANTIIEEA.R	Y	73.03	2196.0520	-20.7	733.0095	3	49.18	F9:96015	4	208	228	Y
38	83	gi|237845607	N.RLFIGGGGMNGEFAN(+.98)TIIEEA.R	Y	66.63	2196.0520	-21.1	733.0092	3	49.09	F8:90998	8	208	228	Y
38	83	gi|237845607	N.RLFIGGGGM(+15.99)N(+.98)GEFANTIIEEA.R	Y	58.07	2212.0469	3.0	738.3585	3	45.37	F7:86647	1	208	228	Y
38	83	gi|237845607	N.RLFIGGGGM(+15.99)NGEFAN(+.98)TIIEEA.R	Y	57.37	2212.0469	-6.3	738.3516	3	45.30	F7:86625	1	208	228	Y
38	83	gi|237845607	E.FAN(+.98)TIIEE(+21.98)A.R	Y	33.72	1029.4630	-5.1	515.7361	2	35.75	F2:79518	2	220	228	Y
194	4593	gi|237837957	S.YLDEFGIPANVKEVRL.V	Y	67.03	1861.9938	-7.2	621.6674	3	42.20	F16:83336	3	93	108	N
194	4593	gi|237837957	K.YLQDVFDVPLVIQ.L	Y	47.93	1547.8235	5.4	774.9232	2	58.57	F15:86259	1	317	329	N
194	4594	gi|289064347	S.YLDEFGIPANVKEVRL.V	Y	67.03	1861.9938	-7.2	621.6674	3	42.20	F16:83336	3	176	191	N
194	4594	gi|289064347	K.YLQDVFDVPLVIQ.L	Y	47.93	1547.8235	5.4	774.9232	2	58.57	F15:86259	1	400	412	N
90	28	gi|92399535	D.SLFDEEGAKIV.P	Y	64.53	1206.6132	-16.6	604.3038	2	36.96	F4:79864	5	256	266	N
90	28	gi|92399535	D.SLFDEEGAK.I	Y	39.66	994.4607	-13.5	498.2309	2	25.14	F2:75810	2	256	264	N
90	29	gi|237840929	D.SLFDEEGAKIV.P	Y	64.53	1206.6132	-16.6	604.3038	2	36.96	F4:79864	5	256	266	N
90	29	gi|237840929	D.SLFDEEGAK.I	Y	39.66	994.4607	-13.5	498.2309	2	25.14	F2:75810	2	256	264	N
47	4636	gi|237831939	R.VTIMPKDIQLA.R	Y	60.25	1227.6897	3.8	614.8544	2	35.56	F16:80992	6	118	128	N
47	4636	gi|237831939	V.TIMPKDIQLA.R	Y	46.19	1128.6212	14.5	565.3260	2	33.75	F14:85803	6	119	128	N
47	4636	gi|237831939	R.VTIMPKDIQL.A	Y	44.26	1156.6526	0.8	579.3340	2	37.96	F16:81842	2	118	127	N
47	4636	gi|237831939	V.TIM(+15.99)PKDIQLA.R	Y	31.58	1144.6162	-0.3	573.3152	2	29.54	F11:85374	6	119	128	Y
47	4637	gi|237842633	R.VTIMPKDIQLA.R	Y	60.25	1227.6897	3.8	614.8544	2	35.56	F16:80992	6	97	107	N
47	4637	gi|237842633	V.TIMPKDIQLA.R	Y	46.19	1128.6212	14.5	565.3260	2	33.75	F14:85803	6	98	107	N
47	4637	gi|237842633	R.VTIMPKDIQL.A	Y	44.26	1156.6526	0.8	579.3340	2	37.96	F16:81842	2	97	106	N
47	4637	gi|237842633	V.TIM(+15.99)PKDIQLA.R	Y	31.58	1144.6162	-0.3	573.3152	2	29.54	F11:85374	6	98	107	Y
9	20	gi|237844913	R.TMLELLNQL.D	N	47.75	1073.5791	9.0	537.8016	2	53.75	F15:84531	30	524	532	N
9	20	gi|237844913	R.TMLELLNQLDG.F	N	39.18	1245.6274	9.8	623.8271	2	53.74	F11:93852	6	524	534	N
9	20	gi|237844913	G.GLDKQIQEL.I	Y	38.37	1042.5658	-6.7	522.2867	2	29.17	F4:77129	12	333	341	N
9	20	gi|237844913	K.Q(-17.03)IQELIEAT.F	Y	36.55	1026.5233	6.8	514.2724	2	54.81	F5:77259	13	337	345	Y
9	20	gi|237844913	R.TM(+15.99)LELLNQL.D	N	35.59	1089.5740	8.7	545.7990	2	46.87	F11:91460	6	524	532	Y
148	4595	gi|237844621	E.YLFKEGVIVVQK.N	Y	58.64	1421.8281	-1.7	474.9492	3	33.68	F31:94468	3	22	33	N
148	4595	gi|237844621	Y.FLTNEGIEFLRT.Y	Y	47.89	1438.7456	-10.1	720.3728	2	42.53	F18:88659	3	75	86	N
148	4595	gi|237844621	Y.FLTNEGIEFL.R	Y	37.20	1181.5968	10.9	591.8121	2	52.53	F11:93432	5	75	84	N
46	57	gi|237831813	L.ILDEATSALDPESERQVQK.T	Y	50.02	2128.0647	9.1	710.3687	3	27.62	F5:67653	6	1256	1274	N
46	58	gi|159024150	L.ILDEATSALDPESERQVQK.T	Y	50.02	2128.0647	9.1	710.3687	3	27.62	F5:67653	6	1256	1274	N
56	153	gi|358440265	R.LLFQYVPQMHEGAK.K	Y	46.52	1659.8442	12.5	554.2956	3	36.75	F32:94329	1	113	126	N
56	153	gi|358440265	K.KLMQLLEEDTVA.I	Y	40.06	1388.7220	-6.6	695.3637	2	38.65	F6:84576	5	127	138	N
56	153	gi|358440265	S.Q(-17.03)LNEEQKVQV.K	Y	38.70	1196.6036	-1.9	599.3080	2	28.57	F2:77018	2	143	152	Y
56	153	gi|358440265	V.VLEEWLDTYAG.K	Y	37.82	1294.6082	-4.3	648.3086	2	46.27	F8:90016	7	91	101	N
56	153	gi|358440265	S.QLNEEQKVQV.K	Y	33.21	1213.6302	-13.2	607.8144	2	21.52	F2:74541	1	143	152	N
56	154	gi|2499221	R.LLFQYVPQMHEGAK.K	Y	46.52	1659.8442	12.5	554.2956	3	36.75	F32:94329	1	137	150	N
56	154	gi|2499221	K.KLMQLLEEDTVA.I	Y	40.06	1388.7220	-6.6	695.3637	2	38.65	F6:84576	5	151	162	N
56	154	gi|2499221	S.Q(-17.03)LNEEQKVQV.K	Y	38.70	1196.6036	-1.9	599.3080	2	28.57	F2:77018	2	167	176	Y
56	154	gi|2499221	V.VLEEWLDTYAG.K	Y	37.82	1294.6082	-4.3	648.3086	2	46.27	F8:90016	7	115	125	N
56	154	gi|2499221	S.QLNEEQKVQV.K	Y	33.21	1213.6302	-13.2	607.8144	2	21.52	F2:74541	1	167	176	N
56	155	gi|833757	R.LLFQYVPQMHEGAK.K	Y	46.52	1659.8442	12.5	554.2956	3	36.75	F32:94329	1	137	150	N
56	155	gi|833757	K.KLMQLLEEDTVA.I	Y	40.06	1388.7220	-6.6	695.3637	2	38.65	F6:84576	5	151	162	N
56	155	gi|833757	S.Q(-17.03)LNEEQKVQV.K	Y	38.70	1196.6036	-1.9	599.3080	2	28.57	F2:77018	2	167	176	Y
56	155	gi|833757	V.VLEEWLDTYAG.K	Y	37.82	1294.6082	-4.3	648.3086	2	46.27	F8:90016	7	115	125	N
56	155	gi|833757	S.QLNEEQKVQV.K	Y	33.21	1213.6302	-13.2	607.8144	2	21.52	F2:74541	1	167	176	N
56	152	gi|237842331	R.LLFQYVPQMHEGAK.K	Y	46.52	1659.8442	12.5	554.2956	3	36.75	F32:94329	1	137	150	N
56	152	gi|237842331	K.KLMQLLEEDTVA.I	Y	40.06	1388.7220	-6.6	695.3637	2	38.65	F6:84576	5	151	162	N
56	152	gi|237842331	S.Q(-17.03)LNEEQKVQV.K	Y	38.70	1196.6036	-1.9	599.3080	2	28.57	F2:77018	2	167	176	Y
56	152	gi|237842331	V.VLEEWLDTYAG.K	Y	37.82	1294.6082	-4.3	648.3086	2	46.27	F8:90016	7	115	125	N
56	152	gi|237842331	S.QLNEEQKVQV.K	Y	33.21	1213.6302	-13.2	607.8144	2	21.52	F2:74541	1	167	176	N
226	1945	gi|237845065	A.YLYETPLETRVHT.V	Y	59.22	1620.8147	6.3	541.2822	3	30.17	F10:75198	4	6	18	N
226	1945	gi|237845065	A.YLYETPLETRVHTVKDVK.A	Y	49.35	2190.1685	6.6	548.5530	4	28.00	F14:83780	1	6	23	N
226	1945	gi|237845065	A.YLYETPLETR.V	Y	35.32	1283.6398	-8.3	642.8218	2	31.31	F7:81712	1	6	15	N
25	341	gi|237836067	R.FLDELAKVFT.R	Y	57.47	1181.6332	2.0	591.8251	2	61.26	F34:100864	13	621	630	N
25	341	gi|237836067	Q.RLNESFDDQTEETL.R	Y	32.74	1695.7588	-9.7	848.8784	2	29.52	F2:77349	3	186	199	N
31	4633	gi|237839011	Y.FILPDSLPLDTL.L	Y	55.03	1342.7384	9.7	672.3830	2	58.90	F15:86372	30	68	79	N
31	4633	gi|237839011	Y.FILPDSLPLDT.L	Y	46.56	1229.6543	6.6	615.8385	2	58.62	F13:96262	3	68	78	N
31	4633	gi|237839011	Y.FILPDSLPLDTLLIDDTPLQRPA.R	Y	41.76	2562.3945	-4.6	855.1349	3	61.38	F18:95274	1	68	90	N
31	4633	gi|237839011	F.ILPDSLPLDTL.L	Y	41.74	1195.6699	10.4	598.8484	2	50.56	F11:92746	6	69	79	N
156	86	gi|237831619	L.Q(-17.03)VGEISDIIDTDSGLH.L	Y	52.22	1680.7842	-16.3	841.3857	2	49.68	F3:85967	6	95	110	Y
156	86	gi|237831619	S.FALQVGEISDIIDTDSGLH.L	Y	51.59	2029.0004	-16.7	1015.4905	2	53.64	F9:97573	2	92	110	N
156	86	gi|237831619	Q.VGEISDIIDTDSGLH.L	Y	42.98	1569.7522	-21.5	785.8665	2	38.18	F3:81921	2	96	110	N
156	86	gi|237831619	F.ALQVGEISDIIDTDSGLHL.I	Y	36.46	1995.0160	-46.8	665.9815	3	53.88	F8:92682	3	93	111	N
91	97	gi|237831019	P.TVVPGGDLAKV.M	Y	46.56	1054.6022	-3.0	528.3068	2	29.60	F9:89134	7	361	371	N
91	97	gi|237831019	E.GM(+15.99)EEGEFSEA.R	Y	45.76	1100.3967	-5.5	551.2026	2	23.46	F1:81261	2	412	421	Y
91	97	gi|237831019	E.GMEEGEFSEA.R	Y	37.82	1084.4019	-6.8	543.2045	2	26.73	F2:76369	2	412	421	N
91	97	gi|237831019	H.SLLEHTDVAVM.L	Y	37.32	1213.6013	16.3	607.8178	2	34.39	F6:83086	2	193	203	N
13	507	gi|237834043	F.VTLSAHPLTL(+21.98).L	Y	36.51	1072.5892	2.1	358.5378	3	21.51	F29:83056	7	2849	2858	Y
109	4645	gi|237834537	K.VLRDNIQGITKPAIR.R	Y	51.76	1692.9999	-14.8	424.2510	4	25.20	F33:75788	4	22	36	N
109	4645	gi|237834537	D.NIQGITKPAIR.R	Y	40.21	1209.7194	5.5	404.2493	3	22.32	F29:83334	6	26	36	N
109	4645	gi|237834537	R.DNIQGITKPAIR.R	Y	37.55	1324.7462	-1.2	442.5888	3	24.06	F13:84139	1	25	36	N
159	24	gi|237837115	D.TLIEESTSKTSEL	N	58.01	1436.7246	-6.4	719.3650	2	27.73	F2:76724	2	972	984	N
184	2856	gi|237843137	A.FLASQVLIPQIPR.L	Y	72.25	1480.8766	8.1	741.4516	2	44.77	F40:100169	4	109	121	N
397	4632	gi|237830539	T.YLSPIASPLLDGKSLR.R	Y	71.38	1728.9773	-11.6	577.3264	3	38.06	F34:92698	3	15	30	N
397	4632	gi|237830539	T.YLSPIASPLLDGKS.L	Y	42.18	1459.7922	-29.5	730.8819	2	38.86	F19:90286	1	15	28	N
54	4588	gi|397194730	D.FLALHILTA.Q	Y	53.77	997.5960	-5.0	499.8028	2	45.38	F37:102379	7	363	371	N
54	4588	gi|397194730	H.ILTAQLIRL.A	N	42.02	1039.6753	-2.3	520.8438	2	43.03	F38:92877	5	368	376	N
54	4589	gi|327243112	D.FLALHILTA.Q	Y	53.77	997.5960	-5.0	499.8028	2	45.38	F37:102379	7	363	371	N
54	4589	gi|327243112	H.ILTAQLIRL.A	N	42.02	1039.6753	-2.3	520.8438	2	43.03	F38:92877	5	368	376	N
54	4590	gi|327243104	D.FLALHILTA.Q	Y	53.77	997.5960	-5.0	499.8028	2	45.38	F37:102379	7	363	371	N
54	4590	gi|327243104	H.ILTAQLIRL.A	N	42.02	1039.6753	-2.3	520.8438	2	43.03	F38:92877	5	368	376	N
54	4591	gi|327243102	D.FLALHILTA.Q	Y	53.77	997.5960	-5.0	499.8028	2	45.38	F37:102379	7	363	371	N
54	4591	gi|327243102	H.ILTAQLIRL.A	N	42.02	1039.6753	-2.3	520.8438	2	43.03	F38:92877	5	368	376	N
236	4587	gi|237842821	P.FLVLNLPQLLGDGK.A	Y	60.40	1525.8867	2.5	763.9526	2	55.94	F39:100791	3	929	942	N
236	4587	gi|237842821	R.GLLDGAGPLPLVGKR.S	Y	43.39	1461.8667	-10.7	488.2910	3	38.74	F34:92948	3	871	885	N
236	4587	gi|237842821	A.GMNQFKPIFL.G	Y	39.89	1193.6267	-5.9	597.8171	2	45.50	F35:93705	3	64	73	N
247	19	gi|237836969	K.KLLEVEDANDLTS.F	Y	64.21	1445.7249	-9.7	723.8627	2	30.04	F2:77529	3	20	32	N
247	19	gi|237836969	K.HLLQTDASAQL.A	Y	33.64	1195.6196	-14.7	598.8083	2	27.90	F7:80512	1	81	91	N
296	66	gi|237843877	Q.LMDVTLQRLEEEEENADK.K	Y	62.85	2161.0208	-10.2	721.3402	3	37.50	F2:80123	4	18	35	N
296	66	gi|237843877	Q.LMDVTLQRLEEEEENADKKGDN(+.98)GTDR.Q	Y	50.47	3005.3884	-18.9	752.3402	4	33.21	F2:78637	2	18	43	Y
98	4626	gi|237843087	V.VLAEALTEIENLERL.R	Y	64.63	1711.9355	-6.8	571.6486	3	57.42	F9:98905	6	452	466	N
69	4629	gi|237833513	Q.FVLELEPEWTVK.Q	Y	57.21	1488.7864	27.6	745.4210	2	48.74	F12:97527	3	16	27	N
232	48	gi|237845363	P.LLYEKELDSIHTVEDESLK.A	Y	54.75	2260.1475	-17.7	754.3765	3	37.43	F4:80033	3	417	435	N
232	48	gi|237845363	P.LLYEKELDSIHTVEDESL.K	Y	42.57	2132.0525	-9.8	711.6845	3	41.04	F3:82924	3	417	434	N
146	90	gi|237842625	E.KIGEGTYGV.V	Y	56.02	922.4760	9.2	462.2495	2	24.06	F6:79447	6	9	17	N
146	90	gi|237842625	L.KLADFGLARA.F	Y	33.91	1060.6029	-4.5	354.5400	3	26.85	F28:68519	3	140	149	N
146	91	gi|2408133	E.KIGEGTYGV.V	Y	56.02	922.4760	9.2	462.2495	2	24.06	F6:79447	6	9	17	N
146	91	gi|2408133	L.KLADFGLARA.F	Y	33.91	1060.6029	-4.5	354.5400	3	26.85	F28:68519	3	140	149	N
71	15	gi|3098140	I.RIINEPTAA.A	N	42.74	983.5400	0.5	492.7775	2	18.93	F5:64594	8	180	188	N
71	15	gi|3098140	R.IINEPTAAA.I	N	38.56	898.4760	-15.3	450.2384	2	21.86	F3:76180	3	181	189	N
71	16	gi|237830213	I.RIINEPTAA.A	N	42.74	983.5400	0.5	492.7775	2	18.93	F5:64594	8	206	214	N
71	16	gi|237830213	R.IINEPTAAA.I	N	38.56	898.4760	-15.3	450.2384	2	21.86	F3:76180	3	207	215	N
101	4600	gi|237837435	S.VLFDKATYDKL.L	Y	55.17	1311.7074	6.1	438.2458	3	32.10	F17:79928	10	40	50	N
101	4600	gi|237837435	D.KLLADIPKA.R	Y	36.36	967.6066	14.9	484.8177	2	25.80	F15:74710	2	49	57	N
228	64	gi|237838325	M.AMMEMGTEAEAVAAVMYLHNHELHG.R	Y	47.39	2741.2070	13.1	686.3180	4	48.80	F11:92135	1	410	434	N
228	64	gi|237838325	M.AMMEMGTEAEAVA.A	Y	41.80	1339.5458	-15.2	670.7700	2	33.21	F2:78636	3	410	422	N
228	64	gi|237838325	M.AMMEMGTEAEAVAAVM.Y	Y	41.12	1640.6918	6.6	821.3586	2	49.15	F5:75215	4	410	425	N
10	4677	gi|125747089	Q.Q(+.98)FLSPVVLL.L	Y	31.66	1015.5953	36.4	508.8234	2	60.72	F33:88324	31	233	241	Y
10	4678	gi|237842543	Q.Q(+.98)FLSPVVLL.L	Y	31.66	1015.5953	36.4	508.8234	2	60.72	F33:88324	31	233	241	Y
24	130	gi|237844645	D.GLYEGLDWL.S	Y	44.77	1064.5178	9.6	533.2713	2	57.29	F10:84713	22	165	173	N
24	130	gi|237844645	D.GLYEGLD(+21.98)WL.S	Y	38.01	1086.4998	-10.1	544.2516	2	56.70	F10:84505	8	165	173	Y
24	130	gi|237844645	D.GLYEGLDWLS.R	Y	36.69	1151.5498	13.4	576.7899	2	53.12	F11:93638	3	165	174	N
24	131	gi|7025460	D.GLYEGLDWL.S	Y	44.77	1064.5178	9.6	533.2713	2	57.29	F10:84713	22	165	173	N
24	131	gi|7025460	D.GLYEGLD(+21.98)WL.S	Y	38.01	1086.4998	-10.1	544.2516	2	56.70	F10:84505	8	165	173	Y
24	131	gi|7025460	D.GLYEGLDWLS.R	Y	36.69	1151.5498	13.4	576.7899	2	53.12	F11:93638	3	165	174	N
61	4596	gi|237838205	K.TLTGKTITL.D	Y	53.73	946.5699	-4.0	474.2903	2	29.19	F16:78755	1	7	15	N
61	4596	gi|237838205	E.STLHLVLRL.R	Y	43.34	1050.6549	-6.7	351.2232	3	38.51	F40:97799	21	65	73	N
61	4597	gi|237842873	K.TLTGKTITL.D	Y	53.73	946.5699	-4.0	474.2903	2	29.19	F16:78755	1	7	15	N
61	4597	gi|237842873	E.STLHLVLRL.R	Y	43.34	1050.6549	-6.7	351.2232	3	38.51	F40:97799	21	65	73	N
217	4627	gi|237843821	V.VMSELEFYLFGEK.G	Y	56.28	1590.7639	1.5	796.3904	2	51.14	F16:86473	3	94	106	N
78	268	gi|237837243	V.LLYGPPGTGK.T	N	40.61	1001.5546	-4.0	501.7826	2	25.18	F29:84346	3	193	202	N
78	268	gi|237837243	D.PALLRPGRLD.R	N	31.99	1106.6560	-5.2	554.3324	2	24.29	F29:84023	6	309	318	N
115	8	gi|237838151	K.VMFVGDSAERDLEVA.I	Y	44.57	1636.7766	-38.5	819.3641	2	37.50	F4:80054	3	252	266	N
115	8	gi|237838151	D.TLHAGSELDAETV.R	Y	31.63	1341.6412	0.5	671.8282	2	25.77	F2:76029	3	510	522	N
595	4630	gi|237829861	A.YLMVVLSGTDAPTKK.Q	Y	75.43	1621.8749	-18.1	541.6224	3	32.42	F35:89043	2	9	23	N
128	105	gi|2062409	D.GQAPVDSLRPT.N	Y	39.43	1139.5935	-3.1	570.8022	2	22.82	F7:78718	3	42	52	N
128	105	gi|2062409	K.KLALPAVGMGA.S	Y	36.81	1026.5896	-8.3	514.2978	2	34.69	F30:85152	4	138	148	N
128	105	gi|2062409	L.ALPAVGMGA.S	Y	34.34	785.4105	-13.2	393.7074	2	31.70	F12:91543	1	140	148	N
128	105	gi|2062409	K.KLALPAVGM.G	Y	32.95	898.5310	-10.0	450.2683	2	35.30	F29:87912	4	138	146	N
128	106	gi|92430357	D.GQAPVDSLRPT.N	Y	39.43	1139.5935	-3.1	570.8022	2	22.82	F7:78718	3	46	56	N
128	106	gi|92430357	K.KLALPAVGMGA.S	Y	36.81	1026.5896	-8.3	514.2978	2	34.69	F30:85152	4	141	151	N
128	106	gi|92430357	L.ALPAVGMGA.S	Y	34.34	785.4105	-13.2	393.7074	2	31.70	F12:91543	1	143	151	N
128	106	gi|92430357	K.KLALPAVGM.G	Y	32.95	898.5310	-10.0	450.2683	2	35.30	F29:87912	4	141	149	N
128	107	gi|157824646	D.GQAPVDSLRPT.N	Y	39.43	1139.5935	-3.1	570.8022	2	22.82	F7:78718	3	46	56	N
128	107	gi|157824646	K.KLALPAVGMGA.S	Y	36.81	1026.5896	-8.3	514.2978	2	34.69	F30:85152	4	142	152	N
128	107	gi|157824646	L.ALPAVGMGA.S	Y	34.34	785.4105	-13.2	393.7074	2	31.70	F12:91543	1	144	152	N
128	107	gi|157824646	K.KLALPAVGM.G	Y	32.95	898.5310	-10.0	450.2683	2	35.30	F29:87912	4	142	150	N
128	108	gi|157824652	D.GQAPVDSLRPT.N	Y	39.43	1139.5935	-3.1	570.8022	2	22.82	F7:78718	3	46	56	N
128	108	gi|157824652	K.KLALPAVGMGA.S	Y	36.81	1026.5896	-8.3	514.2978	2	34.69	F30:85152	4	142	152	N
128	108	gi|157824652	L.ALPAVGMGA.S	Y	34.34	785.4105	-13.2	393.7074	2	31.70	F12:91543	1	144	152	N
128	108	gi|157824652	K.KLALPAVGM.G	Y	32.95	898.5310	-10.0	450.2683	2	35.30	F29:87912	4	142	150	N
128	109	gi|91984741	D.GQAPVDSLRPT.N	Y	39.43	1139.5935	-3.1	570.8022	2	22.82	F7:78718	3	46	56	N
128	109	gi|91984741	K.KLALPAVGMGA.S	Y	36.81	1026.5896	-8.3	514.2978	2	34.69	F30:85152	4	142	152	N
128	109	gi|91984741	L.ALPAVGMGA.S	Y	34.34	785.4105	-13.2	393.7074	2	31.70	F12:91543	1	144	152	N
128	109	gi|91984741	K.KLALPAVGM.G	Y	32.95	898.5310	-10.0	450.2683	2	35.30	F29:87912	4	142	150	N
128	111	gi|397562824	D.GQAPVDSLRPT.N	Y	39.43	1139.5935	-3.1	570.8022	2	22.82	F7:78718	3	46	56	N
128	111	gi|397562824	K.KLALPAVGMGA.S	Y	36.81	1026.5896	-8.3	514.2978	2	34.69	F30:85152	4	142	152	N
128	111	gi|397562824	L.ALPAVGMGA.S	Y	34.34	785.4105	-13.2	393.7074	2	31.70	F12:91543	1	144	152	N
128	111	gi|397562824	K.KLALPAVGM.G	Y	32.95	898.5310	-10.0	450.2683	2	35.30	F29:87912	4	142	150	N
128	112	gi|157824648	D.GQAPVDSLRPT.N	Y	39.43	1139.5935	-3.1	570.8022	2	22.82	F7:78718	3	46	56	N
128	112	gi|157824648	K.KLALPAVGMGA.S	Y	36.81	1026.5896	-8.3	514.2978	2	34.69	F30:85152	4	142	152	N
128	112	gi|157824648	L.ALPAVGMGA.S	Y	34.34	785.4105	-13.2	393.7074	2	31.70	F12:91543	1	144	152	N
128	112	gi|157824648	K.KLALPAVGM.G	Y	32.95	898.5310	-10.0	450.2683	2	35.30	F29:87912	4	142	150	N
128	114	gi|237836631	D.GQAPVDSLRPT.N	Y	39.43	1139.5935	-3.1	570.8022	2	22.82	F7:78718	3	46	56	N
128	114	gi|237836631	K.KLALPAVGMGA.S	Y	36.81	1026.5896	-8.3	514.2978	2	34.69	F30:85152	4	142	152	N
128	114	gi|237836631	L.ALPAVGMGA.S	Y	34.34	785.4105	-13.2	393.7074	2	31.70	F12:91543	1	144	152	N
128	114	gi|237836631	K.KLALPAVGM.G	Y	32.95	898.5310	-10.0	450.2683	2	35.30	F29:87912	4	142	150	N
128	115	gi|93359280	D.GQAPVDSLRPT.N	Y	39.43	1139.5935	-3.1	570.8022	2	22.82	F7:78718	3	46	56	N
128	115	gi|93359280	K.KLALPAVGMGA.S	Y	36.81	1026.5896	-8.3	514.2978	2	34.69	F30:85152	4	142	152	N
128	115	gi|93359280	L.ALPAVGMGA.S	Y	34.34	785.4105	-13.2	393.7074	2	31.70	F12:91543	1	144	152	N
128	115	gi|93359280	K.KLALPAVGM.G	Y	32.95	898.5310	-10.0	450.2683	2	35.30	F29:87912	4	142	150	N
128	117	gi|157824712	D.GQAPVDSLRPT.N	Y	39.43	1139.5935	-3.1	570.8022	2	22.82	F7:78718	3	46	56	N
128	117	gi|157824712	K.KLALPAVGMGA.S	Y	36.81	1026.5896	-8.3	514.2978	2	34.69	F30:85152	4	142	152	N
128	117	gi|157824712	L.ALPAVGMGA.S	Y	34.34	785.4105	-13.2	393.7074	2	31.70	F12:91543	1	144	152	N
128	117	gi|157824712	K.KLALPAVGM.G	Y	32.95	898.5310	-10.0	450.2683	2	35.30	F29:87912	4	142	150	N
128	118	gi|3023908	D.GQAPVDSLRPT.N	Y	39.43	1139.5935	-3.1	570.8022	2	22.82	F7:78718	3	46	56	N
128	118	gi|3023908	K.KLALPAVGMGA.S	Y	36.81	1026.5896	-8.3	514.2978	2	34.69	F30:85152	4	142	152	N
128	118	gi|3023908	L.ALPAVGMGA.S	Y	34.34	785.4105	-13.2	393.7074	2	31.70	F12:91543	1	144	152	N
128	118	gi|3023908	K.KLALPAVGM.G	Y	32.95	898.5310	-10.0	450.2683	2	35.30	F29:87912	4	142	150	N
128	120	gi|397562842	D.GQAPVDSLRPT.N	Y	39.43	1139.5935	-3.1	570.8022	2	22.82	F7:78718	3	46	56	N
128	120	gi|397562842	K.KLALPAVGMGA.S	Y	36.81	1026.5896	-8.3	514.2978	2	34.69	F30:85152	4	142	152	N
128	120	gi|397562842	L.ALPAVGMGA.S	Y	34.34	785.4105	-13.2	393.7074	2	31.70	F12:91543	1	144	152	N
128	120	gi|397562842	K.KLALPAVGM.G	Y	32.95	898.5310	-10.0	450.2683	2	35.30	F29:87912	4	142	150	N
128	121	gi|397562800	D.GQAPVDSLRPT.N	Y	39.43	1139.5935	-3.1	570.8022	2	22.82	F7:78718	3	46	56	N
128	121	gi|397562800	K.KLALPAVGMGA.S	Y	36.81	1026.5896	-8.3	514.2978	2	34.69	F30:85152	4	142	152	N
128	121	gi|397562800	L.ALPAVGMGA.S	Y	34.34	785.4105	-13.2	393.7074	2	31.70	F12:91543	1	144	152	N
128	121	gi|397562800	K.KLALPAVGM.G	Y	32.95	898.5310	-10.0	450.2683	2	35.30	F29:87912	4	142	150	N
128	124	gi|397562828	D.GQAPVDSLRPT.N	Y	39.43	1139.5935	-3.1	570.8022	2	22.82	F7:78718	3	46	56	N
128	124	gi|397562828	K.KLALPAVGMGA.S	Y	36.81	1026.5896	-8.3	514.2978	2	34.69	F30:85152	4	142	152	N
128	124	gi|397562828	L.ALPAVGMGA.S	Y	34.34	785.4105	-13.2	393.7074	2	31.70	F12:91543	1	144	152	N
128	124	gi|397562828	K.KLALPAVGM.G	Y	32.95	898.5310	-10.0	450.2683	2	35.30	F29:87912	4	142	150	N
128	125	gi|397562832	D.GQAPVDSLRPT.N	Y	39.43	1139.5935	-3.1	570.8022	2	22.82	F7:78718	3	46	56	N
128	125	gi|397562832	K.KLALPAVGMGA.S	Y	36.81	1026.5896	-8.3	514.2978	2	34.69	F30:85152	4	142	152	N
128	125	gi|397562832	L.ALPAVGMGA.S	Y	34.34	785.4105	-13.2	393.7074	2	31.70	F12:91543	1	144	152	N
128	125	gi|397562832	K.KLALPAVGM.G	Y	32.95	898.5310	-10.0	450.2683	2	35.30	F29:87912	4	142	150	N
128	126	gi|397562780	D.GQAPVDSLRPT.N	Y	39.43	1139.5935	-3.1	570.8022	2	22.82	F7:78718	3	46	56	N
128	126	gi|397562780	K.KLALPAVGMGA.S	Y	36.81	1026.5896	-8.3	514.2978	2	34.69	F30:85152	4	142	152	N
128	126	gi|397562780	L.ALPAVGMGA.S	Y	34.34	785.4105	-13.2	393.7074	2	31.70	F12:91543	1	144	152	N
128	126	gi|397562780	K.KLALPAVGM.G	Y	32.95	898.5310	-10.0	450.2683	2	35.30	F29:87912	4	142	150	N
220	4624	gi|237838957	H.FLLDDLKQILVT.R	Y	51.67	1416.8228	-3.3	709.4163	2	57.89	F31:102979	3	230	241	N
136	4625	gi|237836689	M.TLLAAVRGEAA.A	Y	46.53	1070.6084	-11.2	536.3055	2	30.48	F14:84652	6	347	357	N
251	4448	gi|237835095	S.FLGTLPGIAGVGR.K	Y	53.86	1256.7241	6.4	629.3734	2	40.30	F40:98584	3	1630	1642	N
125	4601	gi|237841477	S.ILFDSKLATIR.R	Y	39.02	1275.7550	-19.1	426.2508	3	34.42	F35:89749	4	250	260	N
125	4601	gi|237841477	K.SLLKLYNEDLEPLL.R	Y	35.00	1658.9131	13.5	830.4750	2	52.47	F13:94131	8	225	238	N
125	4601	gi|237841477	S.ILFDSKLATI.R	Y	32.91	1119.6539	-6.1	560.8308	2	41.46	F29:90077	1	250	259	N
164	4635	gi|237830037	P.ILLELEAPIKI.C	Y	54.90	1250.7849	-14.5	626.3907	2	48.92	F19:93822	5	50	60	N
55	433	gi|237834969	G.G(+42.01)LSAFLHAI.R	Y	45.54	969.5283	-0.7	485.7711	2	65.62	F31:106216	1	876	884	Y
55	433	gi|237834969	G.GLSAFLHAI.R	Y	43.56	927.5178	-0.5	464.7659	2	47.70	F30:89727	19	876	884	N
241	80	gi|237830055	A.KLFQYIAPGGLDEEKAEEL	Y	60.57	2149.0942	-27.5	717.3523	3	38.93	F8:87442	7	201	219	N
99	55	gi|21466089	N.ILFGNEEEFAHLA.K	N	46.78	1488.7249	-24.9	745.3512	2	44.13	F8:89258	6	219	231	N
124	868	gi|237830305	F.KLIVTSATL.D	Y	46.20	944.5906	0.6	473.3029	2	29.68	F17:79078	2	699	707	N
208	59	gi|237840781	T.FMADETDLAGRS.L	Y	49.66	1311.5765	-17.2	656.7842	2	25.74	F3:77545	6	29	40	N
208	59	gi|237840781	T.FMADETDLAGRSL.I	Y	33.44	1424.6605	4.3	713.3406	2	39.20	F6:84775	1	29	41	N
355	874	gi|237835767	N.YNFEKPFLWLA.R	Y	45.83	1426.7285	-6.4	714.3669	2	53.95	F33:85933	3	156	166	N
355	874	gi|237835767	L.ILVGDGGVGKTTLV.K	Y	35.60	1327.7711	-8.3	664.8873	2	32.61	F17:80109	1	15	28	N
97	50	gi|11513296	N.ILFGNEEEFAHLA.K	N	46.78	1488.7249	-24.9	745.3512	2	44.13	F8:89258	6	219	231	N
96	52	gi|88192020	N.ILFGNEEEFAHLA.K	N	46.78	1488.7249	-24.9	745.3512	2	44.13	F8:89258	6	239	251	N
53	2326	gi|237834291	V.LLYGPPGTGK.T	N	40.61	1001.5546	-4.0	501.7826	2	25.18	F29:84346	3	181	190	N
53	2326	gi|237834291	V.LLYGPPGTGKTLL.A	N	33.68	1328.7704	-17.4	665.3809	2	37.14	F34:92376	1	181	193	N
238	4655	gi|237837961	L.IINTFYSNKEIFL.R	Y	37.89	1600.8501	-1.8	801.4309	2	47.11	F31:99190	3	20	32	N
238	4655	gi|237837961	M.SLIINTFYSNKEIFL.R	Y	31.95	1800.9662	-8.3	601.3243	3	53.43	F32:100195	1	18	32	N
250	4631	gi|237842195	R.ALAALAPSLEVGKPAKNE.M	Y	54.60	1777.9938	8.3	593.6768	3	30.38	F17:79312	4	233	250	N
87	4604	gi|397194736	H.ILTAQLIRL.A	N	42.02	1039.6753	-2.3	520.8438	2	43.03	F38:92877	5	368	376	N
87	4605	gi|397194732	H.ILTAQLIRL.A	N	42.02	1039.6753	-2.3	520.8438	2	43.03	F38:92877	5	368	376	N
189	405	gi|237842335	V.LLYGPPGTGK.T	N	40.61	1001.5546	-4.0	501.7826	2	25.18	F29:84346	3	253	262	N
189	405	gi|237842335	D.PALLRPGRLD.R	N	31.99	1106.6560	-5.2	554.3324	2	24.29	F29:84023	6	372	381	N
548	4602	gi|237843853	R.KLFNLSKDQ(+.98)DVRKYVV.R	Y	44.58	1952.0730	-8.1	651.6930	3	33.60	F16:80304	2	143	158	Y
548	4602	gi|237843853	N.IRKLFNLSKDQ(+.98)D.V	Y	35.73	1476.7936	5.1	493.2743	3	23.48	F28:67327	1	141	152	Y
139	81	gi|260401164	L.LLDEPTNHL.D	N	36.94	1050.5345	-5.7	526.2715	2	26.11	F4:76052	10	392	400	N
139	82	gi|237841023	L.LLDEPTNHL.D	N	36.94	1050.5345	-5.7	526.2715	2	26.11	F4:76052	10	392	400	N
42	87	gi|237845663	D.FMDPPAPETLM.R	Y	45.63	1247.5566	-2.8	624.7839	2	42.36	F7:85599	15	205	215	N
42	87	gi|237845663	D.FM(+15.99)DPPAPETLM.R	Y	41.90	1263.5515	-16.7	632.7725	2	37.67	F5:71191	4	205	215	Y
42	87	gi|237845663	D.FM(+15.99)DPPAPETLM(+15.99).R	Y	32.96	1279.5464	-9.7	640.7743	2	28.48	F3:78516	3	205	215	Y
126	4598	gi|237831985	V.YLAAVLEYL.C	Y	39.30	1053.5746	4.1	527.7968	2	57.82	F18:94030	3	53	61	N
122	2402	gi|237836871	D.VLATLLNNL.K	Y	34.46	969.5859	-4.8	485.7979	2	48.82	F33:84138	3	1175	1183	N
195	4623	gi|237839049	V.LLDEHGHVRL.T	Y	43.04	1187.6411	-2.6	396.8866	3	22.07	F10:72340	7	589	598	N
305	53	gi|70919569	R.KLDESEQTLEVLSPVSA.L	Y	49.65	1843.9414	-9.7	615.6484	3	37.47	F4:80046	4	344	360	N
305	53	gi|70919569	R.KLDESEQTLEVL.S	Y	32.54	1402.7191	-5.5	702.3630	2	34.04	F2:78922	3	344	355	N
305	54	gi|237838179	R.KLDESEQTLEVLSPVSA.L	Y	49.65	1843.9414	-9.7	615.6484	3	37.47	F4:80046	4	347	363	N
305	54	gi|237838179	R.KLDESEQTLEVL.S	Y	32.54	1402.7191	-5.5	702.3630	2	34.04	F2:78922	3	347	358	N
293	21	gi|237836123	L.FIMDEADEMLS.R	Y	41.29	1299.5363	-8.2	650.7701	2	43.74	F2:82441	3	185	195	N
119	4641	gi|237834773	A.VLTGHNHYV.M	Y	39.57	1038.5247	-6.3	347.1800	3	21.61	F11:82573	2	133	141	N
84	1199	gi|237836033	C.IIIDEIHLL.D	Y	34.15	1077.6433	1.3	539.8297	2	50.18	F13:93317	17	717	725	N
76	396	gi|237837561	F.GILN(+.98)FLTSV.T	Y	31.84	963.5276	2.9	482.7725	2	46.20	F14:90186	8	10116	10124	Y
403	1210	gi|237841295	G.KLVELDTGVASPVFA.R	Y	41.37	1544.8450	10.1	773.4376	2	40.89	F13:90057	3	280	294	N
549	4663	gi|2498423	T.YYHPAAVPPPGPSVF.V	Y	47.96	1597.7928	-19.2	799.8884	2	34.70	F17:80840	3	149	163	N
79	31	gi|237831333	L.ALDEPTTNL.D	Y	45.91	972.4764	-1.2	487.2449	2	28.15	F2:76872	3	1521	1529	N
107	3967	gi|237830083	E.LLLQQQQQL.L	Y	34.90	1110.6396	3.8	556.3292	2	31.35	F16:79523	15	1111	1119	N
221	3846	gi|237834817	V.LLDLIQTKV.N	Y	37.61	1041.6433	-0.5	521.8287	2	38.67	F30:86555	5	397	405	N
496	2582	gi|237837165	T.LLFSFAQAV.A	Y	41.11	994.5487	-8.4	498.2774	2	53.28	F35:96649	3	192	200	N
496	2582	gi|237837165	A.HLMDEAVEVAK.K	Y	31.84	1240.6122	0.4	414.5448	3	23.57	F3:76780	1	82	92	N
328	425	gi|237835277	R.ALLPELPRLDALPQSPLPR.T	Y	41.38	2095.2153	8.1	699.4180	3	46.70	F33:83390	3	916	934	N
6	62	gi|237830643	A.G(+42.01)LATDVQTV.H	Y	43.23	944.4814	3.7	473.2497	2	35.90	F3:81124	3	54	62	Y
6	62	gi|237830643	A.GLATDVQTV.H	Y	40.62	902.4709	-8.5	452.2389	2	28.00	F29:85336	79	54	62	N
6	62	gi|237830643	A.GLATDVQ(+.98)TV.H	Y	36.50	903.4549	-1.2	452.7342	2	29.60	F2:77375	1	54	62	Y
6	62	gi|237830643	A.GLATD(+21.98)VQTV.H	Y	32.17	924.4528	9.6	463.2381	2	27.81	F3:78273	15	54	62	Y
199	70	gi|237834069	L.LLDEPTNHL.D	N	36.94	1050.5345	-5.7	526.2715	2	26.11	F4:76052	10	1078	1086	N
199	69	gi|71061820	L.LLDEPTNHL.D	N	36.94	1050.5345	-5.7	526.2715	2	26.11	F4:76052	10	934	942	N
704	73	gi|237834355	E.GLFDDLGFDHDEL	Y	54.60	1491.6517	-23.0	746.8160	2	52.57	F4:85313	3	218	230	N
408	4646	gi|237834647	D.FITLHVPLL.D	Y	45.89	1051.6429	-4.2	526.8265	2	52.56	F37:105066	4	210	218	N
290	63	gi|237831315	Q.LALEQVADI.Q	Y	38.63	970.5334	-15.6	486.2664	2	42.32	F4:81745	5	1087	1095	N
466	428	gi|237842161	R.SIIDLVGASDGTQPLVL.K	Y	42.55	1696.9247	11.1	849.4790	2	56.09	F13:95393	3	2590	2606	N
466	429	gi|218136554	R.SIIDLVGASDGTQPLVL.K	Y	42.55	1696.9247	11.1	849.4790	2	56.09	F13:95393	3	2610	2626	N
204	2186	gi|237838481	D.PVMPPGRPLQ.M	Y	32.13	1090.5957	-6.5	546.3016	2	23.90	F29:83889	5	200	209	N
253	184	gi|28631588	D.LSLE(+21.98)TVLNI.W	Y	31.44	1022.5624	9.4	512.2933	2	42.24	F12:95248	4	1176	1184	Y
253	185	gi|237843095	D.LSLE(+21.98)TVLNI.W	Y	31.44	1022.5624	9.4	512.2933	2	42.24	F12:95248	4	1188	1196	Y
60	4669	gi|50400628	S.FIADLVVGL.R	N	33.34	945.5535	8.1	473.7878	2	53.84	F19:95547	18	392	400	N
60	4670	gi|237832561	S.FIADLVVGL.R	N	33.34	945.5535	8.1	473.7878	2	53.84	F19:95547	18	423	431	N
240	4688	gi|237837539	S.SLGEWQGLTL.R	Y	39.13	1102.5659	7.6	552.2944	2	50.77	F13:93533	10	1835	1844	N
2001	4668	gi|237830751	R.FLNQLARPVAFPADETENKEDDAEKGGEGEAELSGKAEE	Y	44.86	4189.9561	4.0	1048.5005	4	32.65	F5:69436	1	70	108	N
172	4653	gi|237839713	G.TVVEIRNFL.G	Y	44.55	1089.6182	3.3	545.8182	2	44.23	F28:74640	13	109	117	N
749	4691	gi|237838191	V.YLDEGKVIKA.Q	Y	32.08	1134.6284	-10.8	379.2127	3	22.70	F8:81725	2	54	63	N
1089	4664	gi|237836855	K.FVDTLKTLA.K	Y	43.68	1006.5699	3.4	504.2939	2	32.08	F19:87909	4	117	125	N
1089	4665	gi|23267147	K.FVDTLKTLA.K	Y	43.68	1006.5699	3.4	504.2939	2	32.08	F19:87909	4	148	156	N
1987	101	gi|237838815	L.SLQEDSIAKM.L	Y	43.50	1120.5435	-33.1	561.2604	2	26.26	F3:77731	1	10	19	N
836	4686	gi|237835925	I.TLWYRPPEL.L	Y	31.40	1173.6182	-3.5	587.8143	2	40.29	F18:87868	1	642	650	N
798	4672	gi|237844923	S.FVYPLDFART.R	Y	42.39	1227.6288	-5.2	614.8185	2	43.49	F32:96700	3	147	156	N
88	4679	gi|237832563	S.FIADLVVGL.R	N	33.34	945.5535	8.1	473.7878	2	53.84	F19:95547	18	392	400	N
88	4680	gi|307568483	S.FIADLVVGL.R	N	33.34	945.5535	8.1	473.7878	2	53.84	F19:95547	18	392	400	N
469	2861	gi|237835977	Y.KLFEFMHET.F	Y	40.90	1180.5586	11.8	394.5315	3	33.65	F13:87517	4	615	623	N
2002	4674	gi|237829721	A.FLAVGGSAGPPLT.R	Y	40.83	1185.6393	-12.1	593.8198	2	37.16	F19:89699	1	465	477	N
689	4659	gi|237844831	R.SLQPDTFVLEATLPIRR.N	Y	40.58	1955.0840	-0.9	652.7014	3	43.97	F29:90964	3	274	290	N
544	796	gi|237833381	L.FLLSTRAGGLG.I	Y	31.72	1090.6134	-1.8	546.3130	2	34.68	F37:98442	3	577	587	N
168	4758	gi|237844465	K.LGNPLSLSTLQ(+.98).L	Y	31.44	1142.6183	11.8	572.3232	2	45.95	F11:91135	11	676	686	Y
168	4760	gi|95007083	K.LGNPLSLSTLQ(+.98).L	Y	31.44	1142.6183	11.8	572.3232	2	45.95	F11:91135	11	432	442	Y
1313	4654	gi|237837633	K.KLLDQIKQLK.H	Y	38.01	1225.7758	-13.1	409.5938	3	26.43	F33:76225	1	150	159	N
249	4652	gi|237844551	I.ALLRLDDLFI.E	Y	37.38	1187.6914	-1.2	594.8523	2	54.59	F29:94706	10	194	203	N
1164	4689	gi|237845067	K.KVFDILVSTNTSQDSGGDGSFA.V	Y	36.98	2244.0547	4.7	749.0290	3	41.50	F11:89580	2	560	581	N
598	4671	gi|237840885	E.IQTAVRLLL.P	Y	34.86	1025.6597	-14.7	513.8296	2	40.81	F35:92028	3	91	99	N
799	4692	gi|237835867	S.AQFEHTLLV.T	Y	34.68	1056.5604	-5.3	529.2847	2	35.09	F9:91063	3	380	388	N
390	1375	gi|237842001	R.LLASLATSV.G	Y	34.67	873.5171	1.7	437.7666	2	35.65	F28:71624	5	732	740	N
391	717	gi|237836863	D.F(+42.01)RGLLAEARIVG.Y	Y	34.35	1342.7721	-3.8	448.5963	3	54.24	F32:100489	5	112	123	Y
349	4693	gi|237844983	S.YLGKTVQV.V	Y	34.23	906.5175	-1.9	454.2651	2	24.98	F13:84460	7	162	169	N
349	4694	gi|358008546	S.YLGKTVQV.V	Y	34.23	906.5175	-1.9	454.2651	2	24.98	F13:84460	7	162	169	N
271	4690	gi|237844903	D.FQLPIRFNL.Q	Y	33.42	1146.6549	10.1	574.3405	2	51.21	F40:102446	10	640	648	N
675	92	gi|237839753	M.NKYEKLELV.G	Y	33.36	1134.6284	-7.9	568.3170	2	38.38	F5:71446	3	2	10	N
734	4786	gi|237832223	L.IMQLLRDNLTL.W	Y	33.34	1328.7485	-6.2	665.3774	2	44.58	F34:95000	3	289	299	N
1057	2041	gi|237834675	K.MLYAGAPTTVQSHPGSASLEVPAAFGKVEEGPR.R	Y	33.13	3353.6714	-0.7	839.4246	4	35.69	F17:81185	2	577	609	N
1028	134	gi|237832177	L.GLDNAGKTTI.L	Y	32.86	988.5189	3.2	495.2683	2	20.76	F5:65234	2	24	33	N
1028	129	gi|237843059	L.GLDNAGKTTL.L	Y	32.86	988.5189	3.2	495.2683	2	20.76	F5:65234	2	27	36	N
1028	132	gi|237843493	L.GLDNAGKTTI.V	Y	32.86	988.5189	3.2	495.2683	2	20.76	F5:65234	2	23	32	N
1495	4699	gi|237836245	A.HIVGLDIFTGK.K	Y	32.82	1198.6710	-8.1	400.5611	3	37.05	F29:88529	1	59	69	N
1090	4685	gi|237830025	P.YLLTAPVKA.D	Y	31.62	974.5800	-18.7	488.2882	2	30.22	F29:86121	2	157	165	N
